# Supplementary material for: Two crystal structures of copper(II) complexes and adducts based on the neutral N1,N1-dimethyl-N2-(pyridin-2-ylmeth­yl)ethane-1,2-di­amine ligand
Source: Acta Crystallogr E Crystallogr Commun. 2025 Jul 8;81(Pt 8):676–83. doi: 10.1107/S2056989025006000 (PMC12326497; doi:10.1107/S2056989025006000)
Supplement: Supplementary file 1 [file e-81-00676-sup1.cif]

##############################################################################
#                                                                            #
# This CIF contains the data in a paper accepted for publication in          #
# Acta Crystallographica Section E. It conforms to the requirements of       #
# Notes for Authors for Acta Crystallographica Section E, and has been       #
# peer reviewed under the auspices of the IUCr Commission on Journals.       #
#                                                                            #
# Full details of the Crystallographic Information File format               #
# are given in the paper "The Crystallographic Information File (CIF):       #
# a New Standard Archive File for Crystallography" by S. R. Hall, F. H.      #
# Allen and I. D. Brown [Acta Cryst. (1991), A47, 655-685].                  #
#                                                                            #
# The current version of the core CIF dictionary is obtainable from          #
# ftp://ftp.iucr.org/pub/cif_core.dic.                                       #
#                                                                            #
# Software is freely available for graphical display of the structure(s)     #
# in this CIF. For information consult the CIF software page                 #
# http://www.iucr.org/resources/cif/software.                                #
#                                                                            #
# This file may be used for bona fide research purposes within the           #
# scientific community so long as proper attribution is given to the journal # 
# article from which it was obtained.                                        #
#                                                                            #
##############################################################################
data_1
_audit_creation_method     'SHELXL-2019/3'
_journal_date_recd_electronic     2025-06-17
_journal_date_accepted     2025-07-03
_journal_name_full     'Acta Crystallographica, Section E'
_journal_year     2025
_journal_volume     81
_journal_issue      1
_journal_page_first     0
_journal_page_last     0
_journal_paper_category     GM
_journal_paper_doi     10.1107/S2056989025006000
_journal_coeditor_code     NU2011
_publ_contact_author_name     'Carola Schulzke'
_publ_contact_author_address
;
Institut f\"ur Biochemie, Universit\"at Greifswald, Felix-Hausdorff-Stra\&se 5,
17489 Greifswald, Germany
;
_publ_contact_author_email     'carola.schulzke@uni-greifswald.de'
_publ_contact_author_fax     ?
_publ_contact_author_phone     ?
_publ_section_title
;\
Two crystal structures of copper(II) complexes and adducts based on the neutral
<i>N</i>^1^,<i>N</i>^1^-dimethyl-<i>N</i>^2^-(pyridin-2-ylmethyl)ethane-1,2-\
diamine ligand
;
loop_
    _publ_author_name
    _publ_author_footnote
    _publ_author_address
    'Alzoubi, Basam M.' .
;
Department of Basic Sciences, Al-Huson University College, Al-Balqa Applied
University, Irbid, Jordan
;
    'Schulzke, Carola' .
;
Institut f\"ur Biochemie, Universit\"at Greifswald, Felix-Hausdorff-Stra\&se 5,
17489 Greifswald, Germany
;
_publ_section_synopsis
;\
Two crystal structures of copper(II) complexes with a tridentate ligand are
reported, new [Cu(N\^N\^N)(H~2~O)Cl][Cu(N\^N\^N)Cl~2~][CuCl~4~] and already
known [Cu(N\^N\^N)(NCS)~2~]\\cdot0.3 H~2~O, (N\^N\^N =
<i>N^1^</i>,<i>N^1^</i>-dimethyl-<i>N^2^</i>-(pyridin-2-ylmethyl)ethane-1,2-\
diamine), which exhibit a considerable range of intermolecular interactions
and notable packing patterns that are being discussed.
;
_chemical_name_systematic
;\
Aquachlorido[<i>N</i>^1^,<i>N</i>^1^-dimethyl-<i>N</i>^2^-(pyridin-2-\
ylmethyl)ethane-1,2-diamine-\k^3^<i>N</i>,<i>N</i>',<i>N</i>'']copper(II)
chlorido[<i>N</i>^1^,<i>N</i>^1^-dimethyl-<i>N</i>^2^-(pyridin-2-\
ylmethyl)ethane-1,2-diamine-\k^3^<i>N</i>,<i>N</i>',<i>N</i>'']copper(II)
tetrachloridocuprate(II)
;
_chemical_name_common     ?
_chemical_formula_moiety     'C10 H17 Cl5 Cu2 N3, C10 H19 Cl Cu N3 O'
_chemical_formula_sum     'C20 H36 Cl6 Cu3 N6 O'
_chemical_formula_iupac
;
[Cu Cl (C10 H17 N3) (H2 O)] [Cu Cl (C10 H17 N3)] [Cu Cl4]
;
_chemical_formula_weight     779.87
_chemical_melting_point     ?
_chemical_absolute_configuration     ?
_space_group_crystal_system     monoclinic
_space_group_name_H-M_alt     'C c'
_space_group_name_Hall     'C -2yc'
loop_
    _space_group_symop_operation_xyz
    'x, y, z'
    'x, -y, z+1/2'
    'x+1/2, y+1/2, z'
    'x+1/2, -y+1/2, z+1/2'
_cell_length_a     29.037(6)
_cell_length_b     7.4356(15)
_cell_length_c     17.706(4)
_cell_angle_alpha     90
_cell_angle_beta     127.34(3)
_cell_angle_gamma     90
_cell_volume     3039.4(14)
_cell_formula_units_Z     4
_cell_measurement_reflns_used     17421
_cell_measurement_theta_min     4.6
_cell_measurement_theta_max     59.0
_cell_measurement_temperature     170(2)
_exptl_crystal_description     block
_exptl_crystal_colour     green
_exptl_crystal_size_max     0.043
_exptl_crystal_size_mid     0.041
_exptl_crystal_size_min     0.028
_exptl_crystal_density_diffrn     1.704
_exptl_crystal_density_meas     ?
_exptl_crystal_density_method     ?
_exptl_crystal_F_000     1580
_exptl_absorpt_coefficient_mu     2.634
_exptl_absorpt_correction_type     numerical
_exptl_absorpt_process_details
;
[face indexed (X-Red32 and X-Shape;
Stoe & Cie, 2016)]
;
_exptl_absorpt_correction_T_min     0.9930
_exptl_absorpt_correction_T_max     0.9974
_diffrn_ambient_temperature     170(2)
_diffrn_source     'fine-focus sealed tube'
_diffrn_radiation_type     MoK\a
_diffrn_radiation_wavelength     0.71073
_diffrn_measurement_device_type     'Stoe IPDS2T'
_diffrn_measurement_method     \w
_diffrn_detector_area_resol_mean     6.67
_diffrn_reflns_number     15217
_diffrn_reflns_av_R_equivalents     0.0666
_diffrn_reflns_av_unetI/netI     0.0513
_diffrn_reflns_theta_min     2.300
_diffrn_reflns_theta_max     28.282
_diffrn_reflns_theta_full     25.242
_diffrn_measured_fraction_theta_max     0.999
_diffrn_measured_fraction_theta_full     0.999
_diffrn_reflns_limit_h_min     -37
_diffrn_reflns_limit_h_max     38
_diffrn_reflns_limit_k_min     -9
_diffrn_reflns_limit_k_max     8
_diffrn_reflns_limit_l_min     -23
_diffrn_reflns_limit_l_max     23
_refine_special_details     ?
_reflns_number_total     6832
_reflns_number_gt     5729
_reflns_threshold_expression     'I > 2\s(I)'
_refine_ls_structure_factor_coef     Fsqd
_refine_ls_matrix_type     full
_refine_ls_R_factor_all     0.0543
_refine_ls_R_factor_gt     0.0394
_refine_ls_wR_factor_gt     0.0931
_refine_ls_wR_factor_ref     0.1018
_refine_ls_goodness_of_fit_ref     1.066
_refine_ls_restrained_S_all     1.066
_refine_ls_number_reflns     6832
_refine_ls_number_parameters     345
_refine_ls_number_restraints     5
_refine_ls_hydrogen_treatment     mixed
_refine_ls_weighting_scheme     calc
_refine_ls_weighting_details
              'w=1/[\s^2^(Fo^2^)+(0.0560P)^2^+2.5975P] where P=(Fo^2^+2Fc^2^)/3'
_atom_sites_solution_hydrogens     mixed
_atom_sites_solution_primary     dual
_atom_sites_solution_secondary     difmap
_refine_ls_shift/su_max     0.000
_refine_ls_shift/su_mean     0.000
_refine_diff_density_max     1.065
_refine_diff_density_min     -1.236
_refine_ls_extinction_method     none
_refine_ls_extinction_coef     .
_refine_ls_abs_structure_details
;
Flack <i>x</i> determined using 2193 quotients
[(<i>I</i>^+^)-(<i>I</i>^-^)]/[(<i>I</i>^+^)+(<i>I</i>^-^)]
(Parsons <i>et al.</i>,  2013)
;
_refine_ls_abs_structure_Flack     -0.024(15)
loop_
    _atom_type_symbol
    _atom_type_description
    _atom_type_scat_dispersion_real
    _atom_type_scat_dispersion_imag
    _atom_type_scat_source
    'C' 'C' 0.0033 0.0016
                         'International Tables Vol C Tables 4.2.6.8 and 6.1.1.4'
    'H' 'H' 0.0000 0.0000
                         'International Tables Vol C Tables 4.2.6.8 and 6.1.1.4'
    'Cl' 'Cl' 0.1484 0.1585
                         'International Tables Vol C Tables 4.2.6.8 and 6.1.1.4'
    'Cu' 'Cu' 0.3201 1.2651
                         'International Tables Vol C Tables 4.2.6.8 and 6.1.1.4'
    'N' 'N' 0.0061 0.0033
                         'International Tables Vol C Tables 4.2.6.8 and 6.1.1.4'
    'O' 'O' 0.0106 0.0060
                         'International Tables Vol C Tables 4.2.6.8 and 6.1.1.4'
_computing_data_collection
;
X-Area (Stoe & Cie, 2016)
;
_computing_cell_refinement
;
X-Area (Stoe & Cie, 2016)
;
_computing_data_reduction
;
X-Area (Stoe & Cie, 2016)
;
_computing_structure_solution
;
<i>SHELXT2018/2</i> (Sheldrick, 2015a)
;
_computing_structure_refinement
;
<i>SHELXL2019/2</i> (Sheldrick, 2015b)
;
_computing_molecular_graphics
;
XP Version 5.1 by Bruker AXS 1998 (Sheldrick, 2008)
;
_computing_publication_material
;
<i>CIFTAB</i> (Sheldrick, 2015b), PublCif (Westrip, 2010)
;
loop_
    _atom_site_type_symbol
    _atom_site_label
    _atom_site_fract_x
    _atom_site_fract_y
    _atom_site_fract_z
    _atom_site_U_iso_or_equiv
    _atom_site_adp_type
    _atom_site_calc_flag
    _atom_site_occupancy
    _atom_site_disorder_assembly
    _atom_site_disorder_group
    Cu Cu1 0.52445(3) 0.28776(9) 0.56363(5) 0.02028(17) Uani d 1 . .
    Cl Cl1 0.45702(7) 0.0850(2) 0.52703(12) 0.0296(3) Uani d 1 . .
    N N1 0.5411(2) 0.1896(7) 0.4765(4) 0.0211(11) Uani d 1 . .
    N N2 0.5803(3) 0.4768(8) 0.5836(4) 0.0251(12) Uani d 1 . .
    N N3 0.5080(3) 0.4623(7) 0.6347(4) 0.0232(12) Uani d 1 . .
    C C1 0.5275(4) 0.0235(9) 0.4389(5) 0.0300(15) Uani d 1 . .
    H H1 0.505275 -0.052914 0.448528 0.036 Uiso calc 1 . .
    C C2 0.5452(4) -0.0387(11) 0.3866(6) 0.0395(18) Uani d 1 . .
    H H2 0.535328 -0.156591 0.360543 0.047 Uiso calc 1 . .
    C C3 0.5774(4) 0.0729(11) 0.3727(5) 0.0368(17) Uani d 1 . .
    H H3 0.590427 0.032482 0.337714 0.044 Uiso calc 1 . .
    C C4 0.5903(3) 0.2430(10) 0.4101(5) 0.0299(15) Uani d 1 . .
    H H4 0.611510 0.323231 0.399953 0.036 Uiso calc 1 . .
    C C5 0.5719(3) 0.2965(9) 0.4628(4) 0.0232(13) Uani d 1 . .
    C C6 0.5832(3) 0.4841(9) 0.5040(5) 0.0267(14) Uani d 1 . .
    H H6A 0.621868 0.526304 0.526221 0.032 Uiso calc 1 . .
    H H6B 0.553695 0.568767 0.455071 0.032 Uiso calc 1 . .
    C C7 0.5671(4) 0.6477(9) 0.6083(5) 0.0318(16) Uani d 1 . .
    H H7A 0.533346 0.706466 0.550613 0.038 Uiso calc 1 . .
    H H7B 0.600662 0.730175 0.638709 0.038 Uiso calc 1 . .
    C C8 0.5537(3) 0.6023(10) 0.6765(5) 0.0304(15) Uani d 1 . .
    H H8A 0.589182 0.558163 0.737120 0.036 Uiso calc 1 . .
    H H8B 0.540411 0.711677 0.690050 0.036 Uiso calc 1 . .
    C C9 0.5080(3) 0.3810(11) 0.7102(5) 0.0348(17) Uani d 1 . .
    H H9A 0.501633 0.474623 0.741854 0.052 Uiso calc 1 . .
    H H9B 0.545437 0.322626 0.756567 0.052 Uiso calc 1 . .
    H H9C 0.477005 0.291314 0.682540 0.052 Uiso calc 1 . .
    C C10 0.4502(3) 0.5435(11) 0.5627(5) 0.0359(17) Uani d 1 . .
    H H10A 0.420330 0.450398 0.536903 0.054 Uiso calc 1 . .
    H H10B 0.449548 0.595635 0.511216 0.054 Uiso calc 1 . .
    H H10C 0.442733 0.637878 0.592614 0.054 Uiso calc 1 . .
    H H2N 0.612(4) 0.418(12) 0.633(6) 0.03(2) Uiso d 1 . .
    Cu Cu2 0.34119(3) 0.47935(10) 0.24530(5) 0.02378(18) Uani d 1 . .
    Cl Cl2 0.61184(7) 0.0955(2) 0.71592(11) 0.0293(4) Uani d 1 . .
    N N4 0.3545(2) 0.2858(8) 0.1810(4) 0.0249(12) Uani d 1 . .
    N N5 0.2588(3) 0.3913(9) 0.1528(4) 0.0287(13) Uani d 1 . .
    N N6 0.3047(2) 0.6948(8) 0.2609(4) 0.0253(12) Uani d 1 . .
    H H5N 0.254(4) 0.313(12) 0.175(6) 0.03(2) Uiso d 1 . .
    Cu Cu3 0.69403(4) 0.22804(11) 0.83746(6) 0.0290(2) Uani d 1 . .
    Cl Cl3 0.43254(7) 0.5878(3) 0.33488(13) 0.0346(4) Uani d 1 . .
    Cl Cl4 0.66761(8) 0.3341(3) 0.92412(13) 0.0346(4) Uani d 1 . .
    Cl Cl5 0.71396(8) 0.3773(2) 0.74857(13) 0.0343(4) Uani d 1 . .
    Cl Cl6 0.78297(8) 0.1256(3) 0.95194(13) 0.0388(4) Uani d 1 . .
    C C11 0.4059(3) 0.2167(9) 0.2117(5) 0.0289(15) Uani d 1 . .
    H H11 0.440020 0.259383 0.269682 0.035 Uiso calc 1 . .
    C C12 0.4106(3) 0.0876(10) 0.1623(6) 0.0323(15) Uani d 1 . .
    H H12 0.447545 0.041181 0.185682 0.039 Uiso calc 1 . .
    C C13 0.3610(3) 0.0241(10) 0.0773(6) 0.0358(17) Uani d 1 . .
    H H13 0.363342 -0.063598 0.040738 0.043 Uiso calc 1 . .
    C C14 0.3083(3) 0.0919(11) 0.0476(5) 0.0328(16) Uani d 1 . .
    H H14 0.273449 0.047755 -0.008845 0.039 Uiso calc 1 . .
    C C15 0.3062(3) 0.2232(9) 0.0998(5) 0.0261(14) Uani d 1 . .
    C C16 0.2508(3) 0.3049(10) 0.0711(5) 0.0311(15) Uani d 1 . .
    H H16A 0.237418 0.395128 0.020574 0.037 Uiso calc 1 . .
    H H16B 0.220748 0.210363 0.045247 0.037 Uiso calc 1 . .
    C C17 0.2179(3) 0.5335(9) 0.1314(5) 0.0301(15) Uani d 1 . .
    H H17A 0.180369 0.481010 0.109968 0.036 Uiso calc 1 . .
    H H17B 0.211055 0.612427 0.080527 0.036 Uiso calc 1 . .
    C C18 0.2443(3) 0.6393(10) 0.2217(5) 0.0312(15) Uani d 1 . .
    H H18A 0.220522 0.747371 0.208336 0.037 Uiso calc 1 . .
    H H18B 0.245204 0.564813 0.268865 0.037 Uiso calc 1 . .
    C C19 0.3032(4) 0.8410(10) 0.2020(6) 0.0363(17) Uani d 1 . .
    H H19A 0.285527 0.948690 0.206491 0.054 Uiso calc 1 . .
    H H19B 0.280287 0.801785 0.135579 0.054 Uiso calc 1 . .
    H H19C 0.342754 0.868728 0.225019 0.054 Uiso calc 1 . .
    C C20 0.3336(3) 0.7609(10) 0.3584(5) 0.0345(17) Uani d 1 . .
    H H20A 0.372373 0.805140 0.383905 0.052 Uiso calc 1 . .
    H H20B 0.336999 0.662635 0.398320 0.052 Uiso calc 1 . .
    H H20C 0.310858 0.858922 0.357729 0.052 Uiso calc 1 . .
    O O1 0.3472(2) 0.2913(7) 0.3534(4) 0.0363(12) Uani d 1 . .
    H H1O 0.323(2) 0.252(10) 0.369(5) 0.05(3) Uiso d 1 . .
    H H1P 0.377(3) 0.201(8) 0.379(7) 0.08(4) Uiso d 1 . .
loop_
    _atom_site_aniso_label
    _atom_site_aniso_U_11
    _atom_site_aniso_U_22
    _atom_site_aniso_U_33
    _atom_site_aniso_U_12
    _atom_site_aniso_U_13
    _atom_site_aniso_U_23
    Cu1 0.0227(4) 0.0200(3) 0.0221(4) -0.0026(3) 0.0156(3) -0.0020(3)
    Cl1 0.0249(8) 0.0308(8) 0.0347(9) -0.0063(6) 0.0190(7) -0.0009(7)
    N1 0.026(3) 0.021(3) 0.021(3) 0.004(2) 0.016(2) 0.003(2)
    N2 0.026(3) 0.024(3) 0.024(3) -0.006(2) 0.015(3) -0.003(2)
    N3 0.030(3) 0.023(3) 0.021(3) 0.004(2) 0.018(2) 0.000(2)
    C1 0.047(4) 0.020(3) 0.029(3) 0.003(3) 0.026(3) 0.001(3)
    C2 0.064(5) 0.031(4) 0.033(4) 0.013(4) 0.034(4) 0.006(3)
    C3 0.049(5) 0.039(4) 0.030(4) 0.015(3) 0.028(4) 0.006(3)
    C4 0.029(4) 0.041(4) 0.029(3) 0.008(3) 0.023(3) 0.009(3)
    C5 0.020(3) 0.026(3) 0.021(3) 0.004(2) 0.011(3) 0.006(2)
    C6 0.032(4) 0.027(3) 0.029(3) -0.006(3) 0.023(3) -0.003(3)
    C7 0.051(5) 0.015(3) 0.037(4) -0.005(3) 0.031(4) -0.004(3)
    C8 0.040(4) 0.026(3) 0.025(3) -0.005(3) 0.020(3) -0.006(3)
    C9 0.041(4) 0.047(4) 0.025(3) 0.002(3) 0.025(3) 0.003(3)
    C10 0.034(4) 0.042(4) 0.027(4) 0.010(3) 0.016(3) -0.003(3)
    Cu2 0.0174(3) 0.0258(4) 0.0234(4) 0.0003(3) 0.0100(3) -0.0037(3)
    Cl2 0.0268(8) 0.0300(9) 0.0259(8) -0.0044(6) 0.0133(7) 0.0005(6)
    N4 0.024(3) 0.030(3) 0.024(3) -0.001(2) 0.015(2) -0.004(2)
    N5 0.025(3) 0.028(3) 0.029(3) 0.000(2) 0.014(3) 0.000(2)
    N6 0.022(3) 0.028(3) 0.024(3) 0.003(2) 0.013(2) -0.001(2)
    Cu3 0.0284(4) 0.0323(4) 0.0284(4) -0.0041(4) 0.0183(4) -0.0031(4)
    Cl3 0.0224(8) 0.0420(10) 0.0373(9) -0.0078(7) 0.0170(8) -0.0135(7)
    Cl4 0.0306(9) 0.0452(10) 0.0303(9) 0.0031(8) 0.0197(8) -0.0026(8)
    Cl5 0.0297(8) 0.0363(9) 0.0434(10) 0.0016(7) 0.0255(8) 0.0089(7)
    Cl6 0.0278(8) 0.0448(10) 0.0349(9) 0.0042(8) 0.0144(8) 0.0025(8)
    C11 0.023(3) 0.028(4) 0.034(4) 0.003(3) 0.016(3) -0.002(3)
    C12 0.029(4) 0.030(4) 0.041(4) -0.001(3) 0.023(3) -0.002(3)
    C13 0.042(4) 0.032(4) 0.046(4) -0.008(3) 0.033(4) -0.011(3)
    C14 0.028(4) 0.042(4) 0.028(4) -0.006(3) 0.017(3) -0.008(3)
    C15 0.027(3) 0.028(3) 0.024(3) -0.007(3) 0.015(3) -0.007(3)
    C16 0.024(3) 0.041(4) 0.022(3) -0.001(3) 0.011(3) -0.006(3)
    C17 0.017(3) 0.031(3) 0.031(4) 0.003(3) 0.009(3) -0.002(3)
    C18 0.026(3) 0.029(4) 0.038(4) 0.004(3) 0.018(3) 0.000(3)
    C19 0.041(4) 0.031(4) 0.040(4) 0.005(3) 0.026(4) 0.005(3)
    C20 0.033(4) 0.033(4) 0.032(4) 0.007(3) 0.017(3) -0.002(3)
    O1 0.028(3) 0.042(3) 0.038(3) 0.003(2) 0.019(2) 0.013(2)
_geom_special_details
;
 All esds (except the esd in the dihedral angle between two l.s. planes)
 are estimated using the full covariance matrix.  The cell esds are taken
 into account individually in the estimation of esds in distances, angles
 and torsion angles; correlations between esds in cell parameters are only
 used when they are defined by crystal symmetry.  An approximate (isotropic)
 treatment of cell esds is used for estimating esds involving l.s. planes.
;
loop_
    _geom_bond_atom_site_label_1
    _geom_bond_atom_site_label_2
    _geom_bond_site_symmetry_2
    _geom_bond_distance
    _geom_bond_publ_flag
    Cu1 N2 . 2.009(6) ?
    Cu1 N1 . 2.014(5) ?
    Cu1 N3 . 2.054(5) ?
    Cu1 Cl1 . 2.2331(18) yes
    Cu1 Cl2 . 2.730(2) yes
    N1 C5 . 1.324(9) ?
    N1 C1 . 1.343(9) ?
    N2 C6 . 1.461(9) ?
    N2 C7 . 1.469(9) ?
    N3 C9 . 1.468(9) ?
    N3 C8 . 1.483(9) ?
    N3 C10 . 1.487(9) ?
    C1 C2 . 1.384(11) ?
    C2 C3 . 1.378(12) ?
    C3 C4 . 1.370(11) ?
    C4 C5 . 1.384(10) ?
    C5 C6 . 1.516(9) ?
    C7 C8 . 1.515(10) ?
    Cu2 N4 . 2.013(6) ?
    Cu2 N5 . 2.021(6) ?
    Cu2 N6 . 2.030(6) ?
    Cu2 Cl3 . 2.258(2) yes
    Cu2 O1 . 2.290(5) ?
    Cl2 Cu3 . 2.251(2) yes
    N4 C15 . 1.343(9) ?
    N4 C11 . 1.343(9) ?
    N5 C17 . 1.458(9) ?
    N5 C16 . 1.467(9) ?
    N6 C20 . 1.472(9) ?
    N6 C19 . 1.490(10) ?
    N6 C18 . 1.499(9) ?
    Cu3 Cl4 . 2.235(2) yes
    Cu3 Cl6 . 2.238(2) yes
    Cu3 Cl5 . 2.269(2) yes
    C11 C12 . 1.360(10) ?
    C12 C13 . 1.391(11) ?
    C13 C14 . 1.377(11) ?
    C14 C15 . 1.370(10) ?
    C15 C16 . 1.492(10) ?
    C17 C18 . 1.508(10) ?
loop_
    _geom_angle_atom_site_label_1
    _geom_angle_atom_site_label_2
    _geom_angle_atom_site_label_3
    _geom_angle_site_symmetry_1
    _geom_angle_site_symmetry_3
    _geom_angle
    _geom_angle_publ_flag
    N2 Cu1 N1 . . 81.1(2) ?
    N2 Cu1 N3 . . 85.0(2) ?
    N1 Cu1 N3 . . 162.0(2) ?
    N2 Cu1 Cl1 . . 174.60(18) ?
    N1 Cu1 Cl1 . . 96.26(17) ?
    N3 Cu1 Cl1 . . 96.65(17) ?
    N2 Cu1 Cl2 . . 91.43(18) ?
    N1 Cu1 Cl2 . . 93.18(16) ?
    N3 Cu1 Cl2 . . 98.51(16) ?
    Cl1 Cu1 Cl2 . . 93.40(7) ?
    C5 N1 C1 . . 119.3(6) ?
    C5 N1 Cu1 . . 115.2(4) ?
    C1 N1 Cu1 . . 125.3(5) ?
    C6 N2 C7 . . 115.7(6) ?
    C6 N2 Cu1 . . 111.6(4) ?
    C7 N2 Cu1 . . 109.2(4) ?
    C9 N3 C8 . . 109.2(5) ?
    C9 N3 C10 . . 108.9(6) ?
    C8 N3 C10 . . 110.2(6) ?
    C9 N3 Cu1 . . 115.2(5) ?
    C8 N3 Cu1 . . 106.3(4) ?
    C10 N3 Cu1 . . 107.0(4) ?
    N1 C1 C2 . . 121.4(7) ?
    C3 C2 C1 . . 119.0(7) ?
    C4 C3 C2 . . 119.1(7) ?
    C3 C4 C5 . . 119.1(7) ?
    N1 C5 C4 . . 122.0(6) ?
    N1 C5 C6 . . 115.9(6) ?
    C4 C5 C6 . . 122.0(6) ?
    N2 C6 C5 . . 108.0(5) ?
    N2 C7 C8 . . 106.6(6) ?
    N3 C8 C7 . . 110.0(6) ?
    N4 Cu2 N5 . . 81.3(2) ?
    N4 Cu2 N6 . . 159.5(2) ?
    N5 Cu2 N6 . . 84.6(2) ?
    N4 Cu2 Cl3 . . 96.09(17) ?
    N5 Cu2 Cl3 . . 173.8(2) ?
    N6 Cu2 Cl3 . . 96.36(17) ?
    N4 Cu2 O1 . . 95.3(2) ?
    N5 Cu2 O1 . . 86.1(2) ?
    N6 Cu2 O1 . . 98.6(2) ?
    Cl3 Cu2 O1 . . 99.76(15) ?
    Cu3 Cl2 Cu1 . . 121.76(8) ?
    C15 N4 C11 . . 118.9(6) ?
    C15 N4 Cu2 . . 114.8(5) ?
    C11 N4 Cu2 . . 126.3(5) ?
    C17 N5 C16 . . 116.5(6) ?
    C17 N5 Cu2 . . 110.7(4) ?
    C16 N5 Cu2 . . 110.0(5) ?
    C20 N6 C19 . . 109.3(6) ?
    C20 N6 C18 . . 108.1(6) ?
    C19 N6 C18 . . 110.3(5) ?
    C20 N6 Cu2 . . 116.7(4) ?
    C19 N6 Cu2 . . 106.0(5) ?
    C18 N6 Cu2 . . 106.3(4) ?
    Cl4 Cu3 Cl6 . . 100.74(8) yes
    Cl4 Cu3 Cl2 . . 101.80(8) yes
    Cl6 Cu3 Cl2 . . 133.54(8) yes
    Cl4 Cu3 Cl5 . . 129.93(8) yes
    Cl6 Cu3 Cl5 . . 98.92(8) yes
    Cl2 Cu3 Cl5 . . 96.86(7) yes
    N4 C11 C12 . . 122.0(7) ?
    C11 C12 C13 . . 119.6(7) ?
    C14 C13 C12 . . 118.1(7) ?
    C15 C14 C13 . . 119.7(7) ?
    N4 C15 C14 . . 121.7(6) ?
    N4 C15 C16 . . 115.7(6) ?
    C14 C15 C16 . . 122.7(6) ?
    N5 C16 C15 . . 110.5(5) ?
    N5 C17 C18 . . 107.0(5) ?
    N6 C18 C17 . . 109.6(6) ?
loop_
    _geom_torsion_atom_site_label_1
    _geom_torsion_atom_site_label_2
    _geom_torsion_atom_site_label_3
    _geom_torsion_atom_site_label_4
    _geom_torsion_site_symmetry_1
    _geom_torsion_site_symmetry_2
    _geom_torsion_site_symmetry_3
    _geom_torsion_site_symmetry_4
    _geom_torsion
    _geom_torsion_publ_flag
    C5 N1 C1 C2 . . . . 0.3(10) ?
    Cu1 N1 C1 C2 . . . . -174.1(5) ?
    N1 C1 C2 C3 . . . . -0.1(12) ?
    C1 C2 C3 C4 . . . . -0.9(12) ?
    C2 C3 C4 C5 . . . . 1.6(11) ?
    C1 N1 C5 C4 . . . . 0.5(10) ?
    Cu1 N1 C5 C4 . . . . 175.5(5) ?
    C1 N1 C5 C6 . . . . 177.5(6) ?
    Cu1 N1 C5 C6 . . . . -7.5(7) ?
    C3 C4 C5 N1 . . . . -1.5(10) ?
    C3 C4 C5 C6 . . . . -178.3(6) ?
    C7 N2 C6 C5 . . . . -156.7(6) ?
    Cu1 N2 C6 C5 . . . . -31.1(7) ?
    N1 C5 C6 N2 . . . . 25.4(8) ?
    C4 C5 C6 N2 . . . . -157.6(6) ?
    C6 N2 C7 C8 . . . . 168.2(6) ?
    Cu1 N2 C7 C8 . . . . 41.3(7) ?
    C9 N3 C8 C7 . . . . 162.8(6) ?
    C10 N3 C8 C7 . . . . -77.6(7) ?
    Cu1 N3 C8 C7 . . . . 38.0(6) ?
    N2 C7 C8 N3 . . . . -53.4(8) ?
    C15 N4 C11 C12 . . . . 1.1(11) ?
    Cu2 N4 C11 C12 . . . . -178.9(5) ?
    N4 C11 C12 C13 . . . . 0.0(12) ?
    C11 C12 C13 C14 . . . . -1.8(12) ?
    C12 C13 C14 C15 . . . . 2.5(12) ?
    C11 N4 C15 C14 . . . . -0.3(10) ?
    Cu2 N4 C15 C14 . . . . 179.7(6) ?
    C11 N4 C15 C16 . . . . 179.2(6) ?
    Cu2 N4 C15 C16 . . . . -0.8(8) ?
    C13 C14 C15 N4 . . . . -1.5(11) ?
    C13 C14 C15 C16 . . . . 179.0(7) ?
    C17 N5 C16 C15 . . . . 156.4(6) ?
    Cu2 N5 C16 C15 . . . . 29.4(7) ?
    N4 C15 C16 N5 . . . . -19.2(9) ?
    C14 C15 C16 N5 . . . . 160.3(7) ?
    C16 N5 C17 C18 . . . . -162.7(6) ?
    Cu2 N5 C17 C18 . . . . -36.1(7) ?
    C20 N6 C18 C17 . . . . -167.4(6) ?
    C19 N6 C18 C17 . . . . 73.1(7) ?
    Cu2 N6 C18 C17 . . . . -41.4(6) ?
    N5 C17 C18 N6 . . . . 51.7(8) ?
loop_
    _geom_hbond_atom_site_label_D
    _geom_hbond_atom_site_label_H
    _geom_hbond_atom_site_label_A
    _geom_hbond_site_symmetry_A
    _geom_hbond_distance_DH
    _geom_hbond_distance_HA
    _geom_hbond_distance_DA
    _geom_hbond_angle_DHA
    _geom_hbond_publ_flag
    C1 H1 Cl1 . 0.95 2.70 3.272(8) 119.1 ?
    C4 H4 Cl4 2_564 0.95 2.91 3.783(8) 153.0 ?
    C6 H6B Cl3 . 0.99 2.80 3.578(8) 135.9 yes
    C7 H7B Cl2 1_565 0.99 2.97 3.661(7) 127.9 ?
    C9 H9B Cl2 . 0.98 2.96 3.637(8) 127.1 ?
    C9 H9B Cl4 . 0.98 2.94 3.827(8) 151.6 yes
    C9 H9C Cl1 . 0.98 2.89 3.424(8) 115.5 ?
    C10 H10A Cl1 . 0.98 2.96 3.494(8) 115.2 ?
    C10 H10B Cl3 . 0.98 2.85 3.759(8) 154.6 yes
    N2 H2N Cl2 . 0.91(9) 2.81(9) 3.430(6) 127(6) yes
    N2 H2N Cl5 . 0.91(9) 2.39(8) 3.223(6) 153(7) yes
    N5 H5N Cl5 4_454 0.76(9) 2.62(9) 3.352(7) 161(8) yes
    C11 H11 Cl3 . 0.95 2.77 3.305(7) 116.8 ?
    C16 H16A Cl6 3_454 0.99 2.85 3.661(8) 139.8 ?
    C17 H17B Cl4 3_454 0.99 2.78 3.755(8) 167.8 yes
    C18 H18A Cl5 4_464 0.99 2.91 3.799(7) 149.1 ?
    C19 H19A Cl5 4_464 0.98 2.90 3.791(8) 151.3 ?
    C19 H19C Cl3 . 0.98 2.97 3.531(8) 117.9 ?
    C20 H20A Cl3 . 0.98 2.87 3.395(8) 114.2 ?
    C20 H20C Cl5 4_464 0.98 2.98 3.860(8) 149.5 ?
    O1 H1O Cl5 4_454 0.958(4) 2.70(6) 3.358(6) 127(5) ?
    O1 H1O Cl6 4_454 0.958(4) 2.52(5) 3.295(6) 138(6) ?
    O1 H1P Cl1 . 0.958(4) 2.37(7) 3.175(6) 141(8) ?
    C1 H1 Cl1 . 0.95 2.70 3.272(8) 119.1 ?
    C4 H4 Cl4 2_564 0.95 2.91 3.783(8) 153.0 ?
    C6 H6B Cl3 . 0.99 2.80 3.578(8) 135.9 ?
    C7 H7B Cl2 1_565 0.99 2.97 3.661(7) 127.9 ?
    C9 H9B Cl2 . 0.98 2.96 3.637(8) 127.1 ?
    C9 H9B Cl4 . 0.98 2.94 3.827(8) 151.6 ?
    C9 H9C Cl1 . 0.98 2.89 3.424(8) 115.5 ?
    C10 H10A Cl1 . 0.98 2.96 3.494(8) 115.2 ?
    C10 H10B Cl3 . 0.98 2.85 3.759(8) 154.6 ?
    N2 H2N Cl2 . 0.91(9) 2.81(9) 3.430(6) 127(6) ?
    N2 H2N Cl5 . 0.91(9) 2.39(8) 3.223(6) 153(7) ?
    N5 H5N Cl5 4_454 0.76(9) 2.62(9) 3.352(7) 161(8) ?
    C11 H11 Cl3 . 0.95 2.77 3.305(7) 116.8 ?
    C16 H16A Cl6 3_454 0.99 2.85 3.661(8) 139.8 ?
    C17 H17B Cl4 3_454 0.99 2.78 3.755(8) 167.8 ?
    C18 H18A Cl5 4_464 0.99 2.91 3.799(7) 149.1 ?
    C19 H19A Cl5 4_464 0.98 2.90 3.791(8) 151.3 ?
    C19 H19C Cl3 . 0.98 2.97 3.531(8) 117.9 ?
    C20 H20A Cl3 . 0.98 2.87 3.395(8) 114.2 ?
    C20 H20C Cl5 4_464 0.98 2.98 3.860(8) 149.5 ?
    O1 H1O Cl5 4_454 0.958(4) 2.70(6) 3.358(6) 127(5) yes
    O1 H1O Cl6 4_454 0.958(4) 2.52(5) 3.295(6) 138(6) yes
    O1 H1P Cl1 . 0.958(4) 2.37(7) 3.175(6) 141(8) yes
_shelx_space_group_comment
;
The symmetry employed for this shelxl refinement is uniquely defined
by the following loop, which should always be used as a source of
symmetry information in preference to the above space-group names.
They are only intended as comments.
;
_shelx_estimated_absorpt_T_min     0.895
_shelx_estimated_absorpt_T_max     0.930
_shelx_hkl_file
;
   4   0   0 2607.14    8.52   0
  -4   0   0 2471.88    8.06   0
   6   0   0 2153.13    9.35   0
  -6   0   0 1865.55    9.28   0
   8   0   0 3752.33   13.95   0
  -8   0   0 3672.58   13.76   0
  10   0   0 1036.80    8.91   0
 -10   0   0 1005.10    8.83   0
  12   0   0 4240.35   19.38   0
 -12   0   0 4181.19   18.53   0
  14   0   0    3.12    8.05   0
 -14   0   0    5.61    7.84   0
  16   0   0  854.78   12.06   0
 -16   0   0  788.24   13.12   0
  18   0   0  537.66   12.38   0
 -18   0   0  598.44   12.23   0
  20   0   0   55.52    9.65   0
 -20   0   0    7.69    9.30   0
  22   0   0  769.42   15.74   0
 -22   0   0  682.99   15.55   0
  24   0   0    4.65   15.78   0
 -24   0   0    3.38   12.34   0
  26   0   0  160.98   20.49   0
 -26   0   0  115.09   15.66   0
  28   0   0   55.72   20.06   0
 -28   0   0   82.94   17.08   0
  30   0   0  -12.56   22.64   0
 -30   0   0    2.93   18.46   0
   1  -1   0 1614.50    3.60   0
   1   1   0 1862.59    3.13   0
   1   1   0 1590.23    5.86   0
  -1  -1   0 1631.38    2.77   0
  -1  -1   0 1565.09    5.87   0
   3  -1   0  434.36    3.37   0
   3   1   0  461.76    3.47   0
   3   1   0  401.35    3.91   0
  -3  -1   0  428.70    4.69   0
  -3  -1   0  495.33    3.49   0
  -3   1   0  496.14    3.51   0
   5   1   0  479.33    4.48   0
   5   1   0  510.82    5.19   0
   5  -1   0  531.68    4.94   0
  -5  -1   0  656.04    4.99   0
  -5   1   0  698.87    5.46   0
   7  -1   0  114.86    3.85   0
   7   1   0  126.93    4.00   0
  -7  -1   0   78.89    4.32   0
  -7   1   0   75.44    4.62   0
   9   1   0  727.75    7.35   0
   9  -1   0  714.45    7.68   0
  -9  -1   0  638.65    7.97   0
  -9   1   0  676.22    8.40   0
  11  -1   0  639.85    8.18   0
  11   1   0  636.94    8.12   0
 -11  -1   0  650.41    9.17   0
 -11   1   0  697.42    8.48   0
  13   1   0 2960.05   17.36   0
  13  -1   0 2406.93   15.52   0
 -13   1   0 2543.47   15.77   0
 -13  -1   0 2858.75   17.25   0
  15  -1   0    2.84    8.28   0
  15   1   0    1.51    6.28   0
 -15  -1   0    0.88    6.10   0
 -15   1   0   -0.83    6.29   0
  17  -1   0  136.02   11.48   0
  17   1   0  127.22    7.91   0
 -17   1   0  181.72   11.86   0
 -17  -1   0  160.76    8.30   0
  19  -1   0  276.18   11.00   0
  19   1   0  289.96   13.14   0
 -19   1   0  295.54   11.08   0
 -19  -1   0  286.35   10.94   0
  21   1   0  938.48   16.22   0
  21  -1   0  871.37   15.79   0
 -21   1   0  855.09   16.03   0
 -21  -1   0  876.85   15.57   0
  23  -1   0  123.68   12.91   0
  23   1   0   99.75   11.49   0
 -23  -1   0  114.85   12.18   0
 -23   1   0  139.37   13.07   0
  25  -1   0  144.69   15.25   0
  25   1   0  154.90   13.98   0
 -25  -1   0  132.35   13.64   0
 -25   1   0  136.02   17.33   0
  27   1   0   28.23   19.24   0
  27   1   0   33.23   15.32   0
  27  -1   0   31.04   15.56   0
 -27   1   0   28.26   21.01   0
 -27  -1   0   54.84   15.89   0
  29  -1   0    9.16   18.12   0
  29   1   0   13.48   24.87   0
  29   1   0    4.65   19.94   0
 -29  -1   0   22.11   16.30   0
 -29   1   0   18.88   22.28   0
  31   1   0   22.96   26.39   0
  31  -1   0   40.54   22.21   0
  31   1   0   30.46   20.97   0
 -31  -1   0   16.51   21.48   0
 -31   1   0   42.34   26.15   0
   0  -2   0  191.29    3.90   0
   0  -2   0  191.04    0.89   0
   0  -2   0  114.88    0.72   0
   2  -2   0 1729.85    5.45   0
   2   2   0 1901.28    4.29   0
   2   2   0 1646.82    9.20   0
  -2   2   0 1344.81    4.75   0
  -2  -2   0 1311.82    7.90   0
  -2  -2   0 1416.37    3.67   0
   4   2   0  673.72    4.40   0
   4   2   0  631.11    6.87   0
   4  -2   0  641.71    5.05   0
  -4  -2   0  587.03    7.10   0
  -4  -2   0  583.65    3.84   0
   6  -2   0 1713.15    8.79   0
   6   2   0 1579.23    9.79   0
   6   2   0 1865.47    8.60   0
  -6  -2   0 1737.71   10.19   0
  -6  -2   0 1895.05    8.61   0
  -6   2   0 1887.55    9.12   0
   8   2   0 1950.33   10.05   0
   8  -2   0 1827.09   10.53   0
   8   2   0 1626.39   10.83   0
  -8   2   0 1801.50   10.84   0
  -8  -2   0 1842.14    9.77   0
  10   2   0  927.30   10.62   0
  10  -2   0  951.11    9.99   0
  10   2   0 1013.91    8.82   0
 -10  -2   0 1028.62    8.78   0
 -10   2   0  973.30    9.22   0
  12   2   0  322.89    6.96   0
  12  -2   0  346.71    8.76   0
  12   2   0  276.41    7.67   0
 -12  -2   0  344.47    8.49   0
 -12   2   0  331.65    8.70   0
  14   2   0  429.52    8.94   0
  14   2   0  471.75    9.04   0
  14  -2   0  461.12    9.07   0
 -14  -2   0  410.96   10.08   0
 -14   2   0  447.86    8.88   0
  16   2   0   84.28    7.58   0
  16   2   0   68.30    9.81   0
  16  -2   0   79.23    7.66   0
 -16  -2   0  110.99    7.83   0
 -16   2   0  111.89    7.68   0
  18   2   0 1005.64   15.40   0
  18  -2   0 1061.33   15.05   0
  18   2   0 1138.48   14.51   0
 -18   2   0 1075.71   17.05   0
 -18  -2   0 1122.50   14.46   0
  20   2   0   11.01    9.69   0
  20   2   0    9.93    9.98   0
  20  -2   0    3.14   12.52   0
 -20  -2   0   17.28    9.65   0
 -20   2   0   13.82    9.74   0
  22   2   0   23.97   14.19   0
  22   2   0   18.43   12.96   0
  22  -2   0   16.00   14.94   0
 -22  -2   0   19.32   10.15   0
 -22   2   0    6.30   14.74   0
  24  -2   0  404.78   18.34   0
  24   2   0  361.67   14.80   0
  24   2   0  358.10   14.65   0
 -24  -2   0  416.70   17.31   0
 -24   2   0  378.86   15.16   0
  26   2   0   30.68   13.28   0
  26  -2   0   36.91   16.20   0
  26   2   0   53.64   13.51   0
 -26  -2   0   60.63   17.55   0
 -26   2   0   36.88   16.15   0
  28   2   0   35.07   21.61   0
  28   2   0   54.82   23.81   0
  28  -2   0   39.17   16.72   0
 -28  -2   0   35.92   20.54   0
 -28   2   0   57.21   16.84   0
  30  -2   0  201.26   20.91   0
  30   2   0  178.73   25.06   0
  30   2   0  112.53   25.00   0
 -30  -2   0  112.72   23.77   0
 -30   2   0  102.69   24.25   0
   1  -3   0  243.31    1.76   0
  -1  -3   0  245.11    6.22   0
   3  -3   0  534.77    3.75   0
   3   3   0  550.05    7.86   0
   3   3   0  574.77    2.93   0
  -3  -3   0  510.30    2.81   0
  -3   3   0  469.82    3.82   0
  -3  -3   0  438.34    6.57   0
   5   3   0  573.25    4.62   0
   5   3   0  486.47    8.25   0
   5  -3   0  527.56    5.03   0
  -5  -3   0  467.60    6.98   0
  -5  -3   0  516.09    4.35   0
   7  -3   0 1579.30    9.82   0
   7   3   0 1436.45   12.24   0
   7   3   0 1525.62    8.16   0
  -7  -3   0 1511.81    7.99   0
  -7   3   0 1548.21    9.27   0
  -7  -3   0 1377.59   11.20   0
   9   3   0  401.94    5.80   0
   9  -3   0  425.08    7.35   0
   9   3   0  358.45    7.78   0
  -9  -3   0  371.28    7.86   0
  -9  -3   0  408.32    6.51   0
  -9   3   0  424.16    7.32   0
  11   3   0  335.62    8.22   0
  11   3   0  386.52    8.00   0
  11  -3   0  344.95    8.37   0
 -11  -3   0  434.74    8.00   0
 -11   3   0  422.88    7.61   0
  13   3   0  241.71    8.64   0
  13  -3   0  219.28    7.66   0
  13   3   0  191.56    8.03   0
 -13   3   0  267.81    7.82   0
 -13  -3   0  249.06    6.90   0
  15   3   0  267.06    8.11   0
  15   3   0  229.43    9.47   0
  15  -3   0  233.19   10.40   0
 -15  -3   0  242.24    9.91   0
 -15   3   0  237.09    8.45   0
  17  -3   0  364.89   10.83   0
  17   3   0  357.72   11.40   0
  17   3   0  364.62   11.77   0
 -17  -3   0  379.03   10.04   0
 -17   3   0  325.43   10.51   0
  19   3   0  318.25   11.98   0
  19  -3   0  334.29   12.01   0
  19   3   0  265.06   11.86   0
 -19  -3   0  327.41   10.37   0
 -19   3   0  396.29   12.46   0
  21   3   0  374.78   12.58   0
  21  -3   0  349.66   15.84   0
  21   3   0  313.89   15.53   0
 -21  -3   0  356.41   15.82   0
 -21   3   0  279.64   15.13   0
  23  -3   0  153.27   15.81   0
  23   3   0  130.36   15.50   0
  23   3   0  166.86   13.52   0
 -23   3   0  155.34   13.00   0
 -23  -3   0  143.01   15.90   0
  25   3   0  285.41   16.56   0
  25  -3   0  281.93   16.31   0
  25   3   0  262.82   16.14   0
 -25   3   0  324.22   16.17   0
 -25  -3   0  385.29   16.77   0
  27  -3   0   17.28   16.59   0
  27   3   0   -6.46   22.75   0
  27   3   0   11.16   18.75   0
 -27   3   0   -3.29   17.09   0
 -27  -3   0   -6.77   15.91   0
  29   3   0  197.49   25.17   0
  29  -3   0  195.72   20.66   0
  29   3   0  172.09   20.65   0
 -29   3   0  145.38   23.80   0
 -29  -3   0  157.49   20.46   0
   0  -4   0  412.56    8.83   0
   2  -4   0   95.54    1.76   0
  -2  -4   0   81.51    5.75   0
   4  -4   0  629.37    4.97   0
   4   4   0  619.17    3.02   0
   4   4   0  597.64   10.16   0
  -4  -4   0  575.23    2.88   0
  -4   4   0  591.57    4.80   0
  -4  -4   0  535.08    8.69   0
   6  -4   0 3213.11   12.47   0
   6   4   0 3466.30   10.34   0
   6   4   0 2994.76   17.47   0
  -6  -4   0 2836.95   17.18   0
  -6  -4   0 3058.72    9.65   0
   8   4   0  327.47    5.16   0
   8  -4   0  311.17    6.48   0
   8   4   0  288.74    7.98   0
  -8   4   0  284.79    5.45   0
  -8  -4   0  245.19    7.92   0
  -8  -4   0  291.76    4.95   0
  10   4   0   98.90    9.87   0
  10  -4   0  100.21    5.24   0
  10   4   0  107.83    5.87   0
 -10  -4   0   86.78    4.35   0
 -10   4   0   90.25    6.19   0
 -10  -4   0   74.69    7.52   0
  12   4   0  538.84   11.13   0
  12  -4   0  580.32   10.15   0
  12   4   0  630.04    9.06   0
 -12   4   0  670.89   10.53   0
 -12  -4   0  660.91    8.34   0
  14   4   0  192.37   10.17   0
  14  -4   0  155.01    7.47   0
  14   4   0  226.56    8.38   0
 -14  -4   0  202.28    6.66   0
 -14   4   0  219.46    9.69   0
  16   4   0  393.85    9.47   0
  16   4   0  319.78   11.95   0
  16  -4   0  365.57   10.34   0
 -16  -4   0  384.58    9.32   0
 -16   4   0  378.24   11.93   0
  18   4   0  599.63   13.47   0
  18  -4   0  582.50   14.24   0
  18   4   0  538.92   16.25   0
 -18  -4   0  614.03   11.64   0
 -18   4   0  550.68   12.42   0
  20  -4   0  399.33   13.65   0
  20   4   0  333.26   14.12   0
  20   4   0  406.18   12.30   0
 -20   4   0  401.81   13.65   0
 -20  -4   0  403.33   13.91   0
  22   4   0   40.32   12.73   0
  22  -4   0   41.22   15.39   0
  22   4   0   47.70   11.97   0
 -22   4   0   22.79   12.58   0
 -22  -4   0   32.91   11.47   0
  24  -4   0   41.33   14.31   0
  24   4   0   64.36   14.64   0
  24   4   0   42.54   13.35   0
 -24  -4   0   35.69   12.57   0
 -24   4   0   43.00   19.83   0
  26  -4   0   73.84   16.88   0
  26   4   0  111.27   16.38   0
  26   4   0   82.88   18.54   0
 -26  -4   0   38.79   23.25   0
 -26   4   0   76.58   15.93   0
  28  -4   0  229.94   25.49   0
  28   4   0  238.54   25.73   0
  28   4   0  179.52   23.85   0
 -28   4   0  259.15   26.16   0
 -28  -4   0   38.11   24.23   0
   1  -5   0  811.13   11.19   0
  -1  -5   0  746.52   10.90   0
   3  -5   0  334.68    2.74   0
   3  -5   0  295.57    2.53   0
  -3  -5   0  288.43    8.64   0
   5  -5   0  398.19    4.58   0
  -5   5   0  312.20    4.13   0
  -5  -5   0  297.59    8.98   0
   7   5   0 1376.82   14.99   0
   7  -5   0 1508.71    9.69   0
   7   5   0 1613.99    7.35   0
  -7   5   0 1544.59    9.16   0
  -7  -5   0 1575.27    7.15   0
  -7  -5   0 1562.97   15.69   0
   9   5   0  240.05    5.18   0
   9  -5   0  211.13    5.43   0
   9   5   0  227.16   12.51   0
  -9  -5   0  146.14   12.05   0
  -9  -5   0  155.71    4.84   0
  11   5   0  124.76    6.31   0
  11   5   0   80.39   11.64   0
  11  -5   0   96.80    7.65   0
 -11  -5   0  130.93    5.86   0
 -11  -5   0  106.37   13.71   0
 -11   5   0  140.58    7.84   0
  13   5   0  211.59   14.36   0
  13  -5   0  198.65    9.58   0
  13   5   0  208.91    6.46   0
 -13   5   0  203.56    7.89   0
 -13  -5   0  188.67    6.28   0
  15  -5   0  729.36   12.21   0
  15   5   0  659.10   14.69   0
  15   5   0  704.30   10.46   0
 -15  -5   0  613.33   10.10   0
 -15   5   0  696.83   11.94   0
  17   5   0  210.58   13.21   0
  17  -5   0  209.34   10.01   0
  17   5   0  199.68    8.79   0
 -17  -5   0  201.61   10.56   0
 -17   5   0  220.56    9.83   0
  19  -5   0  413.49   13.36   0
  19   5   0  422.20   11.89   0
  19   5   0  354.28   17.51   0
 -19  -5   0  395.13   11.71   0
 -19   5   0  409.72   15.48   0
  21  -5   0  131.41   17.61   0
  21   5   0  117.12   10.94   0
  21   5   0   93.95   19.22   0
 -21  -5   0  113.42   13.13   0
 -21   5   0   98.45   12.64   0
  23   5   0   49.79   15.37   0
  23   5   0   62.88   15.63   0
  23  -5   0   67.09   15.16   0
 -23   5   0   43.01   18.81   0
 -23  -5   0   46.87   15.51   0
  25   5   0    5.04   18.54   0
  25   5   0   59.04   21.17   0
  25  -5   0   71.70   19.64   0
 -25   5   0  100.81   16.83   0
 -25  -5   0   38.62   15.55   0
  27   5   0  169.10   21.67   0
  27  -5   0  197.90   20.45   0
  27   5   0  176.30   30.88   0
 -27  -5   0   -1.67   21.14   0
 -27   5   0  135.71   20.01   0
   0  -6   0  113.27   11.84   0
   2  -6   0   86.65    9.19   0
  -2  -6   0  103.50    9.72   0
   4  -6   0  390.10   11.31   0
   4  -6   0  356.45    2.33   0
   4  -6   0   -5.42    1.58   0
  -4  -6   0  408.31   11.85   0
   6  -6   0  315.95    4.91   0
  -6  -6   0  216.84   10.55   0
   8  -6   0   54.09    5.01   0
   8   6   0    5.63    2.15   0
  -8   6   0   42.39    4.82   0
  -8  -6   0   48.80   12.40   0
  10  -6   0  204.31    7.23   0
  10   6   0  203.82   11.45   0
  10   6   0  199.07    5.23   0
 -10  -6   0  141.18   11.55   0
 -10   6   0  145.07    6.76   0
 -10  -6   0  153.84    4.92   0
  12   6   0  376.70    7.53   0
  12   6   0  303.84   12.49   0
  12  -6   0  321.26    9.44   0
 -12  -6   0  354.64    6.89   0
 -12  -6   0  281.96   13.05   0
  14  -6   0   46.49    9.60   0
  14   6   0   41.70    7.28   0
  14   6   0   29.14   12.27   0
 -14  -6   0   49.18    7.15   0
 -14   6   0   58.29    9.46   0
  16  -6   0  125.20   12.24   0
  16   6   0  130.68    7.88   0
  16   6   0  131.16   13.57   0
 -16  -6   0  147.74    9.51   0
 -16   6   0  140.88   11.75   0
  18   6   0   31.24   15.14   0
  18   6   0   38.93   10.99   0
  18  -6   0   47.61   10.22   0
 -18   6   0   39.32    9.93   0
 -18  -6   0   46.44    8.58   0
  20   6   0   15.53   13.05   0
  20   6   0   14.19   15.44   0
  20  -6   0    3.65   12.02   0
 -20   6   0   29.33   11.92   0
 -20  -6   0   -0.24   14.21   0
  22  -6   0   62.51   15.09   0
  22   6   0   97.97   17.26   0
  22   6   0   71.68   12.72   0
 -22   6   0   45.93   15.48   0
 -22  -6   0   74.64   14.71   0
  24  -6   0   87.39   17.16   0
  24   6   0   64.00   19.28   0
  24   6   0   29.47   18.63   0
 -24   6   0   66.77   17.07   0
 -24  -6   0   29.00   18.56   0
   1  -7   0   47.90    9.85   0
  -1  -7   0   16.88   10.00   0
   3  -7   0  553.54   13.95   0
  -3  -7   0  437.70   13.60   0
   5  -7   0   67.46   14.23   0
  -5  -7   0   55.85   10.69   0
   7  -7   0  195.22    4.10   0
  -7  -7   0  183.12   13.03   0
   9  -7   0  404.81    6.82   0
  -9  -7   0  363.03   18.21   0
  11   7   0   -1.38    2.26   0
  11  -7   0   32.91    7.84   0
 -11  -7   0   24.41   16.31   0
  13  -7   0  166.42    9.86   0
  13   7   0  160.63    6.41   0
  13   7   0  176.95   17.34   0
 -13  -7   0  166.22    5.94   0
 -13   7   0  181.36    9.68   0
 -13  -7   0  184.48   14.72   0
  15  -7   0   87.35    9.33   0
  15   7   0   71.35    6.91   0
  15   7   0   87.71   15.33   0
 -15  -7   0   89.46    7.61   0
  17  -7   0   57.48   13.39   0
  17   7   0   64.06   15.43   0
  17   7   0   70.14    8.78   0
 -17   7   0   53.30   13.32   0
 -17  -7   0   67.92    8.84   0
  19   7   0  179.98   22.23   0
  19   7   0  114.37   10.88   0
  19  -7   0  139.64   15.18   0
 -19   7   0  128.55   14.77   0
 -19  -7   0   72.74   11.08   0
  21   7   0   40.42   22.50   0
  21   7   0   18.25   12.86   0
  21  -7   0   31.72   17.41   0
 -21  -7   0   21.46   12.46   0
 -21   7   0   34.55   14.83   0
  23   7   0   -2.10   14.52   0
  23   7   0   32.68   25.27   0
  23  -7   0   39.76   16.80   0
 -23  -7   0    9.91   16.96   0
 -23   7   0   40.85   17.17   0
   0  -8   0   45.31   12.80   0
   2  -8   0  164.29   13.68   0
  -2  -8   0  193.16   19.30   0
   4  -8   0    9.05   12.61   0
  -4  -8   0    8.49   13.41   0
   6  -8   0   14.73   12.86   0
  -6  -8   0   20.35   17.45   0
   8  -8   0   77.14   17.50   0
  -8  -8   0   59.06   15.36   0
  10  -8   0   26.00    4.66   0
 -10  -8   0   14.56   16.45   0
  12  -8   0    9.95    8.06   0
 -12  -8   0    2.05   20.10   0
  14  -8   0   70.52    9.38   0
 -14  -8   0  113.36   17.99   0
  16  -8   0    4.12   10.97   0
  16   8   0    9.24    5.51   0
  18  -8   0    1.45   13.26   0
  18   8   0    0.88   19.96   0
  18   8   0    6.34    8.19   0
 -18   8   0   -5.71   12.75   0
  20   8   0   -5.43    8.80   0
   1  -9   0   87.89   20.08   0
  -1  -9   0   89.16   16.45   0
   3  -9   0   39.77   16.42   0
  -3  -9   0   75.20   16.65   0
   5  -9   0  107.72   16.62   0
  -5  -9   0  125.21   17.81   0
   7  -9   0    9.55   16.58   0
  -7  -9   0    5.29   17.90   0
   9  -9   0   29.76   18.15   0
  -9  -9   0   37.02   18.08   0
  11  -9   0   88.90   20.35   0
 -11  -9   0  102.46   20.00   0
  13  -9   0   12.61   20.14   0
  13  -9   0    9.22    5.45   0
  13  -9   0   -2.96    5.39   0
 -13  -9   0   61.74   21.95   0
   0 -10   0  104.55   25.13   0
   2 -10   0   35.65   20.72   0
  -2 -10   0    7.13   20.28   0
   4 -10   0   10.68   20.20   0
  -4 -10   0   35.97   20.29   0
   6 -10   0   -0.57   21.59   0
  -6 -10   0    7.50   20.70   0
 -31   1   1  108.14   20.41   0
 -31  -1   1  167.42   22.97   0
  31   1  -1  145.03   18.78   0
  31  -1  -1  112.23   24.41   0
  31   1  -1  104.41   24.35   0
 -29   1   1   14.91   16.80   0
 -29  -1   1   -6.69   19.45   0
  29   1  -1   19.94   16.29   0
  29  -1  -1   25.04   20.78   0
  29   1  -1   20.74   15.64   0
 -27  -1   1  104.36   16.29   0
 -27   1   1  102.15   18.72   0
  27   1  -1  109.67   13.80   0
  27   1  -1  133.46   16.12   0
  27  -1  -1  140.96   15.62   0
 -25   1   1  217.38   14.26   0
 -25  -1   1  150.01   13.43   0
  25   1  -1  235.86   13.66   0
  25  -1  -1  216.54   14.22   0
 -23   1   1   39.43   11.80   0
 -23  -1   1   44.73   14.03   0
  23   1  -1   39.90   10.79   0
  23  -1  -1   51.24   11.57   0
 -21   1   1  117.37    9.75   0
 -21  -1   1  116.08   10.40   0
  21   1  -1   65.11   12.17   0
  21  -1  -1   74.34   12.29   0
 -19   1   1  168.33   12.08   0
 -19  -1   1  154.25   11.48   0
  19   1  -1  210.49   12.29   0
  19  -1  -1  205.06   12.39   0
 -17  -1   1  593.23   10.65   0
 -17   1   1  580.59   10.71   0
  17  -1  -1  726.68   11.62   0
  17   1  -1  652.02   10.87   0
 -15   1   1   74.47    8.67   0
 -15  -1   1   77.38    6.35   0
  15   1  -1   81.87    6.44   0
  15  -1  -1  115.70    9.41   0
 -13  -1   1 2901.98   15.81   0
 -13   1   1 2898.62   16.06   0
  13  -1  -1 2874.52   15.91   0
  13   1  -1 2898.79   16.47   0
 -11   1   1  111.26    6.51   0
 -11  -1   1   97.57    4.64   0
  11   1  -1   84.90    4.62   0
  11  -1  -1   59.04    4.69   0
  -9  -1   1  913.70    7.51   0
  -9   1   1  954.98    7.82   0
   9   1  -1  787.08    7.13   0
   9  -1  -1  761.87    7.26   0
  -7   1   1  509.03    5.26   0
  -7  -1   1  513.46    5.63   0
   7  -1  -1  490.18    5.26   0
   7   1  -1  501.13    5.00   0
   7   1  -1  426.18    4.94   0
  -5  -1   1  834.01    4.87   0
  -5  -1   1  728.27    5.25   0
  -5   1   1  849.47    5.35   0
   5   1  -1  803.62    4.78   0
   5  -1  -1  789.48    5.18   0
   5   1  -1  713.69    5.22   0
  -3  -1   1 3690.40    9.25   0
  -3  -1   1 3979.26    7.07   0
   3   1  -1 4067.72    7.22   0
   3  -1  -1 3771.78    8.10   0
   3   1  -1 3605.50    9.09   0
  -1  -1   1 5729.26    6.20   0
  -1   1   1 5375.70    9.86   0
   1  -1  -1 5782.42    7.45   0
   1  -1  -1 4734.19    9.36   0
   1   1   1  442.11    3.80   0
   1   1   1  519.59    3.06   0
   1  -1   1  506.61    3.06   0
  -1  -1  -1  458.69    3.84   0
  -1  -1  -1  521.16    3.02   0
   3   1   1 4057.98   10.21   0
   3   1   1 3936.70   11.82   0
   3  -1   1 4443.45   11.05   0
  -3   1  -1 4270.86   10.84   0
  -3  -1  -1 4306.94   10.46   0
   5   1   1 6002.02   15.02   0
   5  -1   1 5655.39   15.11   0
  -5  -1  -1 5753.26   14.79   0
  -5   1  -1 5523.46   15.17   0
   7  -1   1  360.53    5.70   0
   7   1   1  356.70    5.53   0
  -7   1  -1  317.16    5.45   0
  -7  -1  -1  340.79    5.55   0
   9  -1   1 1124.92    9.49   0
   9   1   1 1212.26    9.63   0
  -9  -1  -1 1177.73    9.45   0
  -9   1  -1 1282.24    9.98   0
  11  -1   1 2383.91   14.84   0
  11   1   1 2431.36   14.52   0
 -11  -1  -1 2249.69   14.14   0
 -11   1  -1 2444.85   15.72   0
  13  -1   1  139.48    7.30   0
  13   1   1  119.69    6.77   0
 -13   1  -1  138.92    7.10   0
 -13  -1  -1  113.31    6.61   0
  15   1   1  883.28   11.95   0
  15  -1   1  908.86   12.62   0
 -15   1  -1  873.99   12.39   0
 -15  -1  -1  863.02   13.75   0
  17   1   1  413.69   11.18   0
  17  -1   1  410.65   13.36   0
 -17   1  -1  516.62   13.83   0
 -17  -1  -1  480.88   11.74   0
  19  -1   1   10.24    9.15   0
  19   1   1   -6.04    9.03   0
 -19   1  -1   15.25   12.62   0
 -19  -1  -1   13.12    9.35   0
  21  -1   1  373.73   16.51   0
  21   1   1  380.86   17.23   0
 -21  -1  -1  340.24   16.87   0
 -21   1  -1  357.73   15.62   0
  23   1   1  155.10   12.91   0
  23  -1   1  164.67   14.14   0
 -23  -1  -1  142.46   13.03   0
 -23   1  -1  170.36   16.60   0
  25  -1   1   18.28   14.92   0
  25   1   1   33.80   18.82   0
 -25   1  -1   19.18   14.88   0
 -25  -1  -1   26.26   15.24   0
  27   1   1   57.94   20.00   0
  27  -1   1   49.63   20.92   0
 -27   1  -1   21.96   17.07   0
 -27  -1  -1   33.96   15.95   0
  29   1   1  -11.90   23.87   0
  29   1   1   -0.44   17.47   0
  29  -1   1    2.78   25.98   0
 -29   1  -1   -1.12   19.41   0
 -29  -1  -1  -12.52   20.82   0
 -32   2   1    4.66   20.70   0
 -32  -2   1  -13.07   20.72   0
  32  -2  -1    7.23   20.67   0
  32   2  -1    2.15   20.99   0
 -30  -2   1    5.76   19.53   0
 -30   2   1   12.16   19.14   0
  30  -2  -1    6.20   22.30   0
  30   2  -1    4.23   18.31   0
  30   2  -1   -6.50   19.85   0
 -28   2   1   18.41   18.44   0
 -28  -2   1   28.67   18.82   0
  28  -2  -1   39.07   20.89   0
  28   2  -1   40.91   15.49   0
  28   2  -1   30.70   16.18   0
 -26   2   1  104.01   15.59   0
 -26  -2   1  124.96   12.48   0
  26   2  -1  105.32   13.01   0
  26   2  -1  123.25   12.95   0
  26  -2  -1  124.22   18.72   0
 -24  -2   1   72.72   11.81   0
 -24   2   1   59.03   15.58   0
  24   2  -1   74.67   12.34   0
  24  -2  -1   82.91   12.97   0
  24   2  -1  104.04   12.63   0
 -22  -2   1  228.08   15.52   0
 -22   2   1  170.31   11.76   0
  22   2  -1  181.26   14.24   0
  22   2  -1  188.91   11.82   0
  22  -2  -1  175.55   11.66   0
 -20  -2   1   24.87    9.15   0
 -20   2   1   30.30    9.09   0
  20  -2  -1    4.70    9.15   0
  20   2  -1   18.94    9.20   0
  20   2  -1    5.04   12.99   0
 -18  -2   1  491.88   12.04   0
 -18   2   1  501.53   11.56   0
  18   2  -1  428.13   10.43   0
  18  -2  -1  489.58   13.28   0
  18   2  -1  497.22   10.47   0
 -16   2   1  138.15    7.73   0
 -16  -2   1  124.30    9.85   0
  16  -2  -1  128.25    7.96   0
  16   2  -1  126.58    7.62   0
  16   2  -1  130.02   10.34   0
 -14  -2   1 2045.40   14.94   0
 -14   2   1 1994.95   15.62   0
  14   2  -1 2011.57   14.82   0
  14   2  -1 1755.11   13.97   0
  14  -2  -1 1821.44   13.98   0
 -12  -2   1  359.84    6.78   0
 -12   2   1  357.88    8.36   0
  12  -2  -1  425.84    7.46   0
  12   2  -1  372.95    8.67   0
  12   2  -1  446.12    8.25   0
 -10  -2   1 2819.10   12.76   0
 -10   2   1 2774.09   13.92   0
  10   2  -1 2668.34   13.09   0
  10  -2  -1 2604.70   13.31   0
  10   2  -1 2357.75   13.11   0
  -8   2   1 1229.64    8.11   0
  -8  -2   1  944.71    8.38   0
  -8  -2   1 1296.81    7.73   0
   8  -2  -1 1337.42    8.56   0
   8   2  -1 1375.23    8.37   0
   8   2  -1 1264.97    9.33   0
  -6  -2   1 1173.50    6.31   0
  -6  -2   1  799.41    6.92   0
  -6   2   1 1175.11    6.87   0
   6   2  -1 1111.98    5.89   0
   6  -2  -1 1147.04    6.81   0
   6   2  -1 1065.35    7.97   0
  -4  -2   1  678.92    6.15   0
  -4  -2   1  721.53    3.66   0
   4   2  -1  773.69    3.63   0
   4  -2  -1  797.98    4.69   0
   4   2  -1  725.72    6.26   0
  -2  -2   1  613.72    6.40   0
   2  -2  -1  610.46    3.31   0
   2   2  -1  537.45    1.37   0
   2   2  -1  675.94    1.79   0
   0  -2   1   90.30    1.46   0
   0   2   1   73.35    4.35   0
   0   2   1   71.59    1.53   0
   0   2  -1   74.62    1.34   0
   0  -2  -1   71.95    4.47   0
   0  -2  -1   76.09    1.53   0
   2  -2   1  210.83    2.65   0
   2   2   1  212.03    2.79   0
   2   2   1  199.91    4.49   0
  -2  -2  -1  167.58    2.62   0
  -2  -2  -1  143.22    3.89   0
   4   2   1 4741.34   15.67   0
   4  -2   1 5251.39   13.55   0
   4   2   1 5423.91   13.17   0
  -4  -2  -1 4733.65   15.65   0
  -4  -2  -1 5195.39   12.99   0
  -4   2  -1 5022.74   13.33   0
   6   2   1  134.12    4.35   0
   6   2   1  120.72    4.64   0
   6  -2   1  131.20    3.84   0
  -6  -2  -1  112.63    3.35   0
  -6   2  -1  102.86    3.56   0
   8   2   1   33.97    5.27   0
   8   2   1   32.48    4.98   0
   8  -2   1   37.53    4.27   0
  -8   2  -1   42.35    4.14   0
  -8  -2  -1   46.43    4.21   0
  10   2   1  434.81    7.95   0
  10   2   1  493.78    8.68   0
  10  -2   1  498.47    7.86   0
 -10   2  -1  534.83    7.88   0
 -10  -2  -1  485.87    8.61   0
  12   2   1  171.95    6.65   0
  12  -2   1  168.10    6.92   0
  12   2   1  149.11    7.29   0
 -12   2  -1  178.55    7.03   0
 -12  -2  -1  198.37    8.42   0
  14   2   1  143.14    9.95   0
  14   2   1  138.21    7.99   0
  14  -2   1  157.01    7.95   0
 -14   2  -1  196.97   10.18   0
 -14  -2  -1  191.47    7.79   0
  16  -2   1  132.79    9.26   0
  16   2   1  119.97    8.04   0
  16   2   1  106.10    9.37   0
 -16  -2  -1  113.03   10.60   0
 -16   2  -1  129.13   11.52   0
  18   2   1    8.35    8.98   0
  18  -2   1   16.58   11.34   0
  18   2   1   -0.27    8.89   0
 -18  -2  -1   -3.74    8.80   0
 -18   2  -1    1.13   11.12   0
  20   2   1  354.96   13.29   0
  20   2   1  423.98   13.35   0
  20  -2   1  382.52   13.22   0
 -20   2  -1  351.28   12.74   0
 -20  -2  -1  389.55   13.06   0
  22   2   1   87.65   12.15   0
  22   2   1  118.87   15.98   0
  22  -2   1   92.86   15.87   0
 -22  -2  -1   76.71   14.96   0
 -22   2  -1  105.38   13.24   0
  24  -2   1  195.56   16.63   0
  24   2   1  182.07   17.62   0
  24   2   1  203.53   13.51   0
 -24  -2  -1  238.16   17.83   0
 -24   2  -1  221.30   16.44   0
  26   2   1  120.67   19.82   0
  26   2   1   80.26   16.67   0
  26  -2   1  113.92   15.85   0
 -26   2  -1  128.56   16.83   0
 -26  -2  -1  129.58   16.31   0
  28  -2   1    4.29   17.93   0
  28   2   1    9.27   19.11   0
  28   2   1   -0.58   19.51   0
 -28  -2  -1    8.07   19.57   0
 -28   2  -1    9.79   18.34   0
  30  -2   1   -0.87   24.55   0
  30   2   1   49.00   25.67   0
  30   2   1    1.84   26.32   0
 -30   2  -1   33.22   20.53   0
 -30  -2  -1   22.87   20.71   0
 -31   3   1   92.38   22.18   0
 -31  -3   1    4.49   24.49   0
  31  -3  -1   69.94   26.50   0
  31   3  -1   40.57   24.81   0
  31   3  -1   97.85   21.74   0
 -29  -3   1  104.63   17.84   0
 -29   3   1  130.54   19.08   0
  29   3  -1  112.28   23.59   0
  29   3  -1  103.78   19.44   0
  29  -3  -1  101.13   25.15   0
 -27   3   1   68.01   14.58   0
 -27  -3   1   69.17   14.90   0
  27   3  -1   64.97   18.23   0
  27  -3  -1   37.19   17.75   0
  27   3  -1   76.50   18.92   0
 -25   3   1  302.11   19.37   0
 -25  -3   1  300.43   18.99   0
  25  -3  -1  314.01   17.81   0
  25   3  -1  298.90   15.55   0
  25   3  -1  278.28   13.84   0
 -23   3   1   16.87   11.75   0
 -23  -3   1   12.93   11.76   0
  23   3  -1   42.12   11.39   0
  23   3  -1   43.19   11.77   0
  23  -3  -1   40.96   11.87   0
 -21  -3   1  398.10   12.89   0
 -21   3   1  394.73   13.19   0
  21   3  -1  494.41   14.72   0
  21  -3  -1  411.97   13.55   0
  21   3  -1  408.97   13.42   0
 -19  -3   1  539.06   13.13   0
 -19   3   1  570.17   14.36   0
  19   3  -1  513.02   11.78   0
  19  -3  -1  558.52   12.89   0
  19   3  -1  514.04   12.79   0
 -17   3   1  550.86   10.86   0
 -17  -3   1  517.46   11.23   0
  17  -3  -1  493.39   10.54   0
  17   3  -1  488.08   11.77   0
  17   3  -1  442.07   11.68   0
 -15  -3   1  288.23    9.66   0
 -15   3   1  279.27   10.79   0
  15  -3  -1  245.77    8.32   0
  15   3  -1  246.28    7.35   0
  15   3  -1  242.80    8.73   0
 -13  -3   1  120.04    5.56   0
 -13   3   1  115.61    6.48   0
  13   3  -1  111.00    8.83   0
  13  -3  -1  122.42    8.45   0
  13   3  -1  141.26    5.75   0
 -11  -3   1   82.25    5.83   0
 -11   3   1   57.74    5.10   0
  11   3  -1   75.90    6.39   0
  11  -3  -1   82.32    5.28   0
  11   3  -1  100.26    5.70   0
  -9  -3   1 1952.66    9.92   0
  -9  -3   1 1783.96   13.81   0
  -9   3   1 1971.99   11.25   0
   9   3  -1 1852.11   13.02   0
   9   3  -1 2033.85   10.22   0
   9  -3  -1 2120.41   12.12   0
  -7   3   1 1162.92    8.18   0
  -7  -3   1 1201.13    6.85   0
  -7  -3   1 1063.95   10.47   0
   7   3  -1 1342.67    6.82   0
   7   3  -1 1217.56   11.05   0
   7  -3  -1 1281.86    8.08   0
  -5  -3   1   92.52    6.05   0
  -5  -3   1   88.16    2.07   0
   5   3  -1   95.42    2.28   0
   5  -3  -1   76.93    2.73   0
   5   3  -1   92.22    5.92   0
  -3  -3   1  925.71    9.20   0
   3  -3  -1  935.57    4.68   0
  -1  -3   1   98.33    4.43   0
   1  -3  -1  159.12    1.70   0
   1  -3  -1  162.26    1.87   0
   1  -3  -1  149.67    4.81   0
   1   3   1  150.25    4.95   0
   1  -3   1  136.13    2.04   0
   1   3   1  136.20    1.83   0
  -1  -3  -1  150.58    1.85   0
  -1   3  -1  174.73    2.32   0
  -1  -3  -1  149.20    5.66   0
   3   3   1  280.46    5.87   0
   3  -3   1  350.44    4.14   0
   3   3   1  344.87    3.54   0
  -3  -3  -1  299.90    5.99   0
  -3  -3  -1  340.55    3.54   0
  -3   3  -1  344.24    3.62   0
   5  -3   1 3061.74   11.97   0
   5   3   1 3126.44   10.67   0
   5   3   1 1776.44   11.89   0
  -5  -3  -1 2636.62   14.96   0
  -5  -3  -1 2921.49   10.28   0
   7   3   1  415.63    6.20   0
   7   3   1  398.31    8.74   0
   7  -3   1  402.36    6.79   0
  -7   3  -1  371.69    6.62   0
  -7  -3  -1  355.89    5.12   0
  -7  -3  -1  365.93    9.09   0
   9  -3   1  169.36    5.76   0
   9   3   1  188.36    5.42   0
   9   3   1  135.71    6.79   0
  -9  -3  -1  157.92    5.10   0
  -9   3  -1  129.32    5.46   0
  11   3   1  283.91    6.81   0
  11  -3   1  323.01    8.90   0
  11   3   1  249.56    8.23   0
 -11   3  -1  387.34    7.80   0
 -11  -3  -1  397.54    8.54   0
  13  -3   1  145.30    7.71   0
  13   3   1  148.18    6.98   0
  13   3   1  130.74   10.48   0
 -13  -3  -1  170.39    7.21   0
 -13   3  -1  161.86   10.11   0
  15   3   1   13.35    9.03   0
  15  -3   1   14.84    7.84   0
  15   3   1    8.89    6.75   0
 -15  -3  -1   20.81    8.58   0
 -15   3  -1    7.72    7.88   0
  17  -3   1 1100.55   15.57   0
  17   3   1  948.00   15.78   0
  17   3   1 1082.64   15.83   0
 -17   3  -1 1068.17   17.75   0
 -17  -3  -1  957.54   15.43   0
  19  -3   1   79.50   14.75   0
  19   3   1   65.45   14.84   0
  19   3   1   86.14    9.50   0
 -19   3  -1   76.34   10.43   0
 -19  -3  -1   54.69    8.88   0
  21   3   1   78.32   11.75   0
  21  -3   1   94.02   11.64   0
  21   3   1   55.30   14.96   0
 -21  -3  -1   85.26   11.63   0
 -21   3  -1   55.58   12.08   0
  23   3   1  230.76   14.75   0
  23  -3   1  214.58   16.05   0
  23   3   1  195.33   17.89   0
 -23   3  -1  231.33   18.73   0
 -23  -3  -1  242.46   15.03   0
  25  -3   1   55.71   16.64   0
  25   3   1   74.82   15.81   0
  25   3   1   97.52   18.81   0
 -25  -3  -1   94.64   15.65   0
 -25   3  -1   87.95   18.09   0
  27   3   1  122.36   19.43   0
  27  -3   1  126.82   19.61   0
  27   3   1  159.14   18.31   0
 -27  -3  -1  175.67   18.90   0
 -27   3  -1  110.25   20.06   0
  29   3   1   97.22   25.01   0
  29   3   1   94.74   22.61   0
  29  -3   1  101.88   30.43   0
 -29  -3  -1   41.01   24.41   0
 -29   3  -1   74.36   22.03   0
 -30   4   1   20.62   25.09   0
 -30  -4   1   18.57   19.67   0
  30   4  -1   31.88   21.91   0
  30   4  -1   36.61   19.63   0
  30  -4  -1   38.23   21.31   0
 -28  -4   1   34.93   19.99   0
 -28   4   1   35.30   19.42   0
  28   4  -1    9.09   24.21   0
  28   4  -1   39.35   16.59   0
  28  -4  -1   42.70   19.60   0
 -26   4   1   75.42   15.79   0
 -26  -4   1   75.60   15.71   0
  26  -4  -1  124.58   16.49   0
  26   4  -1   77.39   19.17   0
  26   4  -1   84.84   16.26   0
 -24   4   1  194.91   15.24   0
 -24  -4   1  167.65   16.91   0
  24   4  -1  149.80   14.28   0
  24   4  -1  164.25   13.85   0
  24  -4  -1  137.96   14.33   0
 -22  -4   1  214.22   11.48   0
 -22   4   1  200.34   13.03   0
  22   4  -1  195.18   15.79   0
  22   4  -1  213.85   11.85   0
  22  -4  -1  216.77   13.40   0
 -20  -4   1   10.14    8.16   0
 -20   4   1   17.03   11.56   0
  20  -4  -1   16.38   11.80   0
  20   4  -1   -8.64   15.30   0
  20   4  -1   -4.48   10.26   0
 -18  -4   1   18.71    9.44   0
 -18   4   1   12.55    7.75   0
  18  -4  -1    6.80   10.82   0
  18   4  -1   10.17    9.59   0
  18   4  -1   14.07    9.44   0
 -16   4   1  999.51   13.01   0
 -16  -4   1 1055.25   11.71   0
  16   4  -1 1011.37   15.15   0
  16  -4  -1 1031.03   14.59   0
  16   4  -1 1044.72   11.78   0
 -14  -4   1  513.10    8.00   0
 -14   4   1  526.15   10.64   0
  14   4  -1  493.50   11.57   0
  14  -4  -1  532.68    9.34   0
  14   4  -1  525.64    8.99   0
 -12   4   1  537.61    8.40   0
 -12  -4   1  560.48    7.95   0
 -12  -4   1  467.35   10.33   0
  12  -4  -1  550.19    8.54   0
  12   4  -1  546.45   12.62   0
  12   4  -1  591.73    7.30   0
 -10  -4   1  423.56    5.95   0
 -10   4   1  466.21    8.20   0
 -10  -4   1  400.84    8.97   0
  10   4  -1  429.82   10.75   0
  10  -4  -1  490.93    7.27   0
  10   4  -1  525.17    6.35   0
  -8  -4   1  177.24    7.30   0
  -8  -4   1  174.08    3.72   0
   8   4  -1  174.20    7.14   0
   8   4  -1  202.54    3.47   0
   8  -4  -1  203.83    5.68   0
  -6  -4   1  171.89    2.42   0
  -6   4   1  173.44    4.27   0
  -6  -4   1  166.90    6.89   0
   6   4  -1  175.22    2.46   0
   6   4  -1  138.65    6.57   0
   6  -4  -1  152.66    4.33   0
  -4  -4   1 1022.18   12.04   0
   4  -4  -1  789.30    4.71   0
  -2  -4   1  568.88    8.74   0
   2  -4  -1  593.46    3.08   0
   2  -4  -1  535.87    8.17   0
   2  -4  -1  600.81    2.95   0
   0  -4   1  324.96    7.28   0
   0  -4  -1  322.83    8.37   0
   2  -4   1  338.43    3.29   0
  -2   4  -1  397.53    3.25   0
  -2  -4  -1  412.68    2.51   0
  -2  -4  -1  359.73    7.58   0
   4   4   1  108.78    2.61   0
   4  -4   1   83.81    3.80   0
   4   4   1   87.68    6.47   0
  -4   4  -1   82.75    2.89   0
  -4  -4  -1   72.59    6.35   0
  -4  -4  -1   99.46    2.53   0
   6   4   1  156.79    7.12   0
   6  -4   1  189.41    5.26   0
   6   4   1  180.35    4.10   0
  -6  -4  -1  173.71    9.70   0
  -6  -4  -1  206.24    4.37   0
   8  -4   1  149.41    6.83   0
   8   4   1  178.62    5.20   0
   8   4   1  129.71    7.60   0
  -8  -4  -1  111.12    4.97   0
  -8   4  -1  109.77    6.58   0
  -8  -4  -1  107.10   10.14   0
  10   4   1   66.27    7.58   0
  10  -4   1   76.85    6.93   0
  10   4   1   73.47    4.54   0
 -10  -4  -1   81.51    4.62   0
 -10   4  -1   82.89    5.53   0
  12  -4   1  458.26   10.43   0
  12   4   1  503.75    9.54   0
  12   4   1  429.20   11.48   0
 -12  -4  -1  421.42    7.70   0
 -12   4  -1  408.30    8.64   0
  14   4   1  169.60   10.17   0
  14  -4   1  169.61    8.20   0
  14   4   1  184.59    7.62   0
 -14   4  -1  132.35    7.79   0
 -14  -4  -1  132.12    6.81   0
  16  -4   1   12.73    7.57   0
  16   4   1    9.95    9.63   0
  16   4   1    6.70    9.54   0
 -16  -4  -1   16.79    9.36   0
 -16   4  -1   23.18    7.65   0
  18   4   1  501.97   14.10   0
  18   4   1  455.74   14.14   0
  18  -4   1  445.77   12.79   0
 -18   4  -1  548.20   12.93   0
 -18  -4  -1  519.13   13.62   0
  20   4   1   65.35   10.98   0
  20   4   1   59.37   12.52   0
  20  -4   1   67.42   12.24   0
 -20  -4  -1   69.72   14.42   0
 -20   4  -1   72.64   14.71   0
  22  -4   1    5.00   17.78   0
  22   4   1   23.34   15.07   0
  22   4   1    1.37   14.58   0
 -22   4  -1   24.51   12.97   0
 -22  -4  -1   17.95   16.96   0
  24  -4   1   40.73   15.30   0
  24   4   1   54.41   15.55   0
  24   4   1   39.97   19.05   0
 -24  -4  -1   68.62   18.94   0
 -24   4  -1   37.35   19.25   0
  26   4   1  142.67   18.65   0
  26   4   1   71.02   20.47   0
  26  -4   1  112.98   26.56   0
 -26   4  -1  104.50   19.66   0
 -26  -4  -1  102.36   20.28   0
  28   4   1   46.15   19.56   0
  28  -4   1   28.76   21.80   0
  28   4   1   54.40   26.74   0
 -28   4  -1   51.21   25.31   0
 -28  -4  -1    2.82   26.94   0
 -27   5   1   87.27   18.20   0
 -27  -5   1   76.74   17.17   0
  27  -5  -1   70.70   24.44   0
  27   5  -1   92.93   24.90   0
  27   5  -1  106.81   16.86   0
 -25  -5   1   35.56   13.92   0
 -25   5   1   36.94   16.15   0
  25  -5  -1   38.47   20.07   0
  25   5  -1   31.70   13.53   0
  25   5  -1   20.19   17.44   0
 -23  -5   1   13.65   14.05   0
 -23   5   1    3.37   15.56   0
  23  -5  -1    9.77   12.15   0
  23   5  -1   -7.54   17.56   0
  23   5  -1   18.70   11.56   0
 -21   5   1   44.45   11.72   0
 -21  -5   1   34.87    9.72   0
  21   5  -1   59.25    9.65   0
  21   5  -1   52.08   13.07   0
  21  -5  -1   51.20   14.50   0
 -19   5   1  581.57   13.44   0
 -19  -5   1  625.75   13.88   0
  19   5  -1  603.93   18.27   0
  19   5  -1  679.03   14.11   0
  19  -5  -1  681.71   15.73   0
 -17   5   1   79.24    8.40   0
 -17  -5   1   72.33    8.75   0
  17   5  -1   69.87   14.44   0
  17   5  -1   51.14    8.81   0
  17  -5  -1   82.70    8.55   0
 -15   5   1  218.35    8.63   0
 -15  -5   1  221.07    7.35   0
  15   5  -1  210.32    8.56   0
  15  -5  -1  206.01    8.55   0
  15   5  -1  207.05   13.78   0
 -13  -5   1  497.82    8.45   0
 -13   5   1  495.11    8.87   0
 -13  -5   1  482.35   12.65   0
  13   5  -1  486.58   14.42   0
  13   5  -1  537.64    7.58   0
  13  -5  -1  466.68   10.55   0
 -11  -5   1   44.42    4.67   0
 -11   5   1   46.04    4.88   0
 -11  -5   1   51.43    9.26   0
  11  -5  -1   56.69    6.63   0
  11   5  -1   70.24    4.85   0
  11   5  -1   54.34    8.95   0
  -9  -5   1   37.09    2.81   0
  -9  -5   1   39.14    8.91   0
   9   5  -1   51.77    3.05   0
   9  -5  -1   39.91    5.13   0
   9   5  -1   21.20    8.75   0
  -7  -5   1  594.15   13.46   0
   7  -5  -1  605.44    6.28   0
   7   5  -1  672.86    3.66   0
  -5  -5   1  234.44    8.39   0
   5  -5  -1  312.01    3.96   0
  -3  -5   1  233.93    8.39   0
   3  -5  -1  293.85    2.23   0
   3  -5  -1  260.29    2.25   0
   3  -5  -1  285.01    9.87   0
  -1  -5   1  484.32    9.55   0
   1  -5  -1  604.95   11.41   0
   1  -5   1   72.40    7.07   0
  -1  -5  -1   92.83    9.06   0
   3  -5   1  555.46    4.26   0
  -3  -5  -1  491.06   10.33   0
  -3   5  -1  512.81    3.86   0
   5   5   1   44.87    7.34   0
   5  -5   1   41.98    3.41   0
   5   5   1   20.15    2.16   0
  -5  -5  -1   62.76    8.13   0
  -5   5  -1   45.02    3.20   0
  -5  -5  -1   60.18    2.58   0
   7  -5   1   33.78    4.08   0
   7   5   1   24.69    8.48   0
   7   5   1   36.10    3.28   0
  -7   5  -1   27.16    4.95   0
  -7  -5  -1   30.80    3.25   0
  -7  -5  -1   14.16    8.66   0
   9   5   1   82.85    5.08   0
   9   5   1   89.50    9.38   0
   9  -5   1   82.71    6.59   0
  -9  -5  -1   58.34    5.05   0
  -9  -5  -1   61.11    9.29   0
  11   5   1    7.46    6.47   0
  11  -5   1   19.77    7.82   0
  11   5   1   24.43   11.19   0
 -11  -5  -1   19.28    6.11   0
 -11   5  -1   22.73    5.48   0
  13  -5   1   54.76    7.37   0
  13   5   1   54.88    6.54   0
  13   5   1   48.27   10.24   0
 -13  -5  -1   72.82    7.86   0
 -13   5  -1   69.57    7.61   0
  15   5   1  369.27   13.33   0
  15   5   1  434.78    9.68   0
  15  -5   1  384.77   10.71   0
 -15   5  -1  392.75   10.66   0
 -15  -5  -1  407.08   11.04   0
  17   5   1   58.58    8.41   0
  17   5   1   43.26   12.46   0
  17  -5   1   72.16   12.20   0
 -17  -5  -1   81.42    8.34   0
 -17   5  -1   71.96   11.84   0
  19  -5   1   29.17   15.62   0
  19   5   1   17.13   12.36   0
  19   5   1   28.54   14.24   0
 -19  -5  -1   -0.37   11.55   0
 -19   5  -1   23.15   11.40   0
  21   5   1  104.69   16.49   0
  21  -5   1  132.48   18.54   0
  21   5   1  151.09   14.79   0
 -21   5  -1  106.40   13.63   0
 -21  -5  -1  124.18   15.23   0
  23   5   1   35.74   20.26   0
  23   5   1    9.95   14.42   0
  23  -5   1   33.79   19.33   0
 -23  -5  -1   33.17   14.11   0
 -23   5  -1   17.65   19.88   0
  25   5   1   33.54   20.62   0
  25   5   1   35.04   24.15   0
  25  -5   1   74.45   17.59   0
 -25   5  -1   32.23   20.73   0
 -25  -5  -1  -14.34   20.39   0
 -26  -6   1    0.29   19.27   0
 -26   6   1   -0.49   17.31   0
  26  -6  -1    8.77   17.85   0
  26   6  -1  -10.34   21.68   0
  26   6  -1  -14.79   21.71   0
 -24   6   1  114.27   20.21   0
 -24  -6   1  122.49   16.24   0
  24   6  -1  108.08   13.32   0
  24  -6  -1  145.26   20.86   0
  24   6  -1   91.02   24.78   0
 -22   6   1   99.14   13.99   0
 -22  -6   1  126.94   11.96   0
  22   6  -1  129.37   14.08   0
  22  -6  -1  145.85   13.91   0
  22   6  -1  110.56   19.78   0
 -20   6   1  134.75   14.30   0
 -20  -6   1  132.95   12.08   0
  20   6  -1  128.45   12.33   0
  20   6  -1  119.21   20.12   0
  20  -6  -1  150.71   14.77   0
 -18   6   1  149.67   10.53   0
 -18  -6   1  173.34   10.64   0
  18  -6  -1  165.23   13.64   0
  18   6  -1  158.42   14.64   0
  18   6  -1  156.68   10.70   0
 -16   6   1   41.82    9.61   0
 -16  -6   1   57.96    7.94   0
  16  -6  -1   70.01    9.96   0
  16   6  -1   25.53   11.97   0
  16   6  -1   78.34    8.71   0
 -14  -6   1  261.47   17.16   0
 -14  -6   1  293.20    7.84   0
 -14   6   1  297.99   10.63   0
  14   6  -1  330.53   13.22   0
  14  -6  -1  343.27    8.95   0
  14   6  -1  322.42    7.80   0
 -12  -6   1  151.40    5.42   0
 -12  -6   1  159.68   11.34   0
  12   6  -1  164.15    5.27   0
  12   6  -1  166.34   11.28   0
  12  -6  -1  150.79    6.72   0
 -10  -6   1   19.96    9.74   0
  10   6  -1   26.56    3.06   0
  10  -6  -1   21.24    5.74   0
  -8  -6   1  460.14   12.16   0
   8  -6  -1  439.36    6.40   0
  -6  -6   1  808.27   15.44   0
   6  -6  -1  829.11    5.78   0
   6  -6  -1  835.84   14.09   0
   6  -6  -1  831.62    5.87   0
  -4  -6   1  224.90   12.52   0
   4  -6  -1  264.06   12.97   0
  -2  -6   1  428.05   11.66   0
   2  -6  -1  468.44   11.96   0
   0  -6   1  392.41   11.49   0
   0  -6  -1  386.19   11.27   0
   2  -6   1  743.79   15.85   0
  -2  -6  -1  700.05   15.17   0
   4  -6   1  123.31    2.83   0
  -4  -6  -1  101.19   12.20   0
   6  -6   1  470.19    6.22   0
  -6  -6  -1  463.06   12.64   0
  -6   6  -1  456.80    5.74   0
   8   6   1  591.45   13.66   0
   8  -6   1  594.57    7.56   0
   8   6   1  629.60    6.22   0
  -8  -6  -1  526.92   16.47   0
  -8  -6  -1  555.43    5.89   0
  -8   6  -1  573.80    8.08   0
  10   6   1  301.70    6.35   0
  10   6   1  249.79   11.82   0
  10  -6   1  280.43    8.28   0
 -10  -6  -1  262.42   11.98   0
 -10  -6  -1  281.60    6.27   0
 -10   6  -1  316.04    8.39   0
  12   6   1   58.92   11.19   0
  12   6   1   66.89    6.92   0
  12  -6   1   56.93    6.81   0
 -12  -6  -1   71.55    6.61   0
 -12   6  -1   81.71    6.82   0
  14  -6   1  365.68   10.96   0
  14   6   1  360.23    8.66   0
  14   6   1  376.31   14.76   0
 -14   6  -1  358.31   10.22   0
 -14  -6  -1  362.74    9.86   0
  16   6   1  125.68   15.02   0
  16  -6   1  128.56   10.27   0
  16   6   1  138.67   10.80   0
 -16   6  -1  143.13   12.41   0
 -16  -6  -1  139.17    8.84   0
  18   6   1   96.41   18.81   0
  18   6   1  125.71   12.59   0
  18  -6   1   72.83   11.36   0
 -18   6  -1   63.57   13.75   0
 -18  -6  -1  107.10   12.51   0
  20   6   1  130.38   16.71   0
  20   6   1  130.73   14.55   0
  20  -6   1   81.84   14.11   0
 -20  -6  -1  148.64   14.22   0
 -20   6  -1  162.63   14.11   0
  22   6   1   24.70   21.89   0
  22  -6   1   17.52   19.24   0
  22   6   1   16.61   15.09   0
 -22   6  -1   19.74   19.42   0
 -22  -6  -1   -5.23   12.07   0
  24   6   1   20.40   20.12   0
  24  -6   1   10.30   21.28   0
  24   6   1  -24.22   19.40   0
 -24   6  -1    8.61   23.94   0
 -24  -6  -1    3.38   19.06   0
 -23   7   1    7.96   16.97   0
 -23  -7   1  -17.74   13.73   0
  23   7  -1   34.63   15.50   0
  23   7  -1   48.45   20.12   0
  23  -7  -1   74.87   19.77   0
 -21  -7   1   11.32    9.84   0
 -21   7   1   63.02   15.55   0
  21   7  -1   66.71   17.22   0
  21   7  -1   28.81   13.60   0
  21  -7  -1   25.27   15.34   0
 -19  -7   1   33.83    9.36   0
 -19   7   1   29.02   15.25   0
  19   7  -1   30.05    9.52   0
  19   7  -1   57.19   19.54   0
  19  -7  -1   56.63   13.32   0
 -17  -7   1   43.52    7.20   0
 -17   7   1   50.82   11.95   0
  17   7  -1   40.66    7.33   0
  17   7  -1   50.85   18.57   0
  17  -7  -1   54.90   11.96   0
 -15  -7   1  115.21   18.90   0
  15  -7  -1  115.05   10.80   0
  15   7  -1  113.17   18.54   0
  15   7  -1  126.90    6.40   0
 -13  -7   1   31.09   13.46   0
  13   7  -1   22.03    3.49   0
  13  -7  -1   27.21    8.44   0
 -11  -7   1  188.84   14.32   0
  11  -7  -1  203.61    7.44   0
  -9  -7   1   93.04   13.02   0
   9  -7  -1  115.95    4.95   0
  -7  -7   1   77.37   12.30   0
   7  -7  -1   67.35    2.63   0
   7  -7  -1   68.83   10.67   0
   7  -7  -1   15.79    2.45   0
  -5  -7   1  131.59   12.26   0
   5  -7  -1  133.04   11.39   0
  -3  -7   1  237.64   13.02   0
   3  -7  -1  309.60   12.52   0
  -1  -7   1   87.73   10.82   0
   1  -7  -1   75.47   10.39   0
   1  -7   1   63.21   10.44   0
  -1  -7  -1   67.13   12.84   0
   3  -7   1  250.16   15.01   0
  -3  -7  -1  178.71   13.91   0
   5  -7   1   79.47   11.80   0
  -5  -7  -1   98.51   14.95   0
   7  -7   1   69.94    4.45   0
  -7  -7  -1   67.72   15.91   0
   9  -7   1   95.84    6.99   0
  -9   7  -1   86.81    6.19   0
  -9  -7  -1   80.00   13.25   0
  11  -7   1  701.31   11.63   0
  11   7   1  648.38   17.07   0
  11   7   1  670.38    7.42   0
 -11   7  -1  714.78   11.68   0
 -11  -7  -1  663.01   17.60   0
 -11  -7  -1  686.22    7.36   0
  13   7   1   49.44    6.68   0
  13  -7   1   32.89    9.77   0
  13   7   1   39.54   17.69   0
 -13  -7  -1   30.44    6.06   0
 -13   7  -1   33.62   10.53   0
  15   7   1   10.43    7.38   0
  15  -7   1    3.77   11.65   0
  15   7   1   -2.35   15.23   0
 -15   7  -1    3.45   11.40   0
 -15  -7  -1    1.62    7.34   0
  17  -7   1   24.02   13.14   0
  17   7   1   14.32   21.73   0
  17   7   1    9.04    9.41   0
 -17  -7  -1   11.37    7.69   0
 -17   7  -1   13.92   14.48   0
  19   7   1  126.65   20.56   0
  19   7   1  149.96   13.08   0
  19  -7   1  116.86   15.83   0
 -19  -7  -1  158.40   12.74   0
 -19   7  -1  178.27   13.65   0
  21   7   1    3.26   19.72   0
  21  -7   1   10.13   15.62   0
  21   7   1   -7.51   11.46   0
 -21  -7  -1    3.72   13.39   0
 -21   7  -1   33.65   15.92   0
  20   8  -1   21.57   27.43   0
  20  -8  -1   82.20   14.82   0
  20   8  -1   65.60    8.45   0
  18   8  -1    0.76    6.50   0
  18  -8  -1   14.96   10.37   0
  16   8  -1  -18.45    2.30   0
  16  -8  -1   90.72   10.63   0
 -14  -8   1   -9.01   16.60   0
  14  -8  -1   11.60    8.38   0
 -12  -8   1   10.85   21.21   0
  12  -8  -1    2.02    7.07   0
 -10  -8   1  330.74   18.06   0
  10  -8  -1  299.19    5.26   0
  10  -8  -1  272.84   15.48   0
  10  -8  -1  314.31    5.78   0
  -8  -8   1  237.97   18.44   0
   8  -8  -1  203.59   16.97   0
  -6  -8   1  166.94   15.61   0
   6  -8  -1  179.50   17.53   0
  -4  -8   1  182.90   17.32   0
   4  -8  -1  177.65   13.49   0
  -2  -8   1  195.65   15.19   0
   2  -8  -1  252.53   16.88   0
   0  -8   1   47.52   13.20   0
   0  -8  -1   17.31   15.44   0
   2  -8   1  325.88   15.87   0
  -2  -8  -1  307.48   15.44   0
   4  -8   1   16.02   13.88   0
  -4  -8  -1   14.15   17.97   0
   6  -8   1  267.28   15.59   0
  -6  -8  -1  339.23   17.34   0
   8  -8   1   86.22    2.68   0
   8  -8   1   50.43    2.82   0
   8  -8   1  116.19   15.76   0
  -8  -8  -1   79.49   15.38   0
  10  -8   1    4.61    6.38   0
 -10  -8  -1    1.11   20.95   0
  12  -8   1  118.57    8.46   0
 -12  -8  -1  101.99   18.42   0
  14   8   1   36.37    4.29   0
  14  -8   1   22.13    9.99   0
  16   8   1   24.05    7.36   0
  16  -8   1   -8.19   11.98   0
  16   8   1   23.27   19.21   0
 -16   8  -1   23.90   12.06   0
 -16  -8  -1   34.77    7.47   0
  18  -8   1    5.69   16.13   0
  18   8   1   45.97   25.88   0
  18   8   1   19.08    9.83   0
 -18  -8  -1   42.28    8.70   0
 -15  -9   1   62.08   22.37   0
  15  -9  -1  -24.44    8.38   0
  15  -9  -1  -12.53   25.58   0
  15  -9  -1   12.53    8.48   0
 -13  -9   1   -5.10   19.60   0
  13  -9  -1    6.79   19.02   0
  13  -9  -1   -0.16    4.13   0
  13  -9  -1    1.85    4.37   0
 -11  -9   1   19.39   18.40   0
  11  -9  -1    6.26   23.45   0
  -9  -9   1    6.57   17.91   0
   9  -9  -1   20.45   21.34   0
  -7  -9   1   46.08   17.32   0
   7  -9  -1    8.91   17.52   0
  -5  -9   1   15.33   17.41   0
   5  -9  -1   54.24   15.80   0
  -3  -9   1   28.81   16.22   0
   3  -9  -1   21.95   18.48   0
  -1  -9   1   -2.52   15.63   0
   1  -9  -1   -3.03   18.65   0
   1  -9   1  151.51   20.10   0
  -1  -9  -1  147.30   17.15   0
   3  -9   1   30.88   16.31   0
  -3  -9  -1   28.31   16.32   0
   5  -9   1   -0.47   19.29   0
  -5  -9  -1    5.19   16.91   0
   7  -9   1   67.24   20.05   0
  -7  -9  -1   87.94   19.69   0
   9  -9   1   25.26   21.02   0
  -9  -9  -1   32.69   19.05   0
  11  -9   1   33.36   19.80   0
 -11  -9  -1   59.04   21.07   0
  13  -9   1   18.35    6.77   0
  -6 -10   1   26.53   22.52   0
   6 -10  -1   49.91   27.22   0
  -4 -10   1   -0.36   25.42   0
   4 -10  -1   36.53   25.39   0
  -2 -10   1   38.89   20.40   0
   2 -10  -1   40.60   20.21   0
   0 -10   1  155.18   25.57   0
   0 -10  -1  110.22   22.15   0
   2 -10   1   49.01   24.35   0
  -2 -10  -1   36.34   25.75   0
   4 -10   1   18.75   25.93   0
  -4 -10  -1   40.68   19.96   0
 -32   0   2  247.38   21.24   0
  32   0  -2  211.52   25.14   0
 -30   0   2   42.22   16.72   0
  30   0  -2   17.49   17.09   0
 -28   0   2  165.10   15.38   0
  28   0  -2  213.68   16.67   0
 -26   0   2  937.30   19.57   0
  26   0  -2 1008.64   22.12   0
 -24   0   2  277.52   13.43   0
  24   0  -2  319.82   13.96   0
 -22   0   2   70.19    9.59   0
  22   0  -2   82.43   12.18   0
 -20   0   2   87.02    9.23   0
  20   0  -2   62.80    9.05   0
 -18   0   2  174.46    8.24   0
  18   0  -2  161.87    8.29   0
 -16   0   2  499.29   10.60   0
  16   0  -2  510.53    9.41   0
 -14   0   2 3927.67   18.04   0
  14   0  -2 4384.10   20.17   0
 -12   0   2 1470.95   10.57   0
  12   0  -2 1468.39   11.48   0
 -10   0   2 1699.54   10.01   0
  10   0  -2 1335.61    9.10   0
  -8   0   2   22.42    4.37   0
   8   0  -2   78.33    3.54   0
  -6   0   2  464.35    5.11   0
   6   0  -2  422.46    4.35   0
   4   0  -2 7116.84   12.06   0
  -2   0   2 1968.71    5.82   0
   2   0  -2 1987.49    6.02   0
   0   0   2  555.23    3.83   0
   0   0  -2  614.49    4.28   0
   2   0   2 9999.99   17.27   0
  -2   0  -2 9965.23   17.12   0
   4   0   2 1890.57    9.26   0
  -4   0  -2 1922.00    9.80   0
   6   0   2 1083.68    8.87   0
  -6   0  -2 1032.11    8.88   0
   8   0   2 9790.63   25.77   0
  -8   0  -2 9242.37   24.78   0
  10   0   2 2657.26   15.45   0
 -10   0  -2 2600.93   15.40   0
  12   0   2  135.21    7.09   0
 -12   0  -2  110.81    6.97   0
  14   0   2 2164.23   18.42   0
 -14   0  -2 1853.60   15.96   0
  16   0   2  112.17   12.20   0
 -16   0  -2  175.91   10.24   0
  18   0   2  540.94   15.22   0
 -18   0  -2  548.06   13.15   0
  20   0   2 1574.51   22.34   0
 -20   0  -2 1678.06   22.93   0
  22   0   2  648.17   17.41   0
 -22   0  -2  562.27   16.85   0
  24   0   2  263.28   20.21   0
 -24   0  -2  223.14   16.66   0
  26   0   2   18.31   17.10   0
 -26   0  -2   28.16   20.91   0
  28   0   2   87.98   25.92   0
 -28   0  -2  111.98   19.82   0
 -33  -1   2    1.05   21.26   0
 -33   1   2   20.39   21.04   0
  33   1  -2   20.91   20.99   0
  33  -1  -2   15.24   25.57   0
  33   1  -2   14.93   26.07   0
 -31  -1   2   80.11   16.91   0
 -31   1   2   66.33   22.38   0
  31   1  -2   82.17   16.99   0
  31   1  -2   49.55   20.59   0
  31  -1  -2   46.67   18.58   0
 -29   1   2   -3.65   15.10   0
 -29  -1   2   13.55   19.02   0
  29  -1  -2   11.45   18.93   0
  29   1  -2    5.36   14.32   0
  29   1  -2   15.67   15.77   0
 -27   1   2  282.21   18.13   0
 -27  -1   2  328.26   15.46   0
  27  -1  -2  277.93   15.56   0
  27   1  -2  323.28   15.42   0
  27   1  -2  338.19   15.28   0
 -25   1   2  402.73   15.57   0
 -25  -1   2  421.65   16.98   0
  25   1  -2  519.88   17.82   0
  25  -1  -2  469.81   15.98   0
 -23   1   2   99.97   10.90   0
 -23  -1   2  110.82   13.39   0
  23  -1  -2  112.78   13.66   0
  23   1  -2  120.24   10.91   0
 -21   1   2   20.22    9.31   0
 -21  -1   2   37.71    9.13   0
  21   1  -2   44.66    9.69   0
  21  -1  -2   46.34    9.28   0
 -19   1   2  384.81   10.84   0
 -19  -1   2  367.38    9.82   0
  19   1  -2  387.38   10.13   0
  19  -1  -2  402.03   11.02   0
 -17   1   2  427.53    9.27   0
 -17  -1   2  462.76   10.86   0
  17  -1  -2  455.41    9.52   0
  17   1  -2  524.01   11.43   0
 -15   1   2  341.21    9.35   0
 -15  -1   2  335.90    7.76   0
  15  -1  -2  322.46    7.79   0
  15   1  -2  300.80    7.70   0
 -13  -1   2 1047.60   10.91   0
 -13   1   2 1076.09   10.15   0
  13  -1  -2 1087.23   10.18   0
  13   1  -2 1018.86    9.67   0
 -11  -1   2 1898.42   11.53   0
 -11   1   2 1850.80   11.76   0
  11  -1  -2 1927.29   12.11   0
  11   1  -2 1841.77   11.54   0
  11   1  -2 1628.07   10.04   0
  -9   1   2  793.28    7.06   0
  -9  -1   2  753.31    7.17   0
   9   1  -2  793.21    6.60   0
   9   1  -2  698.88    6.21   0
   9  -1  -2  574.29    6.11   0
  -7  -1   2   15.58    2.56   0
  -7  -1   2   22.26    2.62   0
  -7   1   2   16.36    2.88   0
   7   1  -2    6.68    3.53   0
   7  -1  -2    6.03    2.90   0
   7   1  -2    5.71    2.52   0
  -5  -1   2 1301.32    5.59   0
  -5   1   2 1365.52    6.36   0
  -5  -1   2 1263.20    5.97   0
   5   1  -2 1267.61    5.92   0
   5  -1  -2 1369.90    6.71   0
   5   1  -2 1295.93    5.58   0
  -3  -1   2 1444.65    5.81   0
   3  -1  -2 2314.47    6.24   0
  -1   1   2  503.43    4.00   0
  -1  -1   2  543.15    3.27   0
  -1   1   2  549.51    3.87   0
   1  -1  -2  354.25    3.20   0
   1  -1  -2  540.87    3.42   0
   1   1   2 2408.60    8.64   0
   1  -1   2 2666.10    8.32   0
   1   1   2 2763.09    8.40   0
  -1   1  -2 2556.67    8.05   0
  -1  -1  -2 2550.72    8.30   0
   3  -1   2 6087.36   14.77   0
   3   1   2 5721.75   14.21   0
  -3  -1  -2 5254.47   13.85   0
  -3   1  -2 5634.07   14.46   0
   5   1   2 3421.48   12.87   0
   5  -1   2 3448.51   13.07   0
  -5   1  -2 3573.93   13.28   0
  -5  -1  -2 3387.76   12.85   0
   7   1   2 1740.03   11.38   0
   7  -1   2 1745.82   10.95   0
  -7   1  -2 1673.42   10.61   0
  -7  -1  -2 1598.81   10.25   0
   9   1   2 1584.67   11.66   0
   9  -1   2 1609.41   12.00   0
  -9  -1  -2 1691.46   11.89   0
  -9   1  -2 1637.22   12.06   0
  11  -1   2  549.77    9.47   0
  11   1   2  544.52    8.98   0
 -11  -1  -2  498.51    8.71   0
 -11   1  -2  469.73   10.21   0
  13   1   2  221.61    8.10   0
  13  -1   2  271.33   10.54   0
 -13   1  -2  295.93   10.10   0
 -13  -1  -2  300.61    9.96   0
  15   1   2   22.97    7.80   0
  15  -1   2   36.42    8.96   0
 -15  -1  -2   36.23   10.88   0
 -15   1  -2   39.70    7.80   0
  17  -1   2  123.75    9.81   0
  17   1   2   98.70   13.39   0
 -17   1  -2  107.90   10.00   0
 -17  -1  -2  104.23    9.66   0
  19  -1   2  203.26   14.08   0
  19   1   2  187.05   14.87   0
 -19  -1  -2  159.83   11.22   0
 -19   1  -2  160.91   11.26   0
  21   1   2  240.53   15.81   0
  21  -1   2  182.62   13.47   0
 -21  -1  -2  228.72   17.06   0
 -21   1  -2  220.10   17.84   0
  23  -1   2  157.04   14.65   0
  23   1   2  143.93   14.59   0
 -23   1  -2  145.64   14.41   0
 -23  -1  -2  145.94   14.48   0
  25   1   2   56.44   19.28   0
  25  -1   2   45.67   19.02   0
 -25   1  -2   39.64   15.73   0
 -25  -1  -2   43.24   19.25   0
  27  -1   2   39.64   18.59   0
  27   1   2   61.00   18.11   0
  27   1   2   32.29   16.83   0
 -27   1  -2   23.92   22.67   0
 -27  -1  -2   29.24   20.95   0
  29  -1   2   25.35   22.04   0
  29   1   2   38.07   25.64   0
  29   1   2    5.95   25.32   0
 -29   1  -2   33.79   25.44   0
 -29  -1  -2   45.47   21.80   0
 -32   2   2   23.08   24.24   0
 -32  -2   2   30.00   20.33   0
  32   2  -2   24.74   19.59   0
  32  -2  -2   29.60   23.82   0
  32   2  -2   54.80   23.98   0
 -30   2   2   29.99   17.80   0
 -30  -2   2   47.36   18.13   0
  30   2  -2   46.17   20.02   0
  30  -2  -2   41.58   16.87   0
  30   2  -2   46.75   18.00   0
 -28   2   2  158.54   20.50   0
 -28  -2   2  180.95   19.13   0
  28  -2  -2  182.42   17.42   0
  28   2  -2  151.86   18.38   0
  28   2  -2  176.26   15.99   0
 -26   2   2   34.07   15.74   0
 -26  -2   2   37.52   11.68   0
  26   2  -2   25.76   11.71   0
  26   2  -2   31.60   12.48   0
  26  -2  -2   43.73   15.33   0
 -24   2   2  308.52   13.89   0
 -24  -2   2  274.69   12.72   0
  24   2  -2  318.27   14.57   0
  24  -2  -2  323.42   13.97   0
  24   2  -2  334.11   15.13   0
 -22   2   2 1125.89   17.00   0
 -22  -2   2 1079.06   16.41   0
  22   2  -2 1154.58   18.51   0
  22   2  -2  981.84   15.77   0
  22  -2  -2 1163.85   19.69   0
 -20  -2   2   60.65    8.73   0
 -20   2   2   77.39   12.53   0
  20  -2  -2   72.54    9.76   0
  20   2  -2   75.04    8.65   0
  20   2  -2   97.79    8.67   0
 -18  -2   2  286.31    8.85   0
 -18   2   2  277.81    9.02   0
  18   2  -2  268.90   10.80   0
  18  -2  -2  294.03    9.48   0
  18   2  -2  228.12    8.73   0
 -16  -2   2  911.18   12.22   0
 -16   2   2  914.27   11.70   0
  16   2  -2 1086.40   11.86   0
  16   2  -2  861.63   11.37   0
  16  -2  -2  987.11   11.97   0
 -14   2   2  340.26    9.18   0
 -14  -2   2  344.44    7.23   0
  14  -2  -2  315.80    7.50   0
  14   2  -2  316.31    9.00   0
  14   2  -2  352.73    7.20   0
 -12  -2   2  703.47    7.66   0
 -12   2   2  674.74    8.18   0
  12   2  -2  653.82    8.10   0
  12  -2  -2  722.00    8.50   0
  12   2  -2  742.17    7.83   0
 -10  -2   2 2037.11   11.67   0
 -10  -2   2 2264.62   11.00   0
 -10   2   2 2184.32   11.54   0
  10   2  -2 2261.25   10.97   0
  10   2  -2 1956.56   11.52   0
  10  -2  -2 2168.15   11.67   0
  -8   2   2 3258.45   12.34   0
  -8  -2   2 3222.10   10.94   0
  -8  -2   2 2957.68   12.78   0
   8   2  -2 3086.69   13.54   0
   8   2  -2 3239.26   11.07   0
   8  -2  -2 3340.09   12.63   0
  -6  -2   2  928.44    5.11   0
  -6   2   2  972.54    6.10   0
  -6  -2   2  910.43    7.09   0
   6  -2  -2  987.46    6.18   0
   6   2  -2  992.93    7.27   0
   6   2  -2 1087.44    5.47   0
  -4  -2   2  732.84    6.77   0
   4   2  -2  692.94    3.59   0
   4  -2  -2  708.36    4.51   0
  -2  -2   2 1126.19    3.95   0
   2   2  -2 1118.80    3.83   0
   2  -2  -2 1049.68    6.65   0
   2  -2  -2  948.23    4.42   0
   0   2   2  865.80    6.52   0
   0   2   2  960.63    5.06   0
   0  -2   2  942.84    4.74   0
   0  -2  -2 1078.70    4.97   0
   0  -2  -2 1028.17    7.52   0
   2   2   2 1467.17    8.94   0
   2  -2   2 1572.34    7.56   0
   2   2   2 1685.07    7.65   0
  -2  -2  -2 1320.46    9.17   0
  -2  -2  -2 1521.56    7.31   0
   4   2   2 3651.38   12.44   0
   4  -2   2 3695.27   12.86   0
   4   2   2 3438.72   14.59   0
  -4  -2  -2 3883.24   12.96   0
  -4   2  -2 3549.47   12.56   0
   6   2   2  549.34    7.30   0
   6   2   2  510.04    5.94   0
   6  -2   2  594.91    7.55   0
  -6   2  -2  636.80    7.55   0
  -6  -2  -2  597.58    6.62   0
   8   2   2  745.29    8.02   0
   8   2   2  611.81    8.54   0
   8  -2   2  682.97    8.17   0
  -8   2  -2  655.35    8.01   0
  -8  -2  -2  668.60    8.40   0
  10  -2   2 1848.69   14.53   0
  10   2   2 1863.55   14.05   0
  10   2   2 1634.57   14.91   0
 -10   2  -2 1764.40   13.17   0
 -10  -2  -2 1822.41   13.06   0
  12   2   2  460.64    9.69   0
  12   2   2  571.61   11.35   0
  12  -2   2  516.47   11.40   0
 -12  -2  -2  611.13   11.79   0
 -12   2  -2  551.15    9.72   0
  14  -2   2  405.57    9.90   0
  14   2   2  392.66   10.35   0
  14   2   2  427.79   12.40   0
 -14  -2  -2  381.83    9.70   0
 -14   2  -2  349.41    9.45   0
  16  -2   2  238.37   11.23   0
  16   2   2  221.19   12.98   0
  16   2   2  247.47   10.30   0
 -16  -2  -2  264.45   11.80   0
 -16   2  -2  244.71   12.74   0
  18   2   2  159.30   11.21   0
  18  -2   2  176.07   11.24   0
  18   2   2  174.56   13.58   0
 -18   2  -2  260.11   11.80   0
 -18  -2  -2  209.19   11.09   0
  20   2   2  333.93   17.08   0
  20   2   2  374.17   13.52   0
  20  -2   2  397.55   14.33   0
 -20  -2  -2  388.17   13.32   0
 -20   2  -2  354.13   13.53   0
  22   2   2  218.60   15.72   0
  22  -2   2  196.66   17.24   0
  22   2   2  190.41   17.08   0
 -22   2  -2  197.43   14.11   0
 -22  -2  -2  232.93   16.02   0
  24   2   2    3.74   16.63   0
  24  -2   2    0.70   16.02   0
  24   2   2  -15.78   19.10   0
 -24   2  -2    0.88   19.67   0
 -24  -2  -2    6.25   14.00   0
  26  -2   2  134.37   21.80   0
  26   2   2  149.98   23.03   0
  26   2   2  207.71   19.86   0
 -26  -2  -2  209.72   19.72   0
 -26   2  -2  217.07   22.05   0
  28   2   2  -11.04   23.68   0
  28   2   2   -1.54   20.32   0
  28  -2   2    0.46   19.08   0
 -28   2  -2  -24.94   19.84   0
 -28  -2  -2   16.88   26.83   0
 -31   3   2   10.46   22.64   0
 -31  -3   2    3.18   25.99   0
  31   3  -2    2.26   18.94   0
  31  -3  -2   10.40   19.04   0
  31   3  -2    4.77   23.13   0
 -29  -3   2   29.28   16.27   0
 -29   3   2   61.14   17.21   0
  29  -3  -2   27.70   18.15   0
  29   3  -2   30.15   16.67   0
  29   3  -2   47.67   16.80   0
 -27   3   2   38.06   13.87   0
 -27  -3   2   52.81   16.78   0
  27  -3  -2   41.39   17.20   0
  27   3  -2   36.33   13.29   0
  27   3  -2   41.54   19.39   0
 -25   3   2   12.48   11.71   0
 -25  -3   2   30.03   12.14   0
  25   3  -2   18.56   13.92   0
  25  -3  -2   18.90   11.96   0
  25   3  -2   36.48   12.52   0
 -23   3   2  341.97   13.76   0
 -23  -3   2  294.20   12.86   0
  23  -3  -2  349.41   13.59   0
  23   3  -2  312.47   16.30   0
  23   3  -2  308.40   12.30   0
 -21  -3   2  150.09    8.92   0
 -21   3   2  167.53   14.69   0
  21   3  -2  146.41   10.81   0
  21   3  -2  164.01    9.00   0
  21  -3  -2  133.97   14.67   0
 -19  -3   2  106.76   10.16   0
 -19   3   2   97.57    9.53   0
  19   3  -2  115.15    9.83   0
  19  -3  -2  119.15    9.44   0
  19   3  -2  125.42    8.13   0
 -17   3   2  946.96   12.30   0
 -17  -3   2  983.28   12.91   0
  17   3  -2  834.77   12.41   0
  17   3  -2  967.33   11.66   0
  17  -3  -2  945.21   14.02   0
 -15  -3   2  688.64   10.74   0
 -15   3   2  649.31   10.10   0
  15   3  -2  662.28    9.20   0
  15   3  -2  633.83   10.64   0
  15  -3  -2  695.97   12.17   0
 -13  -3   2  606.76    9.05   0
 -13   3   2  569.60    8.51   0
  13  -3  -2  615.96    9.92   0
  13   3  -2  635.05    9.12   0
  13   3  -2  587.77   11.02   0
 -11   3   2 1396.77   10.47   0
 -11  -3   2 1168.59   11.09   0
 -11  -3   2 1336.35    9.01   0
  11   3  -2 1354.16    9.74   0
  11   3  -2 1217.64   11.41   0
  11  -3  -2 1341.44   11.10   0
  -9  -3   2  464.30    7.49   0
  -9  -3   2  483.35    5.14   0
  -9   3   2  472.75    6.12   0
   9  -3  -2  499.71    6.30   0
   9   3  -2  476.84    5.09   0
   9   3  -2  430.12    7.25   0
  -7   3   2 1761.42    8.99   0
  -7  -3   2 1772.17   12.22   0
  -7  -3   2 1780.48    7.39   0
   7   3  -2 1939.94    7.70   0
   7  -3  -2 1831.21    9.16   0
   7   3  -2  959.69    8.87   0
  -5  -3   2  667.57    7.66   0
   5   3  -2  714.28    3.76   0
   5  -3  -2  687.45    5.44   0
  -3  -3   2  719.76    8.44   0
   3   3  -2  759.69    2.40   0
   3  -3  -2  695.40    4.41   0
   3   3  -2  651.15    2.11   0
   3  -3  -2  714.82    4.30   0
   3  -3  -2  617.80    6.80   0
  -1  -3   2  957.81    3.77   0
   1   3  -2  822.23    3.38   0
   1  -3  -2  836.07    7.85   0
   1  -3  -2  873.02    4.53   0
   1   3   2  421.93    7.52   0
   1  -3   2  484.15    4.11   0
   1   3   2  476.97    4.15   0
  -1  -3  -2  476.47    6.59   0
  -1   3  -2  518.17    4.17   0
  -1  -3  -2  527.17    3.91   0
   3   3   2  451.95    6.85   0
   3   3   2  463.80    5.18   0
   3  -3   2  480.60    5.45   0
  -3  -3  -2  452.01    6.94   0
  -3  -3  -2  519.39    5.18   0
   5   3   2  318.93    6.84   0
   5   3   2  390.78    5.76   0
   5  -3   2  346.60    5.40   0
  -5  -3  -2  380.90    5.74   0
  -5  -3  -2  341.82    7.15   0
  -5   3  -2  346.85    5.23   0
   7   3   2   86.20    6.29   0
   7  -3   2   94.71    4.87   0
   7   3   2  102.75    4.37   0
  -7  -3  -2   92.80    4.38   0
  -7   3  -2   90.64    6.30   0
   9  -3   2  104.57    7.29   0
   9   3   2   90.64    5.26   0
   9   3   2   78.30    8.90   0
  -9   3  -2  124.58    7.28   0
  -9  -3  -2  112.03    7.11   0
  11   3   2  350.16    7.81   0
  11  -3   2  348.37    8.49   0
  11   3   2  292.47    8.95   0
 -11   3  -2  231.49    7.79   0
 -11  -3  -2  253.77    7.26   0
  13   3   2  212.86   10.02   0
  13  -3   2  274.47   10.81   0
  13   3   2  243.33    8.14   0
 -13   3  -2  218.68    8.41   0
 -13  -3  -2  206.90    7.88   0
  15  -3   2  601.55   12.21   0
  15   3   2  535.55   13.15   0
  15   3   2  490.42   12.41   0
 -15   3  -2  527.98   11.97   0
 -15  -3  -2  510.20   11.39   0
  17   3   2  201.64    9.58   0
  17   3   2  193.18   13.81   0
  17  -3   2  130.71   10.63   0
 -17  -3  -2  242.90   11.43   0
 -17   3  -2  226.89   13.37   0
  19   3   2  125.68   10.76   0
  19  -3   2  108.05   11.61   0
  19   3   2  155.70   15.31   0
 -19  -3  -2  113.63   10.58   0
 -19   3  -2  118.06   14.20   0
  21   3   2  128.58   16.13   0
  21   3   2  123.77   13.21   0
  21  -3   2  152.59   12.68   0
 -21   3  -2  178.15   15.56   0
 -21  -3  -2  182.14   16.58   0
  23  -3   2  123.65   15.01   0
  23   3   2  145.31   16.92   0
  23   3   2  124.58   14.59   0
 -23   3  -2  123.25   16.94   0
 -23  -3  -2  133.88   14.80   0
  25  -3   2  161.62   21.77   0
  25   3   2   96.98   19.88   0
  25   3   2  133.02   17.29   0
 -25  -3  -2  132.34   20.75   0
 -25   3  -2  141.60   21.94   0
  27   3   2   43.11   19.87   0
  27  -3   2   29.22   20.79   0
  27   3   2   15.64   26.96   0
 -27  -3  -2   29.08   23.31   0
 -27   3  -2   23.90   23.84   0
 -30  -4   2   -3.15   17.57   0
 -30   4   2   -4.50   23.24   0
  30   4  -2   -3.29   19.79   0
  30  -4  -2   -6.72   23.39   0
  30   4  -2   -3.34   21.98   0
 -28   4   2   26.08   20.64   0
 -28  -4   2   37.95   19.66   0
  28  -4  -2   23.02   20.12   0
  28   4  -2   33.39   24.00   0
  28   4  -2    2.64   22.36   0
 -26  -4   2  104.60   18.10   0
 -26   4   2  107.21   18.23   0
  26   4  -2   69.72   20.14   0
  26   4  -2   37.52   16.46   0
  26  -4  -2   82.83   14.85   0
 -24  -4   2    5.33   15.30   0
 -24   4   2    2.33   15.22   0
  24  -4  -2    7.09   12.39   0
  24   4  -2   13.85   11.28   0
  24   4  -2   -6.40   11.47   0
 -22  -4   2  182.56   10.50   0
 -22   4   2  165.68   11.48   0
  22   4  -2  168.91   12.83   0
  22  -4  -2  157.87   11.36   0
  22   4  -2  176.73   15.60   0
 -20  -4   2 1066.13   15.66   0
 -20   4   2 1084.10   15.47   0
  20   4  -2 1149.51   14.70   0
  20  -4  -2 1060.01   16.78   0
  20   4  -2  994.95   16.65   0
 -18  -4   2  491.44   10.27   0
 -18   4   2  475.92   11.38   0
  18  -4  -2  572.59   13.46   0
  18   4  -2  588.02   12.33   0
  18   4  -2  499.83   14.66   0
 -16   4   2   97.78    7.13   0
 -16  -4   2  120.93    7.68   0
  16   4  -2  114.14    9.74   0
  16  -4  -2  116.33    7.45   0
  16   4  -2  105.95    6.17   0
 -14   4   2  576.14   10.95   0
 -14  -4   2  530.00    7.55   0
  14  -4  -2  454.56    9.98   0
  14   4  -2  454.86    8.08   0
  14   4  -2  422.92   10.12   0
 -12  -4   2  121.77    4.47   0
 -12   4   2  145.17    5.69   0
 -12  -4   2  122.28    7.70   0
  12  -4  -2  157.22    7.18   0
  12   4  -2  131.95    9.82   0
  12   4  -2  159.79    5.66   0
 -10  -4   2  993.97   11.81   0
 -10  -4   2 1116.65    7.72   0
 -10   4   2 1073.14   10.14   0
  10   4  -2 1119.62    7.25   0
  10   4  -2  696.33   10.23   0
  10  -4  -2 1166.32   10.46   0
  -8  -4   2  998.08   11.35   0
  -8  -4   2 1035.17    6.04   0
   8   4  -2  929.16   11.02   0
   8   4  -2 1038.63    6.00   0
   8  -4  -2 1041.81    8.24   0
  -6  -4   2 1150.23   11.49   0
   6  -4  -2 1277.69    7.73   0
   6   4  -2 1139.11    4.02   0
   6   4  -2 1411.32    4.47   0
  -4  -4   2  483.17    9.65   0
   4  -4  -2  509.18    7.87   0
   4  -4  -2  447.27    3.75   0
   4  -4  -2  524.88    4.26   0
  -2  -4   2  363.33    7.72   0
   2  -4  -2  379.86    7.30   0
   2  -4  -2  480.41    3.50   0
   2  -4  -2  553.78    3.83   0
   0  -4   2   17.96    1.30   0
   0   4  -2    7.45    1.43   0
   0  -4  -2    5.82    1.70   0
   0  -4  -2    1.54    5.13   0
   2   4   2 2512.13   16.64   0
   2  -4   2 2633.49    9.18   0
   2   4   2 2409.99    8.33   0
  -2  -4  -2 2558.86   16.89   0
  -2  -4  -2 2646.55    8.52   0
  -2   4  -2 2683.03    9.22   0
   4   4   2   45.73    6.25   0
   4   4   2   49.90    2.66   0
   4  -4   2   51.32    3.07   0
  -4   4  -2   44.50    2.92   0
  -4  -4  -2   51.71    3.39   0
  -4  -4  -2   49.11    6.42   0
   6   4   2  287.81    8.07   0
   6   4   2  366.45    5.08   0
   6  -4   2  386.41    6.98   0
  -6  -4  -2  365.17    5.66   0
  -6  -4  -2  362.30    8.68   0
   8   4   2  259.35    5.76   0
   8   4   2  216.80   10.20   0
   8  -4   2  252.11    6.25   0
  -8   4  -2  279.23    7.74   0
  -8  -4  -2  254.63    5.51   0
  10  -4   2  125.13    8.37   0
  10   4   2  163.77    7.52   0
  10   4   2   98.30    9.38   0
 -10   4  -2  126.26    8.60   0
 -10  -4  -2  134.04    7.43   0
  12   4   2   98.97   11.81   0
  12  -4   2   85.82    7.02   0
  12   4   2  103.20    6.07   0
 -12  -4  -2   76.60    7.61   0
 -12   4  -2   83.44    6.96   0
  14   4   2  991.63   17.06   0
  14  -4   2  978.73   13.35   0
  14   4   2 1104.06   14.98   0
 -14  -4  -2  973.71   12.64   0
 -14   4  -2 1017.47   13.70   0
  16   4   2  311.16   12.41   0
  16   4   2  353.00   12.17   0
  16  -4   2  345.39   13.63   0
 -16   4  -2  289.20   12.54   0
 -16  -4  -2  304.34   11.97   0
  18   4   2  204.16   14.38   0
  18  -4   2  155.92   11.88   0
  18   4   2  144.90   16.81   0
 -18   4  -2  149.67   14.26   0
 -18  -4  -2  173.75   12.78   0
  20   4   2   68.80   14.75   0
  20   4   2   77.52   14.63   0
  20  -4   2  103.54   13.33   0
 -20  -4  -2  100.70   12.07   0
 -20   4  -2   65.02   13.39   0
  22  -4   2  115.59   18.54   0
  22   4   2   96.00   14.15   0
  22   4   2   92.55   15.75   0
 -22  -4  -2   88.18   13.74   0
 -22   4  -2  138.51   18.27   0
  24   4   2   27.97   15.95   0
  24  -4   2    3.20   19.98   0
  24   4   2   28.72   17.45   0
 -24   4  -2    9.68   21.67   0
 -24  -4  -2   10.99   21.93   0
  26   4   2   32.92   19.22   0
  26  -4   2   77.84   20.81   0
  26   4   2  100.43   27.85   0
 -26  -4  -2   58.22   23.04   0
 -26   4  -2   41.25   24.97   0
 -29   5   2   25.51   18.81   0
 -29  -5   2   21.69   16.78   0
  29  -5  -2   46.64   19.01   0
  29   5  -2   23.28   20.86   0
  29   5  -2   24.91   17.20   0
 -27   5   2    1.56   18.87   0
 -27  -5   2    7.50   17.85   0
  27   5  -2    7.17   17.72   0
  27  -5  -2   -5.47   15.92   0
  27   5  -2    0.37   19.44   0
 -25   5   2  190.81   16.04   0
 -25  -5   2  160.06   13.85   0
  25   5  -2  166.04   14.08   0
  25   5  -2  127.40   20.07   0
  25  -5  -2   98.48   16.14   0
 -23  -5   2   41.12   12.62   0
 -23   5   2   44.98   14.65   0
  23   5  -2   23.68   10.38   0
  23  -5  -2    9.21   12.29   0
  23   5  -2   21.09   13.63   0
 -21  -5   2   92.47    9.43   0
 -21   5   2   93.98   13.74   0
  21  -5  -2   84.38   10.86   0
  21   5  -2   88.76    9.48   0
  21   5  -2   70.77   14.74   0
 -19   5   2  652.28   13.22   0
 -19  -5   2  656.02   13.42   0
  19   5  -2  639.76   15.76   0
  19  -5  -2  611.69   13.01   0
  19   5  -2  638.01   12.05   0
 -17   5   2   88.97    7.57   0
 -17  -5   2   81.09    8.25   0
  17   5  -2   85.14   11.25   0
  17   5  -2   92.31    8.52   0
  17  -5  -2   97.70    8.67   0
 -15  -5   2  730.69   14.64   0
 -15  -5   2  827.53   10.53   0
 -15   5   2  897.21   13.11   0
  15  -5  -2  836.29   11.85   0
  15   5  -2  855.17    9.67   0
  15   5  -2  809.14   15.09   0
 -13  -5   2  241.05    6.42   0
 -13   5   2  241.41    8.84   0
 -13  -5   2  239.17   11.34   0
  13   5  -2  202.78   10.01   0
  13   5  -2  221.11    6.44   0
  13  -5  -2  217.31    7.30   0
 -11  -5   2  577.66   12.55   0
 -11  -5   2  623.10    6.52   0
  11   5  -2  591.10   12.27   0
  11   5  -2  660.91    6.97   0
  11  -5  -2  630.27    8.06   0
  -9  -5   2   77.31   10.33   0
   9  -5  -2   76.08    3.96   0
   9   5  -2   70.60    2.57   0
  -7  -5   2  709.89   13.11   0
   7  -5  -2  772.37    6.12   0
  -5  -5   2  476.72    9.92   0
   5  -5  -2  534.87    4.61   0
   5  -5  -2  555.45   11.87   0
   5  -5  -2  558.34    4.75   0
  -3  -5   2  686.01   10.81   0
   3  -5  -2  806.91    4.04   0
   3  -5  -2  942.04    4.50   0
   3  -5  -2  806.12   11.10   0
  -1  -5   2  230.41    8.41   0
   1  -5  -2  256.17    1.84   0
   1  -5  -2  243.05    8.07   0
   1  -5  -2  208.25    1.55   0
   1  -5   2 1880.10    5.18   0
  -1  -5  -2 1742.33    4.89   0
  -1  -5  -2 1766.35   15.27   0
  -1  -5  -2 1831.01    5.03   0
  -1   5  -2 1810.07    5.10   0
   3  -5   2  606.88    5.20   0
   3   5   2  651.21    4.78   0
   3   5   2  653.77   12.79   0
  -3  -5  -2  660.16   13.38   0
  -3   5  -2  705.06    5.43   0
  -3  -5  -2  708.28    4.86   0
   5  -5   2  110.29    4.93   0
   5   5   2  101.01    7.96   0
   5   5   2  119.57    3.43   0
  -5   5  -2  127.89    3.89   0
  -5  -5  -2  114.15    8.16   0
  -5  -5  -2  154.98    3.80   0
   7   5   2  840.45    8.02   0
   7   5   2  729.34   14.59   0
   7  -5   2  769.31    8.22   0
  -7  -5  -2  771.79    7.98   0
  -7  -5  -2  694.69   12.99   0
   9   5   2   50.06    9.50   0
   9  -5   2   44.79    5.38   0
   9   5   2   49.46    4.88   0
  -9   5  -2   28.94    5.07   0
  -9  -5  -2   21.91   11.91   0
  -9  -5  -2   38.99    6.06   0
  11  -5   2  406.00   10.55   0
  11   5   2  407.38    7.73   0
  11   5   2  394.01   12.18   0
 -11   5  -2  405.69    8.96   0
 -11  -5  -2  366.94    8.78   0
  13   5   2  349.80   15.02   0
  13  -5   2  245.83    9.50   0
  13   5   2  356.16   10.36   0
 -13  -5  -2  319.74    9.90   0
 -13   5  -2  285.64   11.25   0
  15   5   2  666.67   16.93   0
  15   5   2  694.39   14.18   0
  15  -5   2  693.55   14.83   0
 -15  -5  -2  713.96   14.14   0
 -15   5  -2  714.93   13.21   0
  17   5   2  164.51   12.65   0
  17   5   2  157.91   16.99   0
  17  -5   2  190.30   11.53   0
 -17   5  -2  188.83   11.48   0
 -17  -5  -2  192.71   12.67   0
  19  -5   2   32.67   17.68   0
  19   5   2   31.12   19.65   0
  19   5   2    5.93   11.08   0
 -19  -5  -2   15.87   13.08   0
 -19   5  -2   29.91   17.03   0
  21   5   2    1.83   13.10   0
  21   5   2   -0.37   15.19   0
  21  -5   2    5.94   18.47   0
 -21   5  -2    3.59   15.18   0
 -21  -5  -2   -3.75   15.93   0
  23   5   2  119.07   19.79   0
  23  -5   2   93.87   19.78   0
  23   5   2  130.83   22.63   0
 -23  -5  -2   78.44   18.90   0
 -23   5  -2  113.66   19.80   0
  25  -5   2   -5.65   22.49   0
  25   5   2    6.57   24.12   0
  25   5   2   -5.07   17.36   0
 -25  -5  -2    5.15   20.89   0
 -25   5  -2    4.53   18.21   0
 -26   6   2   21.88   20.15   0
 -26  -6   2   -1.15   17.77   0
  26   6  -2    8.23   24.05   0
  26   6  -2    4.25   14.92   0
  26  -6  -2   22.74   17.17   0
 -24   6   2   15.36   18.23   0
 -24  -6   2   12.64   11.48   0
  24  -6  -2   32.97   18.32   0
  24   6  -2   16.46   17.58   0
  24   6  -2   28.64   14.37   0
 -22   6   2   -1.07   17.47   0
 -22  -6   2    6.15   10.43   0
  22  -6  -2    7.37   12.87   0
  22   6  -2   13.14   14.67   0
  22   6  -2   14.81   10.52   0
 -20  -6   2  302.79   12.37   0
 -20   6   2  303.22   12.46   0
  20   6  -2  293.53   10.78   0
  20   6  -2  253.41   16.65   0
  20  -6  -2  313.50   12.60   0
 -18  -6   2   23.61    8.76   0
 -18   6   2   23.24   11.08   0
  18   6  -2   19.58   15.09   0
  18   6  -2   37.15    9.74   0
  18  -6  -2   17.40   10.80   0
 -16  -6   2  578.12    9.78   0
 -16  -6   2  482.71   15.29   0
 -16   6   2  585.03   13.51   0
  16   6  -2  538.01    9.93   0
  16   6  -2  539.04   15.54   0
  16  -6  -2  543.46   13.43   0
 -14  -6   2  117.85   12.44   0
 -14  -6   2  120.98    5.78   0
 -14   6   2  110.41    8.43   0
  14   6  -2  166.51    5.93   0
  14  -6  -2  145.04    9.08   0
  14   6  -2  136.52   12.04   0
 -12  -6   2   42.66   13.67   0
  12   6  -2   23.38    9.41   0
  12   6  -2   52.39    4.21   0
  12  -6  -2   36.20    7.57   0
 -10  -6   2  138.51   10.59   0
  10   6  -2  188.61    1.85   0
  10   6  -2  179.24    2.11   0
  10  -6  -2  193.66    5.65   0
  -8  -6   2  440.28   12.21   0
   8  -6  -2  444.70    6.10   0
  -6  -6   2  126.89    9.87   0
   6  -6  -2  108.83    9.24   0
   6  -6  -2  -24.16    3.70   0
   6  -6  -2  109.82    3.14   0
  -4  -6   2  151.24   12.24   0
   4  -6  -2  153.67    9.62   0
  -2  -6   2  566.50   14.43   0
   2  -6  -2  584.76   12.37   0
   0  -6   2   20.02    8.86   0
   0  -6  -2    7.04   11.29   0
  -2  -6  -2  239.92   10.80   0
   4  -6   2   53.89    3.49   0
  -4  -6  -2   85.70    9.56   0
  -4   6  -2   87.41    3.55   0
  -4  -6  -2   77.15    1.77   0
   6   6   2  244.93    4.23   0
   6  -6   2  265.88    6.08   0
   6   6   2  242.20   14.39   0
  -6   6  -2  266.90    5.96   0
  -6  -6  -2  245.01   13.83   0
  -6  -6  -2  255.92    4.53   0
   8  -6   2   87.85    5.16   0
   8   6   2   88.79   10.35   0
   8   6   2   92.44    5.05   0
  -8   6  -2   95.06    6.32   0
  -8  -6  -2   92.00    4.98   0
  -8  -6  -2   78.48   13.22   0
  10   6   2  127.58    6.73   0
  10   6   2  131.37   14.59   0
  10  -6   2  128.74    9.20   0
 -10  -6  -2  119.62    6.51   0
 -10  -6  -2   82.20   13.77   0
  12   6   2   37.47   13.10   0
  12   6   2   42.43    7.64   0
  12  -6   2   57.90   10.73   0
 -12   6  -2   72.09    9.33   0
 -12  -6  -2   52.42    7.84   0
  14  -6   2  106.04   11.81   0
  14   6   2   94.32    9.71   0
  14   6   2   85.31   13.26   0
 -14   6  -2   91.42   11.98   0
 -14  -6  -2   73.59    9.56   0
  16   6   2   11.79   11.07   0
  16  -6   2    5.70    9.60   0
  16   6   2   10.67   14.39   0
 -16  -6  -2   -3.68   10.86   0
 -16   6  -2    4.32   12.15   0
  18  -6   2  175.88   14.08   0
  18   6   2  179.97   14.76   0
  18   6   2  159.77   16.76   0
 -18   6  -2  135.80   15.85   0
 -18  -6  -2  131.69   12.10   0
  20  -6   2   22.86   17.93   0
  20   6   2  -32.93   19.28   0
  20   6   2   13.59   14.84   0
 -20  -6  -2   24.78   15.18   0
 -20   6  -2   28.11   14.77   0
  22   6   2   10.97   19.54   0
  22  -6   2   37.95   16.76   0
  22   6   2    3.38   18.97   0
 -22  -6  -2   -3.13   18.35   0
 -22   6  -2    5.41   16.67   0
 -25   7   2   43.17   16.98   0
 -25  -7   2    9.09   14.45   0
  25  -7  -2   30.73   20.41   0
  25   7  -2   20.90   15.00   0
  25   7  -2   58.31   22.83   0
 -23  -7   2   49.40   12.84   0
 -23   7   2   67.44   18.41   0
  23   7  -2   46.54   19.97   0
  23   7  -2   62.50   12.71   0
  23  -7  -2  105.58   19.14   0
 -21   7   2   21.66   14.93   0
 -21  -7   2   20.28   10.08   0
  21  -7  -2   28.70   14.92   0
  21   7  -2   26.09   10.40   0
  21   7  -2   10.93   16.81   0
 -19   7   2   46.63   13.22   0
  19  -7  -2   53.01   13.27   0
  19   7  -2   60.72   16.35   0
  19   7  -2   55.05    8.42   0
  17   7  -2  183.75    7.86   0
  17  -7  -2  151.27   11.79   0
  17   7  -2  182.35   17.05   0
 -15  -7   2   23.64   18.40   0
  15  -7  -2   26.64    9.37   0
  15   7  -2   31.88    5.19   0
 -13  -7   2   82.10   16.57   0
  13  -7  -2   33.93    8.82   0
 -11  -7   2  491.79   17.71   0
  11  -7  -2  594.10    8.75   0
  -9  -7   2   27.57   15.75   0
   9  -7  -2   14.43    4.38   0
   9  -7  -2   15.42   12.82   0
   9  -7  -2   18.36    4.10   0
  -7  -7   2  634.43   17.94   0
   7  -7  -2  494.42    4.16   0
   7  -7  -2  541.25   16.47   0
   7  -7  -2  510.12    3.83   0
  -5  -7   2   98.81   11.83   0
   5  -7  -2  114.26   11.07   0
  -3  -7   2   26.12   10.32   0
   3  -7  -2   -1.66   10.00   0
  -1  -7   2  238.51   14.92   0
   1  -7  -2  213.46   12.20   0
   1  -7   2   89.08   11.63   0
  -1  -7  -2  104.51   13.86   0
   3  -7   2   25.10   10.88   0
  -3  -7  -2   19.14   13.41   0
   5  -7   2  666.54    5.41   0
  -5  -7  -2  642.82   19.12   0
   7  -7   2  161.93    5.68   0
  -7  -7  -2  146.72   13.66   0
  -7   7  -2  191.48    6.12   0
   9   7   2   39.77    4.12   0
   9  -7   2   32.81    6.72   0
   9   7   2   29.46   16.01   0
  -9   7  -2   61.89    7.49   0
  -9  -7  -2   50.51   13.18   0
  -9  -7  -2   48.33    4.15   0
  11   7   2  400.94   19.78   0
  11  -7   2  414.15   11.37   0
  11   7   2  415.97    8.27   0
 -11  -7  -2  424.39    7.88   0
 -11   7  -2  450.50   11.06   0
  13  -7   2  152.16   12.51   0
  13   7   2   84.87   15.74   0
  13   7   2  175.29    8.10   0
 -13  -7  -2  137.33    7.78   0
  15   7   2  -10.01   20.25   0
  15  -7   2   19.09   10.61   0
  15   7   2   15.21    8.63   0
 -15  -7  -2    5.63    9.04   0
 -15   7  -2   12.18   12.95   0
  17   7   2  112.05   12.02   0
  17  -7   2  129.79   14.82   0
  17   7   2  115.79   18.89   0
 -17   7  -2  103.21   12.35   0
 -17  -7  -2   84.63   11.87   0
  19  -7   2   23.21   14.85   0
  19   7   2   14.27   22.52   0
  19   7   2   22.37   11.31   0
 -19  -7  -2   -1.21   13.44   0
 -19   7  -2    5.43   14.47   0
  21  -7   2   67.40   19.25   0
  21   7   2   31.51   26.99   0
  21   7   2    1.95   15.47   0
 -21   7  -2   48.66   19.90   0
 -21  -7  -2   17.16   12.55   0
  22   8  -2   -4.01    9.62   0
  20   8  -2    1.76    7.51   0
  20  -8  -2   -1.00   13.72   0
  18  -8  -2   19.31   11.46   0
  18   8  -2    8.45    4.88   0
 -16  -8   2   45.77   17.59   0
  16  -8  -2   38.99   10.13   0
 -14  -8   2   22.72   15.30   0
  14  -8  -2   22.58    7.65   0
 -12  -8   2   75.79   18.94   0
  12  -8  -2   49.31    6.26   0
  12  -8  -2   33.09   14.43   0
  12  -8  -2   64.28    6.42   0
 -10  -8   2   16.47   14.62   0
  10  -8  -2   13.15    3.54   0
  10  -8  -2    3.18    3.85   0
  10  -8  -2   16.49   15.76   0
  -8  -8   2   79.21   18.10   0
   8  -8  -2   73.38   12.76   0
  -6  -8   2   44.05   13.20   0
   6  -8  -2   66.42   11.75   0
  -4  -8   2   46.47   15.83   0
   4  -8  -2   46.28   12.12   0
  -2  -8   2    0.56   13.77   0
   2  -8  -2   10.60   12.10   0
   0  -8   2  126.27   14.39   0
   0  -8  -2  160.58   13.38   0
   2  -8   2    9.55   14.15   0
  -2  -8  -2   10.47   16.17   0
   4  -8   2    6.03   14.70   0
  -4  -8  -2   10.70   14.16   0
   6  -8   2  109.04   19.08   0
  -6  -8  -2  130.20   16.70   0
   8  -8   2   19.96    4.28   0
  -8  -8  -2   51.92   18.90   0
  10  -8   2  154.83    8.37   0
 -10  -8  -2  136.65   16.21   0
  12   8   2    5.36    3.94   0
  12  -8   2    1.02    9.35   0
 -12   8  -2   -1.29    9.81   0
  14   8   2   25.85   18.55   0
  14   8   2  -10.71    6.59   0
  14  -8   2   18.90   10.45   0
 -14   8  -2    4.54   10.55   0
 -14  -8  -2    1.07    6.42   0
  16   8   2    6.99   29.00   0
  16   8   2   35.23    8.16   0
  16  -8   2   17.73   11.15   0
 -16  -8  -2    6.92    8.15   0
 -16   8  -2   -7.69   11.20   0
  18   8   2   -6.02    9.81   0
 -15  -9   2    4.36   24.75   0
  15  -9  -2    1.71   18.98   0
  15  -9  -2   -0.02    6.94   0
  15  -9  -2    3.67    7.11   0
 -13  -9   2   24.94   23.42   0
  13  -9  -2   61.31   23.39   0
  13  -9  -2   17.06    3.04   0
  13  -9  -2   11.93    4.28   0
 -11  -9   2   67.55   19.23   0
  11  -9  -2   46.40   22.53   0
  -9  -9   2   26.09   18.01   0
   9  -9  -2   10.85   23.70   0
  -7  -9   2   78.06   17.77   0
   7  -9  -2   63.64   16.77   0
  -5  -9   2   96.95   17.52   0
   5  -9  -2   50.17   17.60   0
  -3  -9   2   63.72   17.42   0
   3  -9  -2   65.56   15.17   0
  -1  -9   2   89.48   20.95   0
   1  -9  -2   71.41   19.15   0
   1  -9   2   68.78   16.66   0
  -1  -9  -2   64.12   19.49   0
   3  -9   2   28.45   20.66   0
  -3  -9  -2   13.61   19.82   0
   5  -9   2   65.49   17.22   0
  -5  -9  -2   64.56   18.19   0
   7  -9   2  111.48   17.65   0
  -7  -9  -2   89.96   19.65   0
   9  -9   2   27.91   21.61   0
  -9  -9  -2   18.31   19.60   0
  11  -9   2    6.65    5.16   0
 -11  -9  -2   16.74   20.84   0
  -8 -10   2   -0.89   21.08   0
   8 -10  -2    4.34   21.48   0
  -6 -10   2    1.57   25.53   0
   6 -10  -2   16.67   20.50   0
  -4 -10   2   58.39   21.94   0
   4 -10  -2   61.54   25.29   0
  -2 -10   2   48.29   27.90   0
   2 -10  -2   10.89   26.00   0
   0 -10   2    6.58   20.98   0
   0 -10  -2    3.88   20.70   0
   2 -10   2   11.55   19.93   0
  -2 -10  -2   12.20   25.45   0
   4 -10   2    8.85   19.70   0
  -4 -10  -2    9.81   21.32   0
 -33  -1   3   59.02   23.92   0
 -33   1   3   39.40   20.40   0
  33   1  -3   54.70   24.56   0
  33   1  -3   20.60   17.77   0
  33  -1  -3    3.19   21.04   0
 -31   1   3   32.30   20.71   0
 -31  -1   3   59.44   16.13   0
  31   1  -3   23.07   16.02   0
  31  -1  -3   23.09   21.21   0
  31   1  -3   21.82   19.25   0
 -29  -1   3  178.80   17.30   0
 -29   1   3  239.56   16.90   0
  29   1  -3  239.13   20.36   0
  29  -1  -3  269.03   17.03   0
  29   1  -3  255.71   14.96   0
 -27  -1   3  426.78   17.72   0
 -27   1   3  385.71   15.70   0
  27  -1  -3  363.27   16.08   0
  27   1  -3  407.79   15.30   0
  27   1  -3  353.84   14.90   0
 -25   1   3   96.04   12.13   0
 -25  -1   3   89.51   14.54   0
  25   1  -3   59.14   11.05   0
  25  -1  -3   64.06   14.79   0
  25   1  -3   61.07   12.08   0
 -23   1   3  234.13   13.64   0
 -23  -1   3  215.91   13.77   0
  23   1  -3  211.53    9.79   0
  23   1  -3  253.04   14.86   0
  23  -1  -3  202.40   10.99   0
 -21   1   3  257.88   10.65   0
 -21  -1   3  247.91   10.77   0
  21   1  -3  250.17   12.63   0
  21  -1  -3  189.40   10.21   0
 -19   1   3  147.33   10.60   0
 -19  -1   3  142.28    7.90   0
  19   1  -3  157.97   10.64   0
  19  -1  -3  160.01   11.26   0
 -17  -1   3  658.24   10.01   0
 -17   1   3  674.75   10.25   0
  17  -1  -3  606.60    9.84   0
  17   1  -3  599.41    9.83   0
 -15   1   3  557.11    8.66   0
 -15  -1   3  589.40    9.61   0
  15   1  -3  680.65    9.01   0
  15  -1  -3  481.90    8.50   0
  15   1  -3  625.28    9.16   0
 -13   1   3   70.82    6.71   0
 -13  -1   3   66.29    4.52   0
  13   1  -3   36.84    4.47   0
  13  -1  -3   29.01    4.69   0
  13   1  -3   43.18    4.38   0
 -11   1   3  427.67    7.23   0
 -11  -1   3  407.54    6.71   0
  11   1  -3  436.63    6.17   0
  11   1  -3  498.67    6.39   0
  11  -1  -3  507.21    7.64   0
  -9   1   3  416.69    5.35   0
  -9  -1   3  416.32    5.74   0
   9  -1  -3  497.62    5.72   0
   9   1  -3  496.74    6.06   0
   9   1  -3  412.40    4.51   0
  -7  -1   3  103.61    2.71   0
  -7   1   3  109.50    3.40   0
  -7  -1   3   90.60    2.94   0
   7  -1  -3   95.27    3.34   0
   7   1  -3   90.09    2.92   0
   7   1  -3   74.38    2.50   0
  -5  -1   3 1017.08    5.50   0
  -3  -1   3 3219.55    8.64   0
  -3   1   3 3239.86    9.35   0
   3  -1  -3 2918.16    8.77   0
   3  -1  -3 3072.53    7.40   0
   3   1  -3 3217.48    8.61   0
  -1  -1   3 3784.92   10.12   0
  -1   1   3 3323.11    9.37   0
  -1   1   3 3849.46   10.55   0
   1  -1  -3 4008.85   10.89   0
   1   1  -3 3836.02   10.07   0
   1   1   3  830.24    6.64   0
   1  -1   3  767.49    5.81   0
  -1  -1  -3  961.91    6.97   0
  -1   1  -3  919.05    6.18   0
   3   1   3  361.83    5.81   0
   3  -1   3  362.74    5.95   0
  -3  -1  -3  422.48    6.01   0
  -3   1  -3  404.23    6.03   0
   5  -1   3  419.29    5.97   0
   5   1   3  452.01    6.29   0
  -5  -1  -3  456.88    6.33   0
  -5   1  -3  483.34    6.51   0
   7  -1   3 7014.45   22.86   0
   7   1   3 7123.71   22.65   0
  -7  -1  -3 5976.86   20.12   0
  -7   1  -3 6696.29   21.90   0
   9  -1   3 1307.71   11.83   0
   9   1   3 1289.94   12.77   0
  -9  -1  -3 1282.09   12.84   0
  -9   1  -3 1056.87   10.77   0
  11   1   3  422.97   10.88   0
  11  -1   3  449.83   11.04   0
 -11   1  -3  402.52    8.90   0
 -11  -1  -3  412.50    8.80   0
  13  -1   3  706.62   14.01   0
  13   1   3  795.47   11.84   0
 -13  -1  -3  742.21   13.05   0
 -13   1  -3  725.97   14.01   0
  15   1   3  540.90   12.47   0
  15  -1   3  578.03   12.72   0
 -15  -1  -3  500.43   12.39   0
 -15   1  -3  524.08   14.30   0
  17  -1   3  405.23   14.83   0
  17   1   3  393.91   12.63   0
 -17  -1  -3  418.28   12.82   0
 -17   1  -3  441.84   15.85   0
  19   1   3  519.58   18.12   0
  19  -1   3  507.45   18.43   0
 -19  -1  -3  461.40   14.44   0
 -19   1  -3  448.23   13.92   0
  21  -1   3   21.95   16.02   0
  21   1   3   12.89   15.18   0
 -21  -1  -3   18.41   12.44   0
 -21   1  -3   29.79   12.59   0
  23   1   3   20.15   19.30   0
  23  -1   3   12.97   15.16   0
 -23  -1  -3   40.00   18.79   0
 -23   1  -3   33.99   18.30   0
  25  -1   3   35.63   18.22   0
  25   1   3   75.91   16.77   0
 -25   1  -3   80.48   17.65   0
 -25  -1  -3   38.61   16.60   0
  27   1   3    7.60   17.82   0
  27  -1   3   -3.95   23.80   0
  27   1   3   10.46   19.88   0
 -27   1  -3   33.07   19.23   0
 -27  -1  -3    7.91   23.13   0
  34   2  -3   32.08   26.95   0
 -32  -2   3    4.79   19.48   0
 -32   2   3   -1.88   23.27   0
  32   2  -3   12.79   20.10   0
  32  -2  -3   -1.22   19.12   0
  32   2  -3    1.80   20.30   0
 -30   2   3   32.50   15.58   0
 -30  -2   3   44.94   19.75   0
  30  -2  -3   39.95   19.66   0
  30   2  -3   34.21   18.26   0
  30   2  -3   29.15   19.17   0
 -28   2   3  225.49   17.16   0
 -28  -2   3  243.17   13.64   0
  28  -2  -3  239.91   16.75   0
  28   2  -3  202.11   14.56   0
  28   2  -3  216.98   15.15   0
 -26  -2   3   29.12   11.61   0
 -26   2   3   39.86   12.34   0
  26   2  -3   21.53   11.59   0
  26  -2  -3   48.54   12.20   0
  26   2  -3   43.73   12.34   0
 -24  -2   3  231.58   12.04   0
 -24   2   3  225.10   12.61   0
  24  -2  -3  265.54   16.13   0
  24   2  -3  219.43   11.20   0
  24   2  -3  229.90   11.82   0
 -22   2   3  513.06   13.35   0
 -22  -2   3  527.02   14.30   0
  22  -2  -3  412.73   12.75   0
  22   2  -3  483.54   11.87   0
  22   2  -3  558.45   15.62   0
 -20  -2   3  160.45    9.05   0
 -20   2   3  181.20   11.88   0
  20   2  -3  159.26    8.47   0
  20   2  -3  171.45   10.13   0
  20  -2  -3  153.90   11.84   0
 -18  -2   3  113.67    7.44   0
 -18   2   3  115.28    7.58   0
  18   2  -3   80.60    7.41   0
  18   2  -3   99.92    9.57   0
  18  -2  -3   74.22    9.76   0
 -16   2   3  112.25    8.95   0
 -16  -2   3  122.97    7.98   0
  16   2  -3  126.75    6.62   0
  16   2  -3  114.81    6.70   0
  16  -2  -3  132.75    8.62   0
 -14  -2   3 1144.78   10.17   0
 -14   2   3 1106.59   10.74   0
  14   2  -3  998.94    9.94   0
  14   2  -3 1204.35   11.24   0
  14  -2  -3 1116.21   11.69   0
 -12  -2   3  551.74    6.86   0
 -12   2   3  569.74    7.63   0
  12   2  -3  506.68    7.87   0
  12   2  -3  562.07    7.25   0
  12  -2  -3  586.94    7.64   0
 -10   2   3  302.51    6.30   0
 -10  -2   3  269.84    6.27   0
 -10  -2   3  262.14    4.42   0
  10   2  -3  217.80    6.03   0
  10   2  -3  252.79    4.66   0
  10  -2  -3  229.19    6.02   0
  -8  -2   3  147.83    4.01   0
  -8   2   3  158.82    3.72   0
  -8  -2   3  168.92    3.87   0
   8  -2  -3  168.99    3.88   0
   8   2  -3  181.89    4.19   0
   8   2  -3  206.56    4.03   0
  -6  -2   3 2874.26   11.79   0
   6  -2  -3 2806.25   10.21   0
   6   2  -3 2321.74   10.29   0
   6   2  -3 2862.36    8.75   0
   4  -2  -3 4058.12   10.92   0
   4  -2  -3 4482.41   12.79   0
  -2   2   3  317.72    4.94   0
  -2  -2   3  350.65    3.51   0
  -2   2   3  308.16    3.54   0
   2  -2  -3  331.79    3.51   0
   2  -2  -3  304.69    5.03   0
   0   2   3  149.82    4.74   0
   0   2   3  169.51    3.81   0
   0  -2   3  136.59    2.90   0
   0  -2  -3  181.73    3.27   0
   0  -2  -3  158.21    4.26   0
   2   2   3  845.23    6.32   0
   2  -2   3  903.82    6.59   0
   2   2   3  825.97    7.47   0
  -2   2  -3  878.00    6.91   0
  -2  -2  -3  874.12    6.88   0
   4   2   3  472.01    5.94   0
   4   2   3  435.72    6.57   0
   4  -2   3  458.14    6.11   0
  -4   2  -3  434.02    5.80   0
  -4  -2  -3  453.33    5.72   0
   6   2   3  629.58    7.46   0
   6  -2   3  588.10    7.34   0
   6   2   3  503.41    7.77   0
  -6  -2  -3  542.16    7.08   0
  -6   2  -3  543.25    8.24   0
   8   2   3  230.84    7.41   0
   8   2   3  286.28    8.43   0
   8  -2   3  321.91    7.21   0
  -8  -2  -3  254.44    6.56   0
  -8   2  -3  264.61    6.74   0
  10   2   3   63.44    8.40   0
  10  -2   3   53.30    6.09   0
  10   2   3   49.23    7.04   0
 -10   2  -3   52.45    8.64   0
 -10  -2  -3   41.00    8.47   0
  12   2   3  506.53   12.22   0
  12  -2   3  510.30   10.07   0
  12   2   3  443.86   10.20   0
 -12  -2  -3  509.31   12.26   0
 -12   2  -3  499.69   11.79   0
  14  -2   3  211.10   10.38   0
  14   2   3  188.84    8.61   0
  14   2   3  146.82    9.93   0
 -14   2  -3  192.51   11.78   0
 -14  -2  -3  185.03    8.78   0
  16   2   3  287.23   11.28   0
  16   2   3  256.02   11.09   0
  16  -2   3  310.67   14.52   0
 -16   2  -3  249.59   11.17   0
 -16  -2  -3  283.08   10.86   0
  18   2   3   82.23   15.06   0
  18  -2   3   72.27   11.73   0
  18   2   3   51.09   14.01   0
 -18  -2  -3   70.36   10.56   0
 -18   2  -3   56.60   10.98   0
  20   2   3  154.61   13.59   0
  20   2   3  185.87   13.29   0
  20  -2   3  179.71   13.40   0
 -20   2  -3  184.09   13.39   0
 -20  -2  -3  138.64   13.35   0
  22   2   3  124.76   14.06   0
  22   2   3  112.94   16.20   0
  22  -2   3  117.15   19.27   0
 -22  -2  -3  131.02   16.56   0
 -22   2  -3  136.15   19.21   0
  24   2   3   58.44   15.74   0
  24   2   3   44.58   16.83   0
  24  -2   3   80.34   19.33   0
 -24  -2  -3   65.95   20.08   0
 -24   2  -3   83.60   15.77   0
  26  -2   3   40.09   17.54   0
  26   2   3    4.19   23.65   0
  26   2   3   24.29   23.80   0
 -26   2  -3   15.76   21.79   0
 -26  -2  -3   33.19   19.54   0
  28   2   3  -18.72   27.36   0
  28  -2   3   17.66   24.29   0
 -28   2  -3   -4.28   24.73   0
 -33  -3   3    4.76   20.45   0
 -33   3   3   39.45   22.08   0
  33   3  -3   22.77   24.73   0
  33  -3  -3   22.54   22.36   0
  33   3  -3   -9.47   24.73   0
 -31   3   3   45.46   21.57   0
 -31  -3   3   49.38   21.04   0
  31  -3  -3   45.22   22.01   0
  31   3  -3   50.63   21.57   0
  31   3  -3   58.55   17.77   0
 -29   3   3   53.28   20.63   0
 -29  -3   3   47.92   19.43   0
  29   3  -3   40.29   15.46   0
  29  -3  -3   56.63   15.07   0
  29   3  -3   30.87   16.01   0
 -27  -3   3   13.97   16.08   0
 -27   3   3    9.09   15.74   0
  27  -3  -3    7.34   16.44   0
  27   3  -3   11.71   12.82   0
  27   3  -3   23.74   12.72   0
 -25   3   3   55.81   12.16   0
 -25  -3   3   39.11   14.22   0
  25   3  -3   53.36   14.82   0
  25  -3  -3   40.99   12.50   0
  25   3  -3   39.73   10.83   0
 -23   3   3  589.91   16.53   0
 -23  -3   3  533.31   12.55   0
  23   3  -3  600.52   13.26   0
  23  -3  -3  622.73   17.07   0
  23   3  -3  566.57   17.09   0
 -21   3   3  668.82   13.62   0
 -21  -3   3  708.20   14.14   0
  21   3  -3  683.26   14.98   0
  21   3  -3  745.86   12.70   0
  21  -3  -3  718.56   15.82   0
 -19  -3   3   45.83    9.37   0
 -19   3   3   23.68   10.14   0
  19   3  -3   12.08    9.44   0
  19  -3  -3   18.68   10.07   0
  19   3  -3   13.90    7.34   0
 -17   3   3  354.39    9.21   0
 -17  -3   3  346.02    8.27   0
  17   3  -3  370.72    9.87   0
  17   3  -3  317.05    9.15   0
  17  -3  -3  372.05   11.04   0
 -15   3   3  222.25    7.57   0
 -15  -3   3  235.03    8.07   0
  15  -3  -3  221.54    7.42   0
  15   3  -3  201.11    7.93   0
  15   3  -3  232.96    7.80   0
 -13  -3   3  280.87    6.89   0
 -13  -3   3  230.09    7.22   0
 -13   3   3  261.81    7.86   0
  13   3  -3  250.18    7.06   0
  13   3  -3  300.81    6.07   0
  13  -3  -3  330.82    8.74   0
 -11  -3   3 2693.03   15.21   0
 -11   3   3 2886.27   14.77   0
 -11  -3   3 2924.58   12.86   0
  11   3  -3 2848.57   12.25   0
  11   3  -3 2649.68   15.12   0
  11  -3  -3 2951.25   15.01   0
  -9  -3   3 2475.71   13.78   0
  -9  -3   3 2674.49   10.15   0
  -9   3   3 2824.86   12.81   0
   9  -3  -3 2670.35   12.21   0
   9   3  -3 2833.77   10.53   0
   9   3  -3 2641.82   14.89   0
  -7  -3   3 1491.66   10.60   0
   7   3  -3 1654.18    7.06   0
   7  -3  -3 1500.67    8.77   0
  -5  -3   3  503.41    6.79   0
   5  -3  -3  559.96    6.58   0
   5  -3  -3  589.76    5.38   0
   5   3  -3  133.49    2.43   0
   5   3  -3  645.84    3.89   0
   3  -3  -3  342.71    3.66   0
   3  -3  -3  333.05    6.51   0
   3   3  -3  352.95    2.89   0
  -1  -3   3  539.83    4.23   0
  -1   3   3  519.12    7.43   0
  -1   3   3  530.12    4.47   0
   1  -3  -3  571.39    7.72   0
   1  -3  -3  622.24    5.10   0
   1   3  -3  654.58    4.78   0
   1  -3   3 2085.11    9.13   0
   1   3   3 2156.33    9.06   0
   1   3   3 1962.89   11.87   0
  -1  -3  -3 2001.43    8.74   0
  -1  -3  -3 1860.33   12.34   0
   3   3   3  959.32    7.77   0
   3  -3   3  868.11    7.13   0
   3   3   3  802.84   10.05   0
  -3  -3  -3  798.39    9.05   0
  -3   3  -3  869.41    7.55   0
  -3  -3  -3  797.82    7.34   0
   5   3   3 1126.27   11.13   0
   5  -3   3 1198.86    9.16   0
   5   3   3 1224.89    9.52   0
  -5  -3  -3 1174.79    8.71   0
  -5   3  -3 1112.61    8.81   0
   7  -3   3   78.75    5.58   0
   7   3   3   75.59    6.70   0
   7   3   3   90.45    7.03   0
  -7  -3  -3  131.52    7.13   0
  -7   3  -3   89.16    5.45   0
   9  -3   3  253.49    7.37   0
   9   3   3  224.73    8.40   0
   9   3   3  268.21    6.94   0
  -9  -3  -3  297.65    8.43   0
  -9   3  -3  272.06    9.17   0
  11  -3   3   45.37    9.12   0
  11   3   3   52.07    8.29   0
  11   3   3   37.86    7.91   0
 -11   3  -3   57.57    7.12   0
 -11  -3  -3   50.58    9.02   0
  13   3   3  566.98   14.55   0
  13  -3   3  581.54   11.26   0
  13   3   3  638.38   12.74   0
 -13   3  -3  634.08   13.31   0
 -13  -3  -3  620.96   10.94   0
  15  -3   3   63.94   11.43   0
  15   3   3   50.54    8.63   0
  15   3   3   51.19    9.94   0
 -15   3  -3   42.92    8.99   0
 -15  -3  -3   63.27   10.46   0
  17   3   3   10.94   11.93   0
  17  -3   3   21.38   10.01   0
  17   3   3   -4.19   14.12   0
 -17  -3  -3   -0.36   11.35   0
 -17   3  -3   -5.23   12.58   0
  19  -3   3   69.05   12.89   0
  19   3   3   61.32   11.01   0
  19   3   3   52.01   16.16   0
 -19  -3  -3   91.50   12.16   0
 -19   3  -3  106.78   16.04   0
  21  -3   3   47.00   12.90   0
  21   3   3   35.68   15.21   0
  21   3   3   41.26   17.71   0
 -21   3  -3   23.67   12.75   0
 -21  -3  -3   62.86   13.02   0
  23   3   3   35.04   19.08   0
  23   3   3   38.80   18.92   0
  23  -3   3    7.64   16.60   0
 -23   3  -3   39.51   15.52   0
 -23  -3  -3   17.35   19.04   0
  25   3   3  287.89   23.68   0
  25  -3   3  284.32   21.48   0
  25   3   3  297.28   24.80   0
 -25   3  -3  279.19   21.46   0
 -25  -3  -3  303.03   20.00   0
  27   3   3    3.44   24.92   0
  27  -3   3   -1.44   26.77   0
  27   3   3   35.99   26.88   0
 -27  -3  -3  -18.92   24.87   0
 -27   3  -3   19.29   26.05   0
 -32   4   3   -8.29   25.90   0
 -32  -4   3    5.86   23.56   0
  32   4  -3   -6.75   19.50   0
 -30  -4   3  142.97   24.51   0
 -30   4   3  204.55   23.84   0
  30  -4  -3  165.43   20.76   0
  30   4  -3  181.13   18.71   0
  30   4  -3  203.35   19.99   0
 -28  -4   3  116.01   19.17   0
 -28   4   3   85.73   15.77   0
  28  -4  -3   68.38   19.52   0
  28   4  -3   49.64   18.85   0
  28   4  -3   79.97   16.23   0
 -26   4   3   11.37   13.73   0
 -26  -4   3    6.61   15.55   0
  26   4  -3   21.82   13.25   0
  26  -4  -3    7.05   14.37   0
  26   4  -3   12.29   15.59   0
 -24  -4   3    8.90    9.96   0
 -24   4   3   11.28   11.77   0
  24  -4  -3    5.95   12.06   0
  24   4  -3   14.26   12.82   0
  24   4  -3   14.62   10.86   0
 -22  -4   3   80.81    8.80   0
 -22   4   3   59.74   11.98   0
  22   4  -3   68.77    8.75   0
  22  -4  -3   43.18    9.99   0
  22   4  -3   63.82   10.67   0
 -20  -4   3  533.20   11.23   0
 -20   4   3  487.35   11.36   0
  20   4  -3  517.65   11.06   0
  20  -4  -3  535.14   13.04   0
  20   4  -3  465.26   15.26   0
 -18  -4   3  361.85    9.17   0
 -18   4   3  335.26   10.04   0
  18   4  -3  362.91   14.34   0
  18  -4  -3  331.50    9.91   0
  18   4  -3  382.40    9.06   0
 -16   4   3  305.50   10.37   0
 -16  -4   3  305.83    8.33   0
  16   4  -3  254.57    6.70   0
  16   4  -3  297.92    9.91   0
  16  -4  -3  248.54    8.17   0
 -14   4   3 1286.30   11.95   0
 -14  -4   3 1131.86   14.85   0
 -14  -4   3 1252.17   10.78   0
  14   4  -3 1254.75   10.00   0
  14   4  -3 1183.44   13.61   0
  14  -4  -3 1237.88   13.11   0
 -12  -4   3    7.13    8.83   0
 -12   4   3   14.12    4.47   0
 -12  -4   3   13.03    4.29   0
  12  -4  -3    9.25    6.48   0
  12   4  -3   16.10    6.26   0
  12   4  -3    5.99    4.52   0
 -10  -4   3   38.55    6.43   0
  10  -4  -3   30.06    4.35   0
  10   4  -3   49.96    7.90   0
  10   4  -3   59.04    3.51   0
  -8  -4   3 1467.00   13.83   0
   8   4  -3 1628.95    6.91   0
   8  -4  -3 1581.71    9.62   0
  -6  -4   3  436.66    8.29   0
   6  -4  -3  374.23    7.15   0
   6   4  -3  433.08    2.68   0
   6   4  -3  382.53    2.41   0
   6  -4  -3  407.99    4.57   0
  -4  -4   3  298.15    9.18   0
   4  -4  -3  244.49    3.70   0
   4   4  -3  211.18    1.28   0
   4  -4  -3  238.86    8.00   0
   4  -4  -3  236.69    3.86   0
   4   4  -3  263.03    1.60   0
   2  -4  -3 1274.95    6.54   0
   2  -4  -3 1197.05   11.11   0
   2   4  -3 1157.71    4.13   0
   0  -4   3   82.65    2.65   0
   0   4   3   89.14    5.85   0
   0   4   3   86.99    3.10   0
   0  -4  -3   73.58    5.68   0
   0   4  -3   60.21    2.63   0
   0  -4  -3   70.02    3.22   0
   2   4   3  143.13    4.15   0
   2   4   3  130.66    6.48   0
   2  -4   3  129.63    4.26   0
  -2  -4  -3  140.20    6.92   0
  -2  -4  -3  158.02    4.27   0
  -2   4  -3  151.61    3.45   0
   4   4   3 1321.78    9.14   0
   4  -4   3 1193.02    9.30   0
   4   4   3 1142.82   12.12   0
  -4  -4  -3 1358.90    9.02   0
  -4  -4  -3 1199.01   12.45   0
   6  -4   3   47.53    5.99   0
   6   4   3   46.84    4.26   0
   6   4   3   39.68    6.63   0
  -6   4  -3   67.40    5.86   0
  -6  -4  -3   74.13    9.80   0
  -6  -4  -3   65.13    4.39   0
   8   4   3  233.09    6.05   0
   8  -4   3  197.07    7.90   0
   8   4   3  196.38   10.89   0
  -8  -4  -3  177.90    5.85   0
  -8   4  -3  156.48    6.14   0
  10  -4   3   67.63    8.32   0
  10   4   3   48.69    5.72   0
  10   4   3   66.14   11.60   0
 -10  -4  -3   40.80    5.59   0
 -10   4  -3   24.17    6.31   0
  12   4   3  313.39    8.46   0
  12   4   3  285.32   13.27   0
  12  -4   3  304.61    9.76   0
 -12  -4  -3  365.78   11.39   0
 -12   4  -3  349.95    9.44   0
  14  -4   3  340.82   12.39   0
  14   4   3  340.96   12.55   0
  14   4   3  377.72   10.36   0
 -14   4  -3  351.56   10.16   0
 -14  -4  -3  363.84   11.76   0
  16  -4   3  136.25   10.93   0
  16   4   3  148.65   12.35   0
  16   4   3  160.99   12.27   0
 -16  -4  -3  179.21   12.02   0
 -16   4  -3  168.19   11.69   0
  18   4   3   17.75   16.28   0
  18   4   3   33.21   10.73   0
  18  -4   3   32.63   12.49   0
 -18  -4  -3   -1.67   13.42   0
 -18   4  -3   46.24   12.38   0
  20   4   3    8.70   13.60   0
  20   4   3   45.86   15.40   0
  20  -4   3   51.31   14.30   0
 -20   4  -3   22.49   13.83   0
 -20  -4  -3   47.08   12.88   0
  22  -4   3   61.31   15.74   0
  22   4   3   71.42   19.17   0
  22   4   3   41.68   16.49   0
 -22   4  -3   63.92   15.72   0
 -22  -4  -3   23.28   19.73   0
  24   4   3   15.20   23.19   0
  24  -4   3   35.48   19.10   0
  24   4   3   33.05   19.86   0
 -24  -4  -3   16.64   17.17   0
 -24   4  -3   10.63   19.02   0
  26   4   3  116.24   22.32   0
  26  -4   3  128.75   26.18   0
  26   4   3   14.07   20.43   0
 -26   4  -3   82.83   21.37   0
 -26  -4  -3   41.91   24.52   0
 -29   5   3  -10.88   21.33   0
 -29  -5   3    5.50   18.56   0
  29   5  -3   -6.00   19.11   0
  29   5  -3  -20.87   23.70   0
  29  -5  -3   14.60   17.39   0
 -27   5   3   -3.67   16.81   0
 -27  -5   3   15.93   13.57   0
  27  -5  -3   40.62   16.28   0
  27   5  -3   23.18   20.82   0
  27   5  -3   31.68   17.33   0
 -25   5   3   30.16   16.83   0
 -25  -5   3   -7.56   14.85   0
  25  -5  -3   18.76   13.19   0
  25   5  -3   17.77   11.62   0
  25   5  -3    9.53   14.64   0
 -23   5   3   13.13   11.78   0
 -23  -5   3   15.49   11.81   0
  23   5  -3   15.52   12.14   0
  23  -5  -3    4.13   16.00   0
  23   5  -3   -1.76   14.28   0
 -21  -5   3   40.54   10.35   0
 -21   5   3   52.87   10.27   0
  21   5  -3   39.84   12.12   0
  21  -5  -3   31.52   10.55   0
  21   5  -3   53.71   10.11   0
 -19   5   3  165.61   11.17   0
 -19  -5   3  143.39    7.88   0
  19   5  -3  134.20    7.87   0
  19   5  -3  137.53   13.71   0
  19  -5  -3  122.10    9.10   0
 -17  -5   3  247.27    7.57   0
 -17   5   3  252.57    9.14   0
  17   5  -3  239.81   11.56   0
  17   5  -3  262.67    8.98   0
  17  -5  -3  281.09   11.42   0
 -15  -5   3   15.74    9.67   0
 -15   5   3   27.58    8.00   0
 -15  -5   3   10.30    6.41   0
  15   5  -3   21.32    5.93   0
  15   5  -3   11.36    9.14   0
  15  -5  -3   30.65    6.87   0
 -13  -5   3  346.04   11.47   0
 -13   5   3  439.43    8.85   0
  13   5  -3  392.49   11.31   0
  13   5  -3  382.48    5.78   0
  13  -5  -3  379.08    8.04   0
 -11  -5   3  812.25   15.10   0
  11   5  -3  948.96    6.78   0
  11   5  -3  852.14   13.19   0
  11  -5  -3  766.98    8.43   0
  -9  -5   3  127.38    8.09   0
   9   5  -3  127.32    2.68   0
   9  -5  -3  142.62    4.38   0
   9   5  -3  147.28    2.92   0
  -7  -5   3  123.70    7.97   0
   7  -5  -3  135.62    3.95   0
   7  -5  -3  132.03    3.88   0
   7  -5  -3  115.39    9.73   0
  -5  -5   3  897.42   12.11   0
   5  -5  -3  908.36   11.66   0
   5  -5  -3  906.23    5.95   0
   5  -5  -3  828.24    5.78   0
  -3  -5   3  237.76    8.28   0
   3  -5  -3  234.04    8.21   0
   3  -5  -3  249.22    3.45   0
   3  -5  -3  264.63    3.39   0
   1   5  -3   22.19    0.89   0
   1  -5  -3   21.96    2.38   0
   1  -5  -3   25.88    2.06   0
   1  -5  -3   25.50    6.84   0
   1  -5   3  822.66    5.32   0
  -1  -5  -3  979.52    5.98   0
  -1  -5  -3  908.64   14.02   0
  -1   5  -3  955.98    5.57   0
   3   5   3  260.87   11.14   0
   3   5   3  145.00    3.27   0
   3  -5   3  253.88    4.79   0
  -3  -5  -3  225.22    8.91   0
  -3  -5  -3  280.68    4.55   0
  -3   5  -3  253.26    4.59   0
   5   5   3   76.40   11.30   0
   5  -5   3   99.45    4.59   0
   5   5   3   91.13    4.94   0
  -5  -5  -3   69.96    9.34   0
  -5   5  -3   94.55    5.01   0
  -5  -5  -3   82.95    4.48   0
   7   5   3   37.56   11.48   0
   7   5   3   37.11    6.03   0
   7  -5   3   36.63    5.41   0
  -7  -5  -3   28.64   12.55   0
  -7  -5  -3   38.19    5.62   0
   9   5   3   42.25    9.63   0
   9   5   3   66.25    5.68   0
   9  -5   3   56.86    6.64   0
  -9   5  -3   71.27    8.08   0
  -9  -5  -3   78.11    5.64   0
  11  -5   3  110.97    7.97   0
  11   5   3  102.35   13.16   0
  11   5   3  109.00    8.77   0
 -11   5  -3  103.04    9.43   0
 -11  -5  -3   97.03    7.18   0
  13   5   3    7.03   14.45   0
  13  -5   3   11.09    8.00   0
  13   5   3    7.53    7.14   0
 -13  -5  -3   28.66    9.14   0
 -13   5  -3   29.84    9.84   0
  15   5   3   10.01    7.98   0
  15  -5   3   19.23    9.60   0
  15   5   3   25.89   12.66   0
 -15  -5  -3    3.66    9.92   0
 -15   5  -3   14.59    9.50   0
  17  -5   3  193.55   13.15   0
  17   5   3  221.78   12.03   0
  17   5   3  204.54   15.83   0
 -17  -5  -3  205.84   13.82   0
 -17   5  -3  160.49   15.16   0
  19   5   3   -2.01   14.93   0
  19   5   3    8.04   18.05   0
  19  -5   3   -5.18   16.39   0
 -19  -5  -3    1.38   11.97   0
 -19   5  -3    4.15   13.10   0
  21  -5   3   59.38   15.86   0
  21   5   3   29.10   18.60   0
  21   5   3   36.44   19.37   0
 -21   5  -3   44.48   15.91   0
 -21  -5  -3   20.59   18.68   0
  23  -5   3   52.73   18.35   0
  23   5   3   49.97   20.64   0
  23   5   3    9.77   19.97   0
 -23  -5  -3    5.16   17.58   0
 -23   5  -3   46.96   21.88   0
 -28   6   3  -17.81   22.50   0
 -28  -6   3   -9.06   16.13   0
  28   6  -3    8.22   25.56   0
  28  -6  -3   17.25   23.03   0
  28   6  -3   18.12   19.84   0
 -26   6   3   70.49   20.74   0
 -26  -6   3    3.28   16.02   0
  26   6  -3   37.44   18.19   0
  26   6  -3   78.51   20.03   0
  26  -6  -3   74.14   20.68   0
 -24   6   3   -0.28   18.73   0
 -24  -6   3    7.76   10.33   0
  24  -6  -3   11.79   16.56   0
  24   6  -3   -7.03   14.98   0
  24   6  -3    3.87   16.04   0
 -22   6   3   13.97   11.52   0
 -22  -6   3   19.73    9.68   0
  22  -6  -3   17.93   15.91   0
  22   6  -3   33.50    9.56   0
  22   6  -3   19.77   16.35   0
 -20  -6   3  311.71   12.59   0
 -20   6   3  364.51   14.13   0
  20   6  -3  269.60   15.27   0
  20   6  -3  318.43   11.67   0
  20  -6  -3  268.78   13.84   0
 -18  -6   3   49.66    8.34   0
 -18   6   3   30.21    9.70   0
  18   6  -3   45.36    6.92   0
  18   6  -3   30.78   14.44   0
  18  -6  -3   51.49   10.24   0
 -16   6   3  489.10   10.56   0
 -16  -6   3  464.85   13.76   0
  16   6  -3  442.83    8.43   0
  16  -6  -3  368.06   10.41   0
  16   6  -3  438.73   14.49   0
 -14  -6   3   59.95   13.42   0
  14  -6  -3   49.08    6.35   0
  14   6  -3   50.68   10.98   0
  14   6  -3   54.93    5.02   0
 -12  -6   3  383.93   12.60   0
  12   6  -3  480.15    4.79   0
  12  -6  -3  505.83    8.95   0
 -10  -6   3   82.06    9.98   0
  10  -6  -3   94.08    6.08   0
  -8  -6   3  111.05    9.59   0
   8  -6  -3  101.17    4.53   0
   8  -6  -3  105.98    8.78   0
   8  -6  -3   95.95    4.19   0
  -6  -6   3  544.64   12.41   0
   6  -6  -3  592.60    5.72   0
   6  -6  -3  583.89   13.99   0
   6  -6  -3  483.26    4.76   0
  -4  -6   3  205.68   12.72   0
   4  -6  -3  150.08    9.65   0
   4  -6  -3  161.13    2.85   0
   4  -6  -3  149.78    2.46   0
  -2  -6   3   51.05    9.26   0
   2  -6  -3   80.45    9.22   0
   0  -6   3  945.38   14.48   0
   0  -6  -3  935.33   16.48   0
   2  -6   3  191.09    3.37   0
  -2  -6  -3  191.71   10.57   0
  -2   6  -3  191.66    3.39   0
  -2  -6  -3  182.01    2.93   0
   4   6   3  544.89    5.50   0
   4   6   3  562.78   14.85   0
   4  -6   3  548.06    6.74   0
  -4  -6  -3  615.89    5.94   0
  -4  -6  -3  527.33   14.79   0
  -4   6  -3  566.68    6.63   0
   6   6   3  330.74   14.06   0
   6   6   3  310.64    6.55   0
   6  -6   3  367.06    7.42   0
  -6  -6  -3  316.70   14.44   0
  -6   6  -3  361.86    7.71   0
  -6  -6  -3  352.89    6.16   0
   8   6   3   42.48    4.54   0
   8   6   3   43.26   10.21   0
   8  -6   3   37.28    5.81   0
  -8  -6  -3   47.45   13.01   0
  -8  -6  -3   75.76    6.26   0
  -8   6  -3   50.97    7.05   0
  10   6   3  342.52   14.25   0
  10  -6   3  353.11   10.79   0
  10   6   3  409.89    9.69   0
 -10  -6  -3  416.34    9.27   0
 -10   6  -3  360.99   10.55   0
  12  -6   3   63.12   10.84   0
  12   6   3   49.38   12.81   0
  12   6   3   54.69    8.64   0
 -12  -6  -3   39.86    8.73   0
 -12   6  -3   45.42   10.24   0
  14  -6   3  330.46   13.94   0
  14   6   3  310.60   15.98   0
  14   6   3  341.44   12.08   0
 -14  -6  -3  341.43   10.54   0
 -14   6  -3  347.28   11.93   0
  16   6   3  293.13   22.69   0
  16  -6   3  297.51   13.71   0
  16   6   3  352.02   12.84   0
 -16  -6  -3  345.76   13.03   0
 -16   6  -3  303.29   15.91   0
  18   6   3   18.34   21.03   0
  18   6   3   20.64   14.74   0
  18  -6   3   20.67   13.15   0
 -18  -6  -3   28.44   11.58   0
 -18   6  -3   16.93   16.18   0
  20  -6   3   29.34   16.15   0
  20   6   3   29.46   18.52   0
  20   6   3    9.34   16.06   0
 -20   6  -3   28.09   16.47   0
 -20  -6  -3    9.80   12.62   0
  22   6   3  119.25   23.55   0
  22   6   3  -11.62   21.19   0
  22  -6   3  158.99   21.88   0
 -22   6  -3  162.87   23.17   0
 -22  -6  -3   40.54   17.95   0
 -25   7   3    3.79   16.05   0
  25  -7  -3   15.43   16.27   0
  25   7  -3    0.42   28.62   0
  25   7  -3   10.39   13.82   0
 -23   7   3   28.31   14.10   0
  23   7  -3   -2.63   22.77   0
  23  -7  -3    6.73   16.57   0
  23   7  -3    0.72   11.06   0
  21   7  -3   57.90    9.59   0
  21  -7  -3   59.66   12.37   0
  21   7  -3   66.51   16.26   0
  19   7  -3   31.57   15.43   0
  19   7  -3   35.37    7.33   0
  19  -7  -3   34.00   13.07   0
 -17  -7   3   28.35   15.49   0
  17  -7  -3   22.36   11.57   0
  17   7  -3   16.20    5.92   0
 -15  -7   3  140.62   14.09   0
  15   7  -3  166.98    4.23   0
  15  -7  -3  185.96   10.02   0
  15   7  -3  174.71    4.79   0
 -13  -7   3  104.42   12.99   0
  13  -7  -3   99.49    7.81   0
 -11  -7   3  113.26   13.01   0
  11  -7  -3  102.70   10.62   0
  11  -7  -3   85.84    5.90   0
  11  -7  -3   85.23    6.05   0
  -9  -7   3   19.13   11.87   0
   9  -7  -3    4.81    3.81   0
   9  -7  -3    9.07    9.96   0
   9  -7  -3    3.75    3.83   0
  -7  -7   3   62.13   10.93   0
   7  -7  -3   78.79   12.83   0
   7  -7  -3   82.76    2.93   0
   7  -7  -3   73.79    2.48   0
  -5  -7   3   28.75   11.44   0
   5  -7  -3   38.16   10.39   0
  -3  -7   3  501.21   14.49   0
   3  -7  -3  499.10   13.76   0
  -1  -7   3   40.01   10.40   0
   1  -7  -3   29.74   10.61   0
   1  -7   3  157.68   14.99   0
  -1  -7  -3  156.02   12.37   0
  -3  -7  -3   30.73   14.43   0
   5  -7   3  199.45    4.95   0
  -5   7  -3  248.15    5.01   0
  -5  -7  -3  253.19   17.73   0
   7   7   3   97.12   12.66   0
   7   7   3   82.49    4.32   0
   7  -7   3   88.01    6.34   0
  -7  -7  -3   97.04    4.28   0
  -7   7  -3  124.18    6.41   0
  -7  -7  -3  104.53   12.90   0
   9   7   3   69.20   13.87   0
   9   7   3   -1.16    5.81   0
   9  -7   3   84.19    9.26   0
  -9  -7  -3   81.54    5.59   0
  -9   7  -3   62.77    9.34   0
  -9  -7  -3   71.07   17.20   0
  11   7   3   47.35   18.41   0
  11  -7   3   38.23   10.29   0
  11   7   3   45.09    7.94   0
 -11   7  -3   56.44    9.91   0
 -11  -7  -3   56.50    7.37   0
  13  -7   3   69.40   11.76   0
  13   7   3   35.94    8.72   0
  13   7   3   43.52   21.34   0
 -13  -7  -3   37.32    8.92   0
  15   7   3   16.00   16.90   0
  15   7   3   12.26   10.18   0
  15  -7   3    9.78   13.74   0
 -15   7  -3   19.42   15.18   0
 -15  -7  -3   20.86    8.36   0
  17  -7   3   20.09   12.69   0
  17   7   3   31.24   13.01   0
  17   7   3   30.24   23.17   0
 -17   7  -3   13.01   15.21   0
 -17  -7  -3   15.53   12.75   0
  19   7   3   69.61   26.21   0
  19  -7   3   31.66   19.70   0
  19   7   3   -2.55   14.43   0
 -19  -7  -3   -9.97   16.01   0
 -19   7  -3   49.06   19.71   0
  22  -8  -3    4.12   14.71   0
  22   8  -3   12.07    8.93   0
  20   8  -3   66.67    6.28   0
  20  -8  -3   19.74   14.01   0
 -18  -8   3    8.87   17.03   0
  18  -8  -3    9.02   11.18   0
 -16  -8   3  104.19   20.71   0
  16  -8  -3   88.47   10.28   0
 -14  -8   3  200.52   17.01   0
  14  -8  -3  216.94    8.15   0
  14  -8  -3  238.19    8.51   0
  14  -8  -3  236.68   15.55   0
 -12  -8   3  163.92   19.54   0
  12  -8  -3  204.52    6.48   0
  12  -8  -3  168.99   14.66   0
  12  -8  -3   -3.38    6.25   0
 -10  -8   3    2.14   14.01   0
  10  -8  -3   14.97   15.50   0
  10  -8  -3   11.40    3.09   0
  10  -8  -3   12.64    3.56   0
  -8  -8   3  380.17   17.18   0
   8  -8  -3  328.11   17.15   0
  -6  -8   3   19.07   13.58   0
   6  -8  -3   30.69   14.17   0
  -4  -8   3   20.00   16.06   0
   4  -8  -3   29.82   14.32   0
  -2  -8   3  289.52   15.06   0
   2  -8  -3  336.04   17.49   0
   0  -8   3   -6.25   12.98   0
   0  -8  -3   15.46   12.67   0
   2  -8   3  152.77   15.00   0
  -2  -8  -3  126.99   14.13   0
   4  -8   3  165.11   18.70   0
  -4  -8  -3  160.45   21.99   0
  -6  -8  -3   30.62   16.33   0
   8  -8   3   75.24    5.58   0
  -8  -8  -3  128.21   15.90   0
  10  -8   3  179.19    9.15   0
 -10  -8  -3  222.69    4.25   0
 -10   8  -3  268.46    9.61   0
  12   8   3   12.07   25.56   0
  12  -8   3   21.24    9.31   0
  12   8   3   33.01    6.33   0
 -12  -8  -3   24.01    6.05   0
 -12   8  -3    9.37    9.37   0
  14   8   3  -10.90   22.69   0
  14  -8   3    2.24   11.35   0
  14   8   3   -0.70    7.78   0
 -14  -8  -3    9.53    9.12   0
 -14   8  -3    5.40   11.63   0
  16   8   3   13.85   20.81   0
  16   8   3   -0.80    9.42   0
  16  -8   3    1.70   14.00   0
 -16  -8  -3   -3.58   10.67   0
 -17  -9   3   11.51   20.21   0
  17  -9  -3   13.10   22.75   0
  17  -9  -3   -3.79    9.12   0
  17  -9  -3    0.91    8.20   0
 -15  -9   3   50.86   20.36   0
  15  -9  -3   37.73    6.71   0
  15  -9  -3   48.15   22.47   0
  15  -9  -3   -7.83    6.40   0
 -13  -9   3   51.55   23.27   0
  13  -9  -3   32.51   22.28   0
 -11  -9   3   18.68   25.55   0
  11  -9  -3   50.09   20.52   0
  -9  -9   3   23.33   22.14   0
   9  -9  -3    2.59   20.89   0
  -7  -9   3   63.26   17.26   0
   7  -9  -3   64.32   17.21   0
  -5  -9   3   28.83   20.61   0
   5  -9  -3   75.78   19.96   0
  -3  -9   3  211.32   24.71   0
   3  -9  -3  216.42   18.09   0
  -1  -9   3   97.99   17.66   0
   1  -9  -3   88.56   16.57   0
   1  -9   3   25.28   17.81   0
  -1  -9  -3   11.50   15.26   0
   3  -9   3   81.23   19.04   0
  -3  -9  -3  140.68   20.88   0
   5  -9   3   26.37   18.20   0
  -5  -9  -3    8.37   22.48   0
   7  -9   3   42.42   19.14   0
  -7  -9  -3   72.81   21.76   0
  -9  -9  -3   84.70   20.98   0
  11  -9   3    5.12    5.55   0
  -8 -10   3   -4.98   25.87   0
   8 -10  -3    4.66   20.60   0
  -6 -10   3   75.47   22.26   0
   6 -10  -3  103.86   21.92   0
  -4 -10   3   96.04   29.12   0
   4 -10  -3   90.83   21.55   0
  -2 -10   3   48.60   22.64   0
   2 -10  -3   19.56   25.58   0
   0 -10   3   16.27   22.42   0
   0 -10  -3   21.84   21.77   0
   2 -10   3   52.28   21.11   0
  -2 -10  -3   76.78   30.45   0
 -34   0   4   96.00   20.90   0
  34   0  -4   87.95   21.01   0
  34   0  -4   47.22   18.65   0
 -32   0   4  259.52   19.13   0
  32   0  -4  177.18   22.97   0
 -30   0   4  706.10   20.54   0
  30   0  -4  684.33   20.69   0
 -28   0   4    9.37   12.69   0
  28   0  -4   12.79   12.82   0
 -26   0   4  504.19   15.81   0
  26   0  -4  493.10   14.61   0
 -24   0   4  841.03   16.78   0
  24   0  -4  725.30   14.34   0
 -22   0   4   44.30    9.17   0
  22   0  -4   52.66   11.80   0
 -20   0   4   71.64    7.63   0
  20   0  -4   72.04    7.87   0
 -18   0   4 4265.78   21.89   0
  18   0  -4 4392.26   21.97   0
 -16   0   4  329.70    7.74   0
  16   0  -4  409.84    8.30   0
 -14   0   4  216.88    6.05   0
  14   0  -4  219.91    7.45   0
 -12   0   4  263.32    5.40   0
  12   0  -4  316.51    5.37   0
 -10   0   4 1122.68    8.11   0
  10   0  -4 1081.10    8.01   0
   8   0  -4   81.25    3.49   0
   8   0  -4   76.68    1.73   0
  -6   0   4 2496.42    3.30   0
  -4   0   4 1108.83    7.09   0
   4   0  -4 1149.19    6.62   0
  -2   0   4 3291.70   11.27   0
   2   0  -4 2783.31   10.07   0
   0   0   4  247.02    4.48   0
   0   0  -4  288.64    5.69   0
   2   0   4   52.53    4.13   0
  -2   0  -4   18.32    3.99   0
   4   0   4 2330.90   12.83   0
  -4   0  -4 2693.59   13.62   0
   6   0   4  222.78    7.53   0
  -6   0  -4  189.70    7.30   0
   8   0   4 2718.72   16.41   0
  -8   0  -4 2430.73   15.23   0
  10   0   4 1231.91   14.18   0
 -10   0  -4 1146.81   12.65   0
  12   0   4  873.06   12.61   0
 -12   0  -4  935.57   12.74   0
  14   0   4  253.32   10.80   0
 -14   0  -4  294.25   11.11   0
  16   0   4 2183.97   21.61   0
 -16   0  -4 2189.50   21.24   0
  18   0   4  515.41   17.56   0
 -18   0  -4  499.05   15.21   0
  20   0   4  176.71   17.24   0
 -20   0  -4  114.76   13.72   0
  22   0   4  121.24   19.36   0
 -22   0  -4   76.45   16.07   0
  24   0   4  154.68   23.24   0
 -24   0  -4  125.27   22.73   0
  26   0   4   72.02   24.19   0
 -26   0  -4   41.20   24.12   0
 -35   1   4   55.34   21.55   0
 -35  -1   4   45.53   21.51   0
  35   1  -4   68.14   25.52   0
  35  -1  -4   59.04   21.86   0
  35   1  -4   50.43   24.39   0
 -33  -1   4    7.01   19.57   0
 -33   1   4   32.11   18.45   0
  33   1  -4   10.90   17.01   0
  33  -1  -4    4.82   22.41   0
  33   1  -4    1.97   16.86   0
 -31   1   4   37.42   15.79   0
 -31  -1   4   16.03   20.87   0
  31  -1  -4   -7.10   20.31   0
  31   1  -4   20.46   15.80   0
  31   1  -4    8.70   18.80   0
 -29  -1   4   35.36   17.29   0
 -29   1   4   79.62   14.07   0
  29   1  -4   32.23   19.20   0
  29  -1  -4   72.95   15.15   0
  29   1  -4   30.04   12.57   0
 -27   1   4  153.04   13.74   0
 -27  -1   4  125.36   16.24   0
  27   1  -4  114.46   12.19   0
  27  -1  -4  138.28   14.10   0
  27   1  -4  132.41   11.96   0
 -25  -1   4   23.18   10.55   0
 -25   1   4   37.96   13.24   0
  25  -1  -4   47.61   11.77   0
  25   1  -4   64.41    8.20   0
  25   1  -4   54.91   10.77   0
 -23   1   4  439.00   12.31   0
 -23  -1   4  424.34   13.71   0
  23  -1  -4  432.79   12.52   0
  23   1  -4  339.57   11.66   0
  23   1  -4  404.71   13.67   0
 -21  -1   4  413.73   12.83   0
 -21   1   4  422.73   11.73   0
  21   1  -4  442.34   11.47   0
  21  -1  -4  440.60   13.66   0
  21   1  -4  377.04   11.16   0
 -19   1   4   97.84   10.39   0
 -19  -1   4   98.61    7.57   0
  19   1  -4  115.94    6.83   0
  19  -1  -4  128.27   10.70   0
  19   1  -4  113.02    9.92   0
 -17   1   4 1132.27   13.76   0
 -17  -1   4 1082.99   11.53   0
  17   1  -4 1259.11   12.25   0
  17  -1  -4 1179.03   12.40   0
  17   1  -4 1136.87   10.39   0
 -15   1   4   63.56    7.64   0
 -15  -1   4   63.15    5.44   0
  15  -1  -4   65.64    5.76   0
  15   1  -4   74.01    5.37   0
  15   1  -4   63.58    5.71   0
 -13   1   4 1203.37    9.94   0
 -13  -1   4 1164.78    9.42   0
  13   1  -4 1177.74    9.50   0
  13  -1  -4 1221.14    9.99   0
  13   1  -4  992.34    8.53   0
 -11   1   4  941.09    7.95   0
 -11  -1   4  994.67    8.60   0
  11   1  -4  767.18    6.42   0
  11  -1  -4  860.81    7.85   0
  11   1  -4  851.29    7.55   0
  -9  -1   4  724.18    5.16   0
   9  -1  -4  892.09    7.13   0
   9   1  -4  865.69    5.57   0
   9   1  -4  859.91    6.56   0
  -7  -1   4  180.65    2.78   0
   7  -1  -4  211.55    4.07   0
   7   1  -4  204.35    2.85   0
  -5   1   4 6803.12   10.01   0
   5  -1  -4 7082.62   10.31   0
   5  -1  -4 6852.49   15.70   0
   5   1  -4 6349.96   13.89   0
  -3   1   4 2648.64    9.87   0
  -3  -1   4 2665.15    9.43   0
   3  -1  -4 2740.47    9.98   0
   3   1  -4 2656.65    9.24   0
  -1   1   4  553.26    4.84   0
  -1   1   4  634.06    5.54   0
  -1  -1   4  612.91    5.43   0
   1  -1  -4  624.96    6.26   0
   1   1  -4  618.29    6.04   0
   1  -1   4  127.34    4.77   0
   1   1   4  126.00    4.82   0
  -1   1  -4  148.29    5.00   0
  -1  -1  -4  143.26    4.90   0
   3  -1   4 1216.80    8.99   0
   3   1   4 1237.85    9.05   0
  -3   1  -4 1390.90   10.12   0
  -3  -1  -4 1455.71    9.64   0
   5  -1   4  476.50    7.05   0
   5   1   4  412.22    6.88   0
  -5   1  -4  511.10    7.19   0
  -5  -1  -4  485.37    7.00   0
   7   1   4  123.31    8.09   0
   7  -1   4  121.93    6.04   0
  -7  -1  -4  127.17    5.95   0
  -7   1  -4  124.26    6.21   0
   9   1   4  521.65   10.67   0
   9  -1   4  498.76    9.21   0
  -9   1  -4  507.17   10.67   0
  -9  -1  -4  516.02    9.28   0
  11  -1   4  565.24   12.53   0
  11   1   4  528.13   10.14   0
 -11  -1  -4  459.24   11.96   0
 -11   1  -4  493.37   10.36   0
  13  -1   4  512.62   11.97   0
  13   1   4  524.88   14.33   0
 -13  -1  -4  523.12   13.54   0
 -13   1  -4  527.50   13.89   0
  15   1   4   58.12   12.52   0
  15  -1   4   81.95    9.89   0
 -15   1  -4   73.66   10.19   0
 -15  -1  -4   69.49    9.71   0
  17   1   4  132.59   11.33   0
  17  -1   4  137.95   14.48   0
 -17  -1  -4  131.36   13.64   0
 -17   1  -4  118.69   11.20   0
  19  -1   4  220.65   16.71   0
  19   1   4  200.30   14.31   0
 -19   1  -4  250.61   17.30   0
 -19  -1  -4  215.61   16.78   0
  21  -1   4  214.78   16.32   0
  21   1   4  195.45   16.49   0
 -21  -1  -4  252.77   18.96   0
 -21   1  -4  168.08   19.16   0
  23  -1   4   25.21   19.62   0
  23   1   4   15.60   15.95   0
 -23   1  -4   29.22   16.01   0
 -23  -1  -4   17.31   15.13   0
  25   1   4   16.55   17.21   0
  25  -1   4   23.12   22.52   0
 -25  -1  -4    8.94   16.93   0
 -25   1  -4   11.68   18.43   0
  27   1   4   19.12   25.98   0
  27  -1   4   13.22   23.01   0
  27   1   4   28.14   26.19   0
 -27  -1  -4   50.20   25.88   0
 -27   1  -4   17.97   22.14   0
 -34   2   4   26.76   24.47   0
 -34  -2   4   48.90   21.55   0
  34   2  -4   22.14   21.20   0
  34  -2  -4    8.23   20.71   0
  34   2  -4   18.71   19.32   0
 -32  -2   4   31.01   19.99   0
 -32   2   4   64.30   24.40   0
  32   2  -4   54.37   23.01   0
  32  -2  -4   33.81   17.94   0
  32   2  -4   23.18   16.51   0
 -30   2   4   58.09   20.98   0
 -30  -2   4   54.89   15.22   0
  30   2  -4   59.16   15.13   0
  30  -2  -4   52.49   18.95   0
  30   2  -4   51.28   14.15   0
 -28   2   4  392.72   20.09   0
 -28  -2   4  352.28   13.92   0
  28  -2  -4  329.11   16.89   0
  28   2  -4  354.14   14.40   0
  28   2  -4  360.51   17.34   0
 -26   2   4  547.04   16.30   0
 -26  -2   4  531.42   15.07   0
  26   2  -4  559.96   14.99   0
  26   2  -4  518.75   17.31   0
  26  -2  -4  566.07   16.36   0
 -24  -2   4  238.89   13.78   0
 -24   2   4  253.37   14.17   0
  24   2  -4  202.31    9.73   0
  24  -2  -4  228.82   11.43   0
  24   2  -4  242.46   15.32   0
 -22  -2   4  750.27   15.57   0
 -22   2   4  751.17   15.43   0
  22   2  -4  659.23   14.11   0
  22   2  -4  807.98   15.57   0
  22  -2  -4  562.90   12.48   0
 -20   2   4  746.08   13.02   0
 -20  -2   4  731.71   11.62   0
  20   2  -4  737.68   12.46   0
  20  -2  -4  777.33   12.99   0
  20   2  -4  845.10   12.02   0
 -18  -2   4   27.04    6.49   0
 -18   2   4   18.40    6.57   0
  18  -2  -4   15.66    6.75   0
  18   2  -4   11.02    6.38   0
  18   2  -4   25.17    8.56   0
 -16  -2   4 1176.59   12.07   0
 -16   2   4 1249.66   13.18   0
  16   2  -4 1045.57   11.70   0
  16   2  -4 1256.30   11.56   0
  16  -2  -4 1169.36   11.82   0
 -14  -2   4 2246.96   13.71   0
 -14   2   4 2043.25   13.31   0
  14  -2  -4 2270.86   15.10   0
  14   2  -4 2088.39   12.63   0
  14   2  -4 1968.58   12.37   0
 -12  -2   4  473.84    6.29   0
 -12  -2   4  407.58    6.32   0
 -12   2   4  456.80    7.51   0
  12   2  -4  416.05    5.78   0
  12  -2  -4  415.63    6.50   0
  12   2  -4  386.88    6.25   0
 -10  -2   4 2184.98   10.41   0
 -10   2   4 2217.69   11.37   0
 -10  -2   4 1938.91   10.44   0
  10  -2  -4 2192.03   11.38   0
  10   2  -4 2400.36   10.81   0
  10   2  -4 2240.61   11.61   0
  -8  -2   4 2256.70   10.68   0
   8   2  -4 2501.31    9.68   0
   8  -2  -4 2117.70   10.20   0
   8   2  -4 2259.38   10.65   0
  -6  -2   4 1083.10    7.43   0
   6  -2  -4 1028.60    6.17   0
  -4   2   4 2818.77   10.40   0
  -4  -2   4 2703.69    9.23   0
   4  -2  -4  168.42    3.48   0
   4  -2  -4 2720.76   10.11   0
  -2   2   4 2276.97    9.86   0
  -2   2   4 1969.89    9.21   0
  -2  -2   4 2379.51    9.08   0
   2  -2  -4 2410.17    9.78   0
   2  -2  -4 2244.68   10.39   0
   2   2  -4 2466.73    9.35   0
   0  -2   4 1597.03    8.43   0
   0   2   4 1496.32    9.21   0
   0   2   4 1744.65    9.42   0
   0   2  -4 1450.97    8.38   0
   0  -2  -4 1394.61    8.98   0
   0  -2  -4 1524.48    8.47   0
   2   2   4  188.57    5.15   0
   2   2   4  198.75    5.48   0
   2  -2   4  161.43    4.12   0
  -2   2  -4  221.53    4.76   0
  -2  -2  -4  212.84    4.36   0
   4  -2   4  669.03    8.69   0
   4   2   4  543.83    7.66   0
   4   2   4  683.74    8.28   0
  -4  -2  -4  576.11    7.21   0
  -4   2  -4  528.90    6.82   0
   6   2   4 3735.77   17.69   0
   6  -2   4 3480.37   17.55   0
   6   2   4 3046.87   16.64   0
  -6  -2  -4 3859.22   17.28   0
  -6   2  -4 3752.46   17.35   0
   8   2   4 1007.62   11.65   0
   8   2   4 1176.79   11.60   0
   8  -2   4 1177.13   11.76   0
  -8  -2  -4 1145.54   11.29   0
  -8   2  -4 1107.36   11.47   0
  10   2   4  300.29    8.98   0
  10  -2   4  282.84    9.10   0
  10   2   4  257.79   10.79   0
 -10  -2  -4  285.87    8.58   0
 -10   2  -4  307.95   10.68   0
  12   2   4 1413.72   14.79   0
  12   2   4 1279.43   16.14   0
  12  -2   4 1595.86   17.82   0
 -12  -2  -4 1456.34   15.01   0
 -12   2  -4 1385.45   15.25   0
  14  -2   4  198.15   12.82   0
  14   2   4  149.45   10.71   0
  14   2   4  198.12   10.64   0
 -14   2  -4  229.52   10.89   0
 -14  -2  -4  239.53   10.76   0
  16   2   4   78.86   13.51   0
  16   2   4   69.01   10.48   0
  16  -2   4   79.48   13.23   0
 -16   2  -4   61.67   10.36   0
 -16  -2  -4   70.82   13.20   0
  18   2   4  493.11   15.65   0
  18  -2   4  493.71   14.82   0
  18   2   4  567.66   15.70   0
 -18  -2  -4  515.63   18.12   0
 -18   2  -4  513.13   15.49   0
  20   2   4   70.98   15.29   0
  20  -2   4   89.67   13.76   0
  20   2   4   60.01   12.08   0
 -20   2  -4   71.24   13.57   0
 -20  -2  -4   72.08   16.46   0
  22   2   4  162.50   20.25   0
  22  -2   4  206.08   17.45   0
  22   2   4  183.06   16.89   0
 -22   2  -4  209.31   20.44   0
 -22  -2  -4  207.68   20.34   0
  24   2   4   66.00   25.68   0
  24   2   4   70.11   18.52   0
  24  -2   4   70.75   17.33   0
 -24   2  -4   85.46   18.75   0
 -24  -2  -4  123.55   18.76   0
  26   2   4   28.20   24.48   0
  26  -2   4   18.34   24.23   0
  26   2   4   26.53   24.41   0
 -26  -2  -4    4.26   21.20   0
 -26   2  -4   21.88   24.02   0
 -33   3   4   23.52   20.57   0
 -33  -3   4    9.94   19.45   0
  33  -3  -4   45.64   27.92   0
  33   3  -4   23.95   19.49   0
  33   3  -4   21.41   22.22   0
 -31  -3   4  130.07   17.05   0
 -31   3   4  126.10   19.05   0
  31   3  -4  109.85   16.74   0
  31   3  -4  118.19   20.38   0
  31  -3  -4  148.61   19.08   0
 -29  -3   4   23.18   14.30   0
 -29   3   4   51.48   14.50   0
  29   3  -4   54.64   13.86   0
  29   3  -4   47.98   14.15   0
  29  -3  -4   39.86   14.26   0
 -27  -3   4  118.76   16.35   0
 -27   3   4  146.94   16.17   0
  27   3  -4  110.59   13.33   0
  27   3  -4  132.61   15.95   0
  27  -3  -4  118.75   16.22   0
 -25  -3   4  154.82   12.16   0
 -25   3   4  188.94   12.67   0
  25   3  -4  152.49   11.53   0
  25   3  -4  161.55   12.72   0
  25  -3  -4  159.70   12.03   0
 -23   3   4  117.38   10.91   0
 -23  -3   4   93.24    8.19   0
  23   3  -4  111.34    9.58   0
  23  -3  -4   80.18   10.64   0
  23   3  -4  129.80   11.30   0
 -21   3   4  265.66   12.39   0
 -21  -3   4  238.44    9.47   0
  21   3  -4  253.27   11.59   0
  21  -3  -4  262.22   14.10   0
  21   3  -4  266.70   12.16   0
 -19  -3   4   96.68    6.96   0
 -19   3   4  136.75    8.60   0
  19   3  -4   89.65    9.38   0
  19  -3  -4  109.76    8.56   0
  19   3  -4  116.84    8.96   0
 -17   3   4   19.63    6.56   0
 -17  -3   4   12.96    7.72   0
  17  -3  -4   11.11    6.59   0
  17   3  -4    8.35    6.72   0
  17   3  -4    9.03    5.65   0
 -15   3   4 1619.84   14.23   0
 -15  -3   4 1598.47   12.47   0
  15  -3  -4 1537.58   14.10   0
  15   3  -4 1442.22   12.96   0
  15   3  -4 1434.05   11.22   0
 -13   3   4  488.90    7.57   0
 -13  -3   4  465.93    6.51   0
 -13  -3   4  445.85    8.00   0
  13   3  -4  495.41    7.49   0
  13  -3  -4  472.96    8.79   0
  13   3  -4  457.34    8.01   0
 -11  -3   4  721.22    8.77   0
 -11   3   4  761.43    7.97   0
  11   3  -4  823.13    6.93   0
  11   3  -4  722.98    9.74   0
  11  -3  -4  761.71    7.91   0
  -9  -3   4 2636.38   14.13   0
   9   3  -4 2460.66   13.39   0
   9   3  -4 2936.96   11.08   0
   9  -3  -4 2981.66   13.23   0
  -7  -3   4  680.14    7.66   0
   7  -3  -4  693.37    6.25   0
   7   3  -4  771.52    5.51   0
   7   3  -4  683.27    5.27   0
   7  -3  -4  694.21    7.69   0
  -5  -3   4 1430.45   10.27   0
   5  -3  -4 1505.30    8.57   0
   5   3  -4 1645.88    6.74   0
   5  -3  -4 1569.29    9.89   0
  -3   3   4  731.51    7.28   0
  -3  -3   4  781.11    5.32   0
   3  -3  -4  856.13    6.49   0
   3  -3  -4  767.56    8.19   0
   3   3  -4  775.13    5.32   0
  -1   3   4  887.71    9.13   0
  -1   3   4  910.27    7.16   0
  -1  -3   4  877.75    6.04   0
   1  -3  -4  944.22    7.11   0
   1  -3  -4  914.61    8.97   0
   1   3   4  254.74    6.12   0
   1   3   4  358.91    5.68   0
   1  -3   4  353.54    5.00   0
  -1  -3  -4  314.64    6.59   0
  -1  -3  -4  323.38    4.94   0
   3   3   4  365.26    7.34   0
   3   3   4  416.93    6.86   0
   3  -3   4  376.59    6.90   0
  -3  -3  -4  418.85    6.11   0
  -3   3  -4  454.23    6.13   0
   5  -3   4  780.32    9.72   0
   5   3   4  670.76   11.30   0
   5   3   4  778.77    8.57   0
  -5   3  -4  650.00    8.19   0
  -5  -3  -4  720.26    8.26   0
   7   3   4  669.01   10.26   0
   7  -3   4  753.15    9.72   0
   7   3   4  743.06    9.25   0
  -7   3  -4  755.57   11.03   0
  -7  -3  -4  720.09   10.16   0
   9  -3   4  118.46    7.32   0
   9   3   4  132.49    6.91   0
   9   3   4  110.61    8.05   0
  -9  -3  -4  128.16    9.39   0
  -9   3  -4  134.04    7.35   0
  11  -3   4  225.33    8.71   0
  11   3   4  249.55   10.80   0
  11   3   4  190.61   10.19   0
 -11   3  -4  247.24    9.21   0
 -11  -3  -4  258.33    8.64   0
  13   3   4  122.95   12.58   0
  13  -3   4  175.52   12.13   0
  13   3   4  171.09    9.44   0
 -13   3  -4  160.70   10.31   0
 -13  -3  -4  146.96    9.03   0
  15   3   4  158.40   11.48   0
  15  -3   4  175.81   13.87   0
  15   3   4  129.80   12.67   0
 -15  -3  -4  144.39    9.84   0
 -15   3  -4  128.88   10.90   0
  17   3   4   88.68   12.95   0
  17   3   4   70.95   13.82   0
  17  -3   4  102.87   11.96   0
 -17  -3  -4   65.89   13.41   0
 -17   3  -4   67.21   15.17   0
  19   3   4  152.09   17.72   0
  19  -3   4  158.05   15.36   0
  19   3   4  107.17   14.46   0
 -19   3  -4  135.61   12.60   0
 -19  -3  -4  140.10   16.62   0
  21   3   4  104.17   15.10   0
  21   3   4   66.05   19.15   0
  21  -3   4   78.88   18.50   0
 -21  -3  -4   75.71   17.89   0
 -21   3  -4   46.71   17.98   0
  23   3   4   85.28   20.11   0
  23  -3   4  112.11   22.46   0
  23   3   4   48.87   23.34   0
 -23  -3  -4   80.61   16.09   0
 -23   3  -4   93.29   22.41   0
  25   3   4   27.38   23.84   0
  25  -3   4   -8.45   23.78   0
  25   3   4   28.64   19.74   0
 -25  -3  -4   13.96   19.55   0
 -25   3  -4   27.60   20.12   0
 -32  -4   4    3.79   18.62   0
 -32   4   4   19.53   23.98   0
  32   4  -4   40.85   21.47   0
  32   4  -4    2.45   23.38   0
  32  -4  -4   36.08   20.54   0
 -30  -4   4   69.91   16.27   0
 -30   4   4   85.06   18.39   0
  30   4  -4   58.77   19.77   0
  30   4  -4   19.63   15.95   0
  30  -4  -4   48.73   17.65   0
 -28  -4   4   81.74   16.42   0
 -28   4   4  102.86   19.32   0
  28   4  -4   80.02   14.04   0
  28  -4  -4   54.08   15.72   0
  28   4  -4   68.29   14.63   0
 -26   4   4   11.86   12.09   0
 -26  -4   4    1.21   12.24   0
  26   4  -4   14.19   12.59   0
  26   4  -4   21.83   15.91   0
  26  -4  -4   19.17   12.77   0
 -24   4   4  281.75   13.78   0
 -24  -4   4  273.72   11.74   0
  24   4  -4  335.53   13.30   0
  24   4  -4  361.31   12.20   0
  24  -4  -4  315.17   15.89   0
 -22  -4   4    4.64    9.66   0
 -22   4   4   -7.56   13.03   0
  22   4  -4    7.26   13.90   0
  22   4  -4   20.06    7.90   0
  22  -4  -4    9.77   13.00   0
 -20   4   4  100.83   11.17   0
 -20  -4   4   87.40    9.28   0
  20   4  -4   88.32   12.20   0
  20   4  -4   81.19    9.62   0
  20  -4  -4   98.99   10.87   0
 -18   4   4  267.02    9.12   0
 -18  -4   4  259.18    7.70   0
  18   4  -4  254.60   10.11   0
  18  -4  -4  254.75    9.21   0
  18   4  -4  258.33    9.74   0
 -16  -4   4   20.74    4.45   0
 -16  -4   4   16.00    7.25   0
 -16   4   4   13.52    8.62   0
  16   4  -4   24.58    4.75   0
  16   4  -4   24.23    7.09   0
  16  -4  -4   43.72    8.02   0
 -14  -4   4    6.07    3.86   0
 -14  -4   4   22.87    7.17   0
 -14   4   4    4.04    5.37   0
  14  -4  -4    2.20    5.36   0
  14   4  -4   -0.04    8.66   0
  14   4  -4    4.75    5.44   0
 -12  -4   4 2344.39   18.15   0
  12  -4  -4 2443.30   14.07   0
  12   4  -4 2496.59   11.86   0
  12   4  -4 2295.32   17.59   0
 -10  -4   4 1138.49   13.15   0
  10   4  -4 1284.45    7.68   0
  10  -4  -4 1253.74   10.28   0
  -8  -4   4  259.72    7.40   0
   8  -4  -4  275.54    6.61   0
   8   4  -4  307.14    3.84   0
   8   4  -4  268.45    3.67   0
   8  -4  -4  306.77    5.85   0
  -6  -4   4  496.67   10.17   0
   6  -4  -4  417.28    8.74   0
   6   4  -4  421.45    3.56   0
   6  -4  -4  273.54    4.33   0
   6  -4  -4  434.89    5.74   0
   6   4  -4  403.27    3.20   0
  -4  -4   4  256.10    7.28   0
   4  -4  -4  225.19    6.30   0
   4  -4  -4  259.38    4.52   0
   4   4  -4  262.21    2.88   0
  -2  -4   4  697.66    5.05   0
   2   4  -4  939.56    5.63   0
   2  -4  -4  998.17    7.26   0
   2  -4  -4  880.46   11.01   0
   0   4   4 1111.18    7.37   0
   0   4   4 1230.11   11.75   0
   0  -4   4 1251.92    7.78   0
   0  -4  -4 1121.26   11.28   0
   0   4  -4 1203.56    7.45   0
   0  -4  -4 1292.50    8.33   0
   2   4   4  816.21   10.44   0
   2   4   4 1157.15    8.77   0
   2  -4   4 1115.21    8.71   0
  -2  -4  -4  974.13   11.35   0
  -2  -4  -4 1060.11    8.00   0
   4   4   4 1241.80   10.48   0
   4  -4   4  924.27    8.88   0
   4   4   4 1098.72   12.46   0
  -4  -4  -4 1133.28    9.93   0
  -4  -4  -4  807.49   11.30   0
  -4   4  -4 1126.87    9.30   0
   6   4   4   43.29    7.37   0
   6  -4   4   51.73    5.31   0
   6   4   4   61.48    4.80   0
  -6  -4  -4   62.31    6.15   0
  -6   4  -4   66.35    6.62   0
   8   4   4   88.03    9.39   0
   8  -4   4   86.19    6.32   0
   8   4   4   93.81    5.80   0
  -8   4  -4  148.93    6.90   0
  -8  -4  -4  140.76    8.03   0
  10   4   4  404.29   14.66   0
  10  -4   4  392.42    9.62   0
  10   4   4  460.77   10.70   0
 -10   4  -4  383.06    9.36   0
 -10  -4  -4  418.87    8.91   0
  12  -4   4  110.42    8.63   0
  12   4   4   97.76    8.41   0
  12   4   4   61.14   10.27   0
 -12   4  -4   98.01    8.38   0
 -12  -4  -4   93.20    8.10   0
  14   4   4  179.26   11.66   0
  14   4   4  131.23   15.06   0
  14  -4   4  160.65   12.41   0
 -14   4  -4  190.46   13.80   0
 -14  -4  -4  175.06    9.53   0
  16   4   4   74.51   10.70   0
  16  -4   4   53.74   14.52   0
  16   4   4   68.78   12.74   0
 -16  -4  -4   66.86   13.08   0
 -16   4  -4   41.14   11.95   0
  18  -4   4  -14.80   13.17   0
  18   4   4   32.92   18.95   0
  18   4   4   21.97   16.19   0
 -18   4  -4   -4.82   13.10   0
 -18  -4  -4    9.14   14.58   0
  20   4   4   64.54   19.40   0
  20  -4   4   50.51   17.88   0
  20   4   4   58.15   19.29   0
 -20  -4  -4   89.82   15.35   0
 -20   4  -4   93.14   15.01   0
  22   4   4  120.39   24.13   0
  22  -4   4  101.67   20.94   0
  22   4   4  141.28   17.57   0
 -22  -4  -4  130.70   16.36   0
 -22   4  -4   95.65   20.83   0
  24   4   4   67.17   21.14   0
  24   4   4   77.19   23.03   0
  24  -4   4   72.53   26.02   0
 -24  -4  -4    8.41   25.73   0
 -24   4  -4   69.19   24.83   0
 -31  -5   4   -2.97   17.97   0
 -31   5   4   -5.27   23.99   0
  31   5  -4  -15.72   20.52   0
  31   5  -4   19.46   20.92   0
  31  -5  -4    7.37   20.23   0
 -29   5   4  115.65   17.19   0
 -29  -5   4   70.23   19.21   0
  29   5  -4  134.81   19.81   0
  29   5  -4  112.28   19.22   0
  29  -5  -4  141.64   20.75   0
 -27  -5   4   92.22   13.76   0
 -27   5   4   61.96   15.40   0
  27   5  -4   52.92   19.04   0
  27  -5  -4   80.33   15.73   0
  27   5  -4   76.99   13.58   0
 -25  -5   4   87.46   14.12   0
 -25   5   4  121.42   13.47   0
  25   5  -4   76.07   17.00   0
  25   5  -4   76.77   11.02   0
  25  -5  -4   70.31   15.92   0
 -23  -5   4  235.59   10.67   0
 -23   5   4  190.59   15.45   0
  23   5  -4  242.65   11.24   0
  23  -5  -4  225.24   12.87   0
  23   5  -4  244.24   13.30   0
 -21   5   4    1.59   11.57   0
 -21  -5   4    6.49    8.00   0
  21   5  -4   -8.53   14.60   0
  21   5  -4    1.24    9.90   0
  21  -5  -4   -8.50   11.89   0
 -19   5   4  136.11    9.01   0
 -19  -5   4  135.01    7.30   0
  19   5  -4  180.86    9.05   0
  19   5  -4  145.46   11.29   0
  19  -5  -4  156.09   11.26   0
 -17  -5   4  780.95   11.15   0
 -17   5   4  833.35   13.92   0
 -17  -5   4  757.84   14.38   0
  17   5  -4  714.58   15.95   0
  17  -5  -4  725.25   13.23   0
  17   5  -4  737.82    9.52   0
 -15  -5   4  373.19   11.60   0
  15   5  -4  382.91   12.01   0
  15   5  -4  451.73    8.04   0
  15  -5  -4  404.00   10.12   0
 -13  -5   4   44.32    8.82   0
  13   5  -4   97.64    4.78   0
  13   5  -4   89.94    9.31   0
  13  -5  -4   77.45    7.46   0
 -11  -5   4  586.97   11.18   0
  11  -5  -4  633.20    7.64   0
  11   5  -4  596.07    5.38   0
  11   5  -4  704.10    5.82   0
  -9  -5   4  224.16    8.68   0
   9  -5  -4  214.04    7.80   0
   9  -5  -4  213.08    5.50   0
   9   5  -4  227.04    3.11   0
   9   5  -4  193.05    2.40   0
  -7  -5   4  646.90   10.86   0
   7  -5  -4  640.35   12.14   0
   7  -5  -4  628.83    6.33   0
   7  -5  -4  615.45    6.37   0
  -5  -5   4  443.16    9.90   0
   5  -5  -4  426.48    9.28   0
   5  -5  -4  391.37    4.85   0
   5  -5  -4  424.45    5.11   0
  -3  -5   4  720.96   13.10   0
   3   5  -4  854.96    3.44   0
   3  -5  -4  726.50   11.08   0
   3   5  -4  779.11    3.18   0
   3  -5  -4  784.42    5.92   0
   3  -5  -4  793.90    6.06   0
  -1  -5   4  361.20    4.03   0
   1  -5  -4  420.21    4.87   0
   1  -5  -4  316.92    8.96   0
   1   5  -4  401.33    3.84   0
   1   5   4  660.70   11.13   0
   1   5   4  661.57    6.31   0
   1  -5   4  637.22    5.93   0
  -1   5  -4  672.56    6.05   0
  -1  -5  -4  720.45    6.64   0
  -1  -5  -4  653.89   11.21   0
   3  -5   4 1479.22    9.73   0
   3   5   4 1355.71    9.95   0
   3   5   4 1422.48   15.38   0
  -3  -5  -4 1357.71   15.12   0
  -3   5  -4 1513.56   10.22   0
  -3  -5  -4 1620.54   10.31   0
   5   5   4  340.01    7.12   0
   5   5   4  300.19   12.94   0
   5  -5   4  326.33    7.72   0
  -5  -5  -4  220.79   10.79   0
  -5  -5  -4  312.74    7.04   0
   7   5   4  215.40   10.58   0
   7   5   4  257.56    7.78   0
   7  -5   4  252.05    7.13   0
  -7   5  -4  240.21    9.01   0
  -7  -5  -4  223.54    7.68   0
   9   5   4  670.91   13.96   0
   9  -5   4  724.28   11.07   0
   9   5   4  710.20   10.57   0
  -9   5  -4  746.10   11.12   0
  -9  -5  -4  722.66   10.56   0
  11  -5   4   16.99    7.76   0
  11   5   4   -4.08   11.25   0
  11   5   4    8.01    8.81   0
 -11   5  -4    9.92    7.66   0
 -11  -5  -4    7.45    9.98   0
  13  -5   4   81.89    9.34   0
  13   5   4   85.88   13.32   0
  13   5   4   78.69    8.55   0
 -13  -5  -4   84.12   10.30   0
 -13   5  -4   88.63   11.04   0
  15  -5   4  433.88   15.96   0
  15   5   4  396.99   15.82   0
  15   5   4  396.54   13.06   0
 -15  -5  -4  458.62   14.83   0
 -15   5  -4  478.52   17.34   0
  17  -5   4    7.89   15.91   0
  17   5   4   13.42   15.22   0
  17   5   4   16.95   11.70   0
 -17  -5  -4    2.65   14.16   0
 -17   5  -4   21.18   15.75   0
  19   5   4   17.03   20.31   0
  19  -5   4   16.96   15.64   0
  19   5   4   28.34   16.05   0
 -19   5  -4   21.79   15.93   0
 -19  -5  -4   49.88   13.43   0
  21  -5   4   26.91   19.01   0
  21   5   4    1.23   20.12   0
  21   5   4   28.18   18.79   0
 -21  -5  -4   -0.51   20.48   0
 -21   5  -4   -4.47   16.28   0
  23  -5   4  101.79   20.68   0
  23   5   4  101.53   27.04   0
  23   5   4  -19.45   26.26   0
 -23  -5  -4  -24.90   19.19   0
 -23   5  -4  111.52   20.18   0
 -28   6   4    6.94   17.17   0
 -28  -6   4    7.46   18.01   0
  28   6  -4   -8.09   15.10   0
  28  -6  -4   33.07   21.24   0
  28   6  -4   12.32   24.25   0
 -26  -6   4    1.96   13.94   0
 -26   6   4   22.92   20.29   0
  26   6  -4   48.19   17.88   0
  26  -6  -4   24.33   20.14   0
  26   6  -4    1.99   14.04   0
 -24  -6   4   41.11   13.92   0
 -24   6   4   52.38   12.68   0
  24   6  -4   41.59   19.35   0
  24   6  -4   39.59   14.35   0
  24  -6  -4   53.83   13.07   0
 -22   6   4   49.39   11.56   0
 -22  -6   4   47.46    9.44   0
  22   6  -4   50.48   13.92   0
  22   6  -4   40.79   11.84   0
  22  -6  -4   59.95   11.72   0
 -20   6   4  358.44   12.37   0
  20   6  -4  392.17   11.40   0
  20   6  -4  287.06   14.16   0
  20  -6  -4  365.71   14.22   0
 -18  -6   4   60.06   11.56   0
  18   6  -4   64.71   14.37   0
  18   6  -4   69.28    7.64   0
  18  -6  -4   47.08    9.99   0
 -16  -6   4   50.36   14.71   0
  16   6  -4   50.55   11.51   0
  16   6  -4   62.52    6.12   0
  16  -6  -4   57.20    7.03   0
 -14  -6   4  150.42   11.53   0
  14   6  -4  180.76    5.63   0
  14  -6  -4  180.90    8.59   0
 -12  -6   4   43.72   10.20   0
  12   6  -4   46.14    2.94   0
  12   6  -4  -11.29    2.47   0
  12  -6  -4   42.55    6.83   0
 -10  -6   4    6.11    8.86   0
  10  -6  -4   13.92    8.18   0
  10  -6  -4   10.90    5.57   0
  10  -6  -4   10.64    4.11   0
  -8  -6   4  580.47   13.20   0
   8  -6  -4  601.24    6.83   0
   8  -6  -4  421.56    6.33   0
   8  -6  -4  601.68   12.09   0
  -6  -6   4  544.41   14.63   0
   6  -6  -4  573.22    5.77   0
   6  -6  -4  565.56   14.21   0
   6  -6  -4  630.54    6.34   0
  -4  -6   4  316.99   13.23   0
   4  -6  -4  322.91   10.31   0
   4  -6  -4  341.34    4.18   0
   4  -6  -4  364.75    4.65   0
  -2  -6   4  154.46   10.15   0
   2  -6  -4  209.28    3.87   0
   2  -6  -4  187.21    3.28   0
   2  -6  -4  187.13   10.17   0
   0  -6   4  303.11    3.26   0
   0  -6  -4  320.56   11.80   0
   0  -6  -4  364.64    4.88   0
   0   6  -4  351.00    3.19   0
   2  -6   4  146.79    4.09   0
  -2  -6  -4  156.53   10.22   0
  -2  -6  -4  136.48    4.71   0
  -2   6  -4  153.98    4.44   0
   4   6   4  277.58   13.82   0
   4  -6   4  246.73    6.43   0
   4   6   4  259.82    6.38   0
  -4  -6  -4  283.76    6.09   0
  -4   6  -4  260.72    6.38   0
  -4  -6  -4  276.17   11.79   0
   6   6   4   60.13    5.52   0
   6   6   4   49.67   10.11   0
   6  -6   4   62.18    6.57   0
  -6  -6  -4   72.21    5.86   0
  -6   6  -4   84.61    6.72   0
  -6  -6  -4   61.43   10.01   0
   8   6   4  113.93   11.67   0
   8   6   4  144.27    7.70   0
   8  -6   4  143.97    9.43   0
  -8  -6  -4  160.63    8.75   0
  10   6   4   47.03   12.54   0
  10   6   4   59.95    8.89   0
  10  -6   4   64.94   10.03   0
 -10  -6  -4   71.81    9.12   0
 -10   6  -4   65.93    9.35   0
  12   6   4  232.14   15.40   0
  12  -6   4  223.54   12.12   0
  12   6   4  258.16   12.55   0
 -12  -6  -4  260.10   11.30   0
 -12   6  -4  235.82   12.16   0
  14  -6   4  125.23   11.65   0
  14   6   4  125.54   20.80   0
  14   6   4  130.32   13.45   0
 -14  -6  -4  101.68   12.42   0
 -14   6  -4   72.95   13.07   0
  16  -6   4    6.57   17.19   0
  16   6   4    0.53   13.86   0
  16   6   4  -22.69   17.19   0
 -16  -6  -4   -7.18   11.24   0
 -16   6  -4    5.09   12.81   0
  18   6   4   11.83   21.42   0
  18  -6   4   22.83   17.75   0
  18   6   4  -11.44   12.67   0
 -18   6  -4   -3.77   17.73   0
 -18  -6  -4    3.23   14.63   0
  20  -6   4  117.87   22.92   0
  20   6   4  122.95   21.97   0
  20   6   4   11.18   19.81   0
 -20  -6  -4    8.62   19.99   0
 -20   6  -4  122.28   17.32   0
  25   7  -4   11.63   26.33   0
  25  -7  -4   18.95   15.93   0
  25   7  -4    7.94   13.00   0
  23   7  -4   51.58   18.51   0
  23  -7  -4   38.81   15.47   0
  23   7  -4   45.46   10.24   0
  21   7  -4  343.03   22.71   0
  21   7  -4  344.72   11.08   0
  21  -7  -4  290.22   17.23   0
 -19  -7   4   67.48   14.73   0
  19   7  -4   66.09    6.62   0
  19  -7  -4   67.69   12.28   0
 -17  -7   4   16.59   13.98   0
  17   7  -4    3.21    4.84   0
  17  -7  -4    6.00    9.76   0
 -15  -7   4  251.41   14.18   0
  15   7  -4   48.81    2.97   0
  15  -7  -4  310.28   10.69   0
  15   7  -4  302.75    3.60   0
 -13  -7   4   26.46   12.36   0
  13  -7  -4   38.69    7.36   0
  13  -7  -4   51.76   11.50   0
  13  -7  -4   42.27    8.13   0
 -11  -7   4  474.63   15.54   0
  11  -7  -4  421.33   13.12   0
  11  -7  -4  464.94    8.15   0
  11  -7  -4  383.54    7.63   0
  -9  -7   4  304.54   13.92   0
   9  -7  -4  453.56    6.37   0
   9  -7  -4  406.50   14.83   0
   9  -7  -4  425.18    6.44   0
  -7  -7   4    8.39   15.22   0
   7  -7  -4   32.69    9.86   0
   7  -7  -4   15.82    2.67   0
   7  -7  -4   20.10    3.21   0
  -5  -7   4   19.90   14.45   0
   5  -7  -4   27.80   12.55   0
  -3  -7   4   50.89   14.37   0
   3  -7  -4  103.84   13.36   0
  -1  -7   4  140.98   11.78   0
   1  -7  -4  154.44   11.57   0
  -1  -7  -4  259.38   13.31   0
   3  -7   4  115.48    4.16   0
  -3   7  -4  179.25    4.12   0
  -3  -7  -4  199.39    3.46   0
  -3  -7  -4  180.72   12.04   0
   5  -7   4    2.93    4.76   0
  -5  -7  -4   -8.74   14.75   0
  -5  -7  -4    0.51    3.78   0
  -5   7  -4    0.08    5.67   0
   7   7   4  313.16   15.15   0
   7   7   4  365.26    7.52   0
   7  -7   4  341.23    8.84   0
  -7   7  -4  339.02    8.60   0
  -7  -7  -4  397.28    8.07   0
  -7  -7  -4  294.81   14.65   0
   9  -7   4  156.46   10.16   0
   9   7   4   -8.01    8.43   0
   9   7   4  159.09   16.31   0
  -9  -7  -4  195.20    8.95   0
  -9   7  -4  180.78    9.80   0
  11   7   4  110.61    9.30   0
  11   7   4  121.55   15.86   0
  11  -7   4  155.48   11.37   0
 -11  -7  -4  138.29    9.26   0
  13   7   4  176.12   18.76   0
  13   7   4  144.38   10.66   0
  13  -7   4  162.93   15.44   0
 -13   7  -4  174.66   11.64   0
 -13  -7  -4  167.17   11.02   0
  15   7   4   13.76   13.00   0
  15   7   4   69.49   22.63   0
  15  -7   4   79.53   12.06   0
 -15   7  -4   39.36   14.23   0
 -15  -7  -4   51.52   10.62   0
  17  -7   4   10.29   18.28   0
  17   7   4   15.32   19.69   0
  17   7   4    0.11   13.43   0
 -17   7  -4   25.81   15.06   0
 -17  -7  -4   13.47   14.27   0
  22  -8  -4    7.85   13.66   0
  22   8  -4  -11.37    7.58   0
  20   8  -4    1.40    4.51   0
  20  -8  -4   -2.22   12.82   0
  20   8  -4    6.41    4.78   0
 -18  -8   4   11.07   16.70   0
  18  -8  -4   14.03   11.60   0
 -16  -8   4   68.05   20.55   0
  16  -8  -4   85.07    9.44   0
  16  -8  -4   85.49    9.42   0
  16  -8  -4   63.12   15.76   0
 -14  -8   4    6.24   15.51   0
  14  -8  -4   12.93   14.15   0
  14  -8  -4   11.11    6.91   0
  14  -8  -4   -4.80    7.91   0
 -12  -8   4   -1.77   19.51   0
  12  -8  -4    2.39    5.63   0
  12  -8  -4   -0.08    5.30   0
  12  -8  -4    6.38   16.22   0
 -10  -8   4   18.12   15.43   0
  10  -8  -4   28.61   13.02   0
  10  -8  -4   26.73    3.27   0
  10  -8  -4   12.05    3.36   0
  -8  -8   4    0.98   14.19   0
   8  -8  -4    3.14   12.15   0
  -6  -8   4   16.86   13.35   0
   6  -8  -4   24.35   12.58   0
  -4  -8   4   64.52   17.72   0
   4  -8  -4   73.12   11.80   0
  -2  -8   4   17.67   13.33   0
   2  -8  -4    3.72   14.56   0
   0  -8   4   25.93   13.09   0
   0  -8  -4   39.74   15.83   0
   2  -8   4   32.72   17.34   0
  -2  -8  -4   66.47   14.62   0
  -4  -8  -4   63.06   14.91   0
   6  -8   4    1.52    5.57   0
  -6  -8  -4   32.35   20.10   0
   8  -8   4   66.48    7.21   0
  -8  -8  -4   64.75    3.58   0
  -8   8  -4   10.39    8.70   0
  10   8   4   19.36   17.93   0
  10   8   4   24.75    6.20   0
  10  -8   4   12.54    8.77   0
 -10  -8  -4   18.63    6.02   0
 -10   8  -4   19.59    8.83   0
  12   8   4   25.35    7.59   0
  12  -8   4   11.22   10.43   0
  12   8   4   37.21   19.68   0
 -12   8  -4   19.20   10.61   0
 -12  -8  -4   21.16    7.34   0
  14   8   4   55.46   20.65   0
  14   8   4   24.19   10.43   0
  14  -8   4   10.65   11.41   0
 -14   8  -4   13.96   13.74   0
 -14  -8  -4   14.97    9.29   0
 -17  -9   4   46.73   26.34   0
  17  -9  -4   42.07    7.99   0
  17  -9  -4   21.94    9.45   0
  17  -9  -4   51.85   18.80   0
 -15  -9   4  106.69   21.28   0
  15  -9  -4  121.55   22.51   0
  15  -9  -4  114.31    7.57   0
  15  -9  -4  129.96    7.99   0
 -13  -9   4   58.94   20.21   0
  13  -9  -4   43.30   22.80   0
 -11  -9   4   50.80   18.97   0
  11  -9  -4   24.03   19.87   0
  -9  -9   4   71.54   22.67   0
   9  -9  -4   82.95   16.64   0
  -7  -9   4   43.64   22.34   0
   7  -9  -4   39.47   16.44   0
  -5  -9   4  106.96   17.77   0
   5  -9  -4  124.55   17.02   0
  -3  -9   4  118.77   17.62   0
   3  -9  -4  132.81   20.68   0
  -1  -9   4   28.38   17.67   0
   1  -9  -4   17.76   20.97   0
   1  -9   4   17.26   18.17   0
  -1  -9  -4   28.76   17.75   0
   3  -9   4   67.53   22.69   0
  -3  -9  -4   74.07   18.68   0
   5  -9   4   34.50   18.69   0
  -5  -9  -4   22.40   17.55   0
   7  -9   4    8.37   20.93   0
  -7  -9  -4   17.20   21.59   0
   9  -9   4  -14.91    5.32   0
  -8 -10   4    5.34   22.23   0
   8 -10  -4    2.04   20.71   0
  -6 -10   4   19.91   25.36   0
   6 -10  -4   10.74   20.69   0
  -4 -10   4    8.12   21.72   0
   4 -10  -4    3.29   25.36   0
  -2 -10   4    2.40   20.99   0
   2 -10  -4    5.90   25.09   0
   0 -10   4   48.56   27.47   0
   0 -10  -4    0.91   22.87   0
 -35   1   5    5.37   20.74   0
 -35  -1   5   16.82   20.48   0
  35  -1  -5    7.07   25.61   0
  35   1  -5   23.14   20.74   0
  35   1  -5    2.68   21.51   0
 -33  -1   5  116.43   16.71   0
 -33   1   5  113.59   18.98   0
  33   1  -5  103.91   17.02   0
  33  -1  -5   97.92   18.64   0
  33   1  -5  108.23   17.25   0
 -31   1   5  425.19   20.21   0
 -31  -1   5  456.79   19.49   0
  31   1  -5  466.34   18.58   0
  31   1  -5  438.99   22.76   0
  31  -1  -5  446.94   19.76   0
 -29  -1   5   12.73   12.40   0
 -29   1   5   16.89   17.71   0
  29   1  -5   10.69   14.47   0
  29   1  -5   31.36   15.59   0
  29  -1  -5   40.86   12.74   0
 -27  -1   5  362.27   14.00   0
 -27   1   5  415.58   15.34   0
  27   1  -5  375.22   12.29   0
  27   1  -5  372.50   16.96   0
  27  -1  -5  423.70   15.36   0
 -25   1   5  378.79   12.74   0
 -25  -1   5  396.21   16.08   0
  25   1  -5  283.04    9.63   0
  25   1  -5  238.05   11.81   0
  25  -1  -5  270.96   16.10   0
 -23   1   5   24.08    9.16   0
 -23  -1   5   26.24   11.66   0
  23   1  -5   10.91    7.13   0
  23  -1  -5   13.32    9.37   0
  23   1  -5   13.80   11.46   0
 -21  -1   5  400.52   10.11   0
 -21   1   5  475.36   13.33   0
  21   1  -5  418.64   10.66   0
  21   1  -5  465.30   12.22   0
  21  -1  -5  486.19   11.69   0
 -19   1   5 3252.65   20.05   0
 -19  -1   5 3202.74   20.48   0
  19   1  -5 2869.08   16.52   0
  19   1  -5 3164.40   19.29   0
  19  -1  -5 3206.01   21.29   0
 -17   1   5    6.44    6.17   0
 -17  -1   5   -0.17    7.48   0
  17  -1  -5    7.53    8.16   0
  17   1  -5   12.13    5.66   0
  17   1  -5   22.25    4.61   0
 -15  -1   5 1764.95   13.31   0
 -15   1   5 1771.61   12.98   0
  15   1  -5 1780.86   12.56   0
  15  -1  -5 1822.44   12.92   0
  15   1  -5 1641.77   10.05   0
 -13  -1   5  230.57    6.76   0
 -13   1   5  238.92    6.80   0
  13   1  -5  177.49    6.16   0
  13   1  -5  154.98    4.55   0
  13  -1  -5  180.57    5.45   0
 -11  -1   5   10.18    3.37   0
  11   1  -5   11.36    3.01   0
  11   1  -5   15.99    3.82   0
  11  -1  -5    7.77    4.09   0
  -9  -1   5  214.37    2.99   0
   9   1  -5  201.35    4.08   0
   9  -1  -5  220.05    4.82   0
   9   1  -5  166.57    2.76   0
  -7  -1   5 1423.93    6.19   0
   7  -1  -5 2207.26   10.38   0
   7  -1  -5 2272.53    5.30   0
   7   1  -5 2222.50    9.81   0
  -5   1   5  714.20    6.88   0
  -5  -1   5  721.17    5.92   0
   5  -1  -5  717.68    6.22   0
   5   1  -5  793.67    5.99   0
  -3  -1   5   44.94    3.38   0
  -3   1   5   36.24    4.50   0
   3   1  -5   41.68    2.98   0
   3  -1  -5   50.16    3.17   0
  -1   1   5  287.00    4.76   0
  -1  -1   5  350.42    5.72   0
   1   1  -5  418.86    6.05   0
   1  -1  -5  394.89    5.63   0
   1   1   5  194.14    5.17   0
   1  -1   5  209.17    6.14   0
  -1   1  -5  186.42    5.01   0
  -1  -1  -5  197.13    5.15   0
   3  -1   5 1210.07    9.84   0
   3   1   5 1182.32    9.89   0
  -3  -1  -5 1271.48    9.95   0
  -3   1  -5 1218.53    9.73   0
   5   1   5  397.17    7.60   0
   5  -1   5  441.81    9.00   0
  -5   1  -5  359.66    7.30   0
  -5  -1  -5  374.35    8.59   0
   7   1   5  111.20    6.75   0
   7  -1   5  132.18    9.03   0
  -7   1  -5  125.07    6.83   0
  -7  -1  -5  127.73    6.76   0
   9  -1   5  377.23    9.12   0
   9   1   5  453.45   11.70   0
  -9   1  -5  410.49    9.42   0
  -9  -1  -5  423.81    9.44   0
  11   1   5  512.03   11.03   0
  11  -1   5  348.39   10.90   0
 -11  -1  -5  494.24   11.05   0
 -11   1  -5  503.71   11.34   0
  13  -1   5   83.80    9.98   0
  13   1   5   86.93   13.47   0
 -13   1  -5   81.72    9.53   0
 -13  -1  -5   98.51    9.66   0
  15  -1   5  608.81   14.32   0
  15   1   5  633.80   14.22   0
 -15  -1  -5  610.35   16.52   0
 -15   1  -5  594.03   14.04   0
  17   1   5  503.48   17.91   0
  17  -1   5  522.36   19.35   0
 -17   1  -5  443.05   17.40   0
 -17  -1  -5  546.71   15.40   0
  19   1   5  144.32   13.90   0
  19  -1   5  160.14   14.41   0
 -19   1  -5  182.29   17.22   0
 -19  -1  -5  159.18   14.27   0
  21   1   5   35.22   22.60   0
  21  -1   5   29.95   15.09   0
 -21  -1  -5   39.05   15.87   0
 -21   1  -5   50.81   18.74   0
  23  -1   5  146.06   20.64   0
  23   1   5  122.31   22.70   0
 -23  -1  -5  134.20   17.95   0
 -23   1  -5  123.71   20.01   0
  25  -1   5    8.88   20.29   0
  25   1   5    5.53   22.98   0
 -25  -1  -5   15.12   19.70   0
 -25   1  -5   -3.57   20.24   0
 -34   2   5   19.26   19.67   0
 -34  -2   5   28.64   23.43   0
  34   2  -5   18.36   17.64   0
  34   2  -5   27.25   23.33   0
  34  -2  -5    6.61   23.63   0
 -32   2   5   90.43   17.23   0
 -32  -2   5   65.39   20.49   0
  32   2  -5  111.11   20.41   0
  32   2  -5   68.44   16.19   0
  32  -2  -5  111.45   21.17   0
 -30  -2   5   -3.45   17.52   0
 -30   2   5  -10.66   15.32   0
  30   2  -5   -1.36   15.26   0
  30  -2  -5    1.65   15.37   0
  30   2  -5    0.75   13.93   0
 -28   2   5   74.28   15.55   0
 -28  -2   5   58.18   11.68   0
  28   2  -5   70.93   12.23   0
  28  -2  -5   93.90   13.40   0
  28   2  -5   80.68   12.23   0
 -26  -2   5  227.34   14.24   0
 -26   2   5  231.59   12.70   0
  26   2  -5  260.03   12.30   0
  26  -2  -5  277.82   15.66   0
  26   2  -5  264.03   11.51   0
 -24  -2   5  158.92   12.57   0
 -24   2   5  163.02   13.59   0
  24  -2  -5  114.81   10.55   0
  24   2  -5  132.28   10.43   0
  24   2  -5  128.84   12.69   0
 -22   2   5  181.82   10.08   0
 -22  -2   5  185.43    9.41   0
  22  -2  -5  224.73   13.28   0
  22   2  -5  197.75   10.94   0
  22   2  -5  222.25    9.62   0
 -20   2   5  142.06    8.49   0
 -20  -2   5  126.10    7.79   0
  20  -2  -5  133.66   11.07   0
  20   2  -5  140.29    9.23   0
  20   2  -5  110.67    7.80   0
 -18   2   5  679.28   12.48   0
 -18  -2   5  634.82   10.04   0
  18   2  -5  637.11    9.15   0
  18  -2  -5  737.94   10.94   0
  18   2  -5  741.11   12.11   0
 -16   2   5   71.54    6.13   0
 -16  -2   5   65.61    5.41   0
  16   2  -5   90.04    5.43   0
  16  -2  -5   85.10    6.35   0
  16   2  -5  101.10    5.68   0
 -14   2   5  318.43    7.04   0
 -14  -2   5  301.30    6.22   0
  14  -2  -5  357.82    8.69   0
  14   2  -5  327.14    6.30   0
  14   2  -5  290.13    5.81   0
 -12  -2   5  370.43    5.72   0
  12   2  -5  365.48    6.48   0
  12  -2  -5  389.09    6.44   0
  12   2  -5  421.48    6.92   0
 -10  -2   5  936.03    7.28   0
  10   2  -5 1063.34    8.15   0
  10   2  -5  928.02    7.20   0
  10  -2  -5 1057.09    8.46   0
  -8  -2   5  144.44    3.95   0
   8  -2  -5  160.57    3.76   0
   8   2  -5  151.16    3.45   0
   6  -2  -5 2998.44   10.08   0
   6  -2  -5 3005.01   12.44   0
   6   2  -5 2339.10    9.64   0
  -4   2   5  843.64    6.55   0
  -4   2   5  822.92    6.82   0
  -4  -2   5  768.49    6.48   0
   4  -2  -5  852.16    6.21   0
   4  -2  -5  982.11    7.75   0
   4   2  -5  831.17    6.52   0
  -2   2   5  641.98    6.04   0
  -2   2   5  711.88    6.67   0
  -2  -2   5  667.94    6.40   0
   2   2  -5  614.78    5.71   0
   2  -2  -5  740.73    6.56   0
   0  -2   5  334.98    6.15   0
   0   2   5  333.33    6.21   0
   0   2   5  290.77    6.28   0
   0   2  -5  318.92    5.78   0
   0  -2  -5  308.82    5.50   0
   2  -2   5 1501.10   10.33   0
   2   2   5 1518.78   10.43   0
   2   2   5 1294.70   10.18   0
  -2  -2  -5 1466.19   10.22   0
  -2   2  -5 1409.47   10.07   0
   4  -2   5   21.58    5.11   0
   4   2   5   15.81    7.39   0
   4   2   5   25.10    6.66   0
  -4  -2  -5   17.65    6.79   0
  -4   2  -5   21.12    4.92   0
   6  -2   5 1931.30   14.26   0
   6   2   5 1511.79   13.02   0
   6   2   5 1917.66   13.80   0
  -6  -2  -5 2000.46   14.95   0
  -6   2  -5 1951.65   14.77   0
   8   2   5   81.35    7.46   0
   8  -2   5   82.03    7.21   0
   8   2   5   66.06    7.22   0
  -8  -2  -5   75.44    7.62   0
  -8   2  -5  107.83    9.51   0
  10  -2   5   94.28   10.21   0
  10   2   5   75.36    8.29   0
 -10  -2  -5   33.22    8.31   0
 -10   2  -5   77.16   10.49   0
  12   2   5  530.63   14.36   0
  12  -2   5  487.88   14.53   0
 -12  -2  -5  466.24   14.06   0
 -12   2  -5  430.11   12.34   0
  14   2   5   59.47   10.22   0
  14  -2   5   48.99   12.74   0
 -14   2  -5   48.32   12.45   0
 -14  -2  -5   52.26   12.63   0
  16   2   5   14.32   13.48   0
  16   2   5   16.48   11.46   0
  16  -2   5    1.25   14.96   0
 -16  -2  -5   25.59   10.41   0
 -16   2  -5   13.37   11.39   0
  18   2   5  119.11   12.85   0
  18  -2   5  106.78   12.81   0
  18   2   5   93.55   13.12   0
 -18   2  -5   91.94   15.43   0
 -18  -2  -5   89.80   12.39   0
  20   2   5   75.41   15.80   0
  20  -2   5   55.39   19.97   0
  20   2   5   67.95   13.91   0
 -20  -2  -5   62.88   16.88   0
 -20   2  -5   45.92   21.51   0
  22  -2   5   88.85   20.16   0
  22   2   5   65.70   17.91   0
  22   2   5   80.07   18.90   0
 -22  -2  -5   79.94   20.86   0
 -22   2  -5   91.39   16.90   0
  24  -2   5   10.57   21.60   0
  24   2   5   16.34   26.45   0
  24   2   5   -1.63   24.11   0
 -24  -2  -5   21.41   20.61   0
 -24   2  -5   -3.14   18.65   0
 -33   3   5   98.90   19.39   0
 -33  -3   5   34.52   24.80   0
  33  -3  -5   79.92   19.08   0
  33   3  -5   46.75   18.83   0
  33   3  -5   67.28   22.04   0
 -31  -3   5   34.89   18.96   0
 -31   3   5   23.78   15.61   0
  31   3  -5   10.25   16.16   0
  31   3  -5    6.01   15.70   0
  31  -3  -5   11.91   15.72   0
 -29   3   5    0.76   13.61   0
 -29  -3   5   15.60   13.52   0
  29   3  -5   15.84   15.92   0
  29   3  -5   47.80   13.90   0
  29  -3  -5   35.41   16.99   0
 -27  -3   5   97.31   12.55   0
 -27   3   5   67.04   16.50   0
  27   3  -5   88.51   12.07   0
  27   3  -5   94.55   15.66   0
  27  -3  -5   81.32   15.18   0
 -25  -3   5  509.95   13.29   0
 -25   3   5  571.28   18.16   0
  25   3  -5  596.40   17.46   0
  25  -3  -5  573.88   15.04   0
  25   3  -5  498.55   13.53   0
 -23  -3   5  263.80    9.55   0
 -23   3   5  254.27   11.77   0
  23   3  -5  270.89    9.90   0
  23   3  -5  302.40   11.72   0
  23  -3  -5  272.23   12.19   0
 -21  -3   5  445.20   10.12   0
 -21   3   5  510.55   12.15   0
  21  -3  -5  540.46   12.45   0
  21   3  -5  499.54   11.29   0
  21   3  -5  537.84   10.61   0
 -19  -3   5   44.67    6.47   0
 -19   3   5   57.09    9.89   0
  19   3  -5   40.35    8.77   0
  19  -3  -5   41.95    7.30   0
  19   3  -5   64.83    6.53   0
 -17   3   5   52.80    6.72   0
 -17  -3   5   37.08    7.02   0
  17   3  -5   29.60    7.12   0
  17  -3  -5   38.68    8.78   0
  17   3  -5   50.89    6.52   0
 -15  -3   5  130.74    8.07   0
 -15   3   5  151.42    7.98   0
 -15  -3   5  141.72    5.50   0
  15   3  -5  121.38    6.75   0
  15   3  -5  134.36    7.90   0
  15  -3  -5  132.69    8.00   0
 -13  -3   5 2997.71   15.85   0
  13   3  -5 3782.35   18.45   0
  13   3  -5 4140.28   16.41   0
  13  -3  -5 4015.79   17.81   0
 -11  -3   5  114.96    5.40   0
  11   3  -5   95.36    5.35   0
  11   3  -5  103.27    3.99   0
  11  -3  -5  113.83    5.01   0
  -9  -3   5 1385.07   10.54   0
   9  -3  -5 1550.40   10.42   0
   9   3  -5 1619.88    8.93   0
   9  -3  -5 1542.61   10.20   0
  -7  -3   5  840.79    8.43   0
   7  -3  -5  806.06    7.85   0
   7  -3  -5  781.74    6.87   0
   5  -3  -5  186.57    4.26   0
   5  -3  -5  164.91    4.75   0
  -3   3   5  357.87    5.93   0
  -3   3   5  374.05    5.18   0
  -3  -3   5  374.09    5.28   0
   3  -3  -5  380.95    6.27   0
   3  -3  -5  446.74    6.18   0
  -1   3   5 3098.78   15.00   0
  -1   3   5 3333.16   13.30   0
  -1  -3   5 3324.78   12.93   0
   1   3  -5 3374.37   13.28   0
   1  -3  -5 2944.90   14.79   0
   1  -3  -5 3307.07   13.33   0
   1   3   5  322.42    6.98   0
   1   3   5  352.83    5.76   0
   1  -3   5  347.97    6.66   0
  -1   3  -5  368.24    5.88   0
  -1  -3  -5  380.48    6.05   0
   3   3   5  145.81    8.66   0
   3   3   5  197.21    5.85   0
   3  -3   5  165.28    7.00   0
  -3   3  -5  209.80    5.90   0
  -3  -3  -5  179.67    7.52   0
   5  -3   5  319.28    9.18   0
   5   3   5  325.25    8.27   0
   5   3   5  330.36    7.11   0
  -5   3  -5  367.87    7.55   0
  -5  -3  -5  389.74    7.61   0
   7   3   5  359.50    9.39   0
   7  -3   5  402.33   10.44   0
   7   3   5  428.54    8.74   0
  -7  -3  -5  417.23    8.50   0
  -7   3  -5  388.19   10.45   0
   9  -3   5 1438.21   15.62   0
   9   3   5 1392.61   14.10   0
   9   3   5 1218.15   15.32   0
  -9  -3  -5 1460.71   15.81   0
  -9   3  -5 1422.99   15.90   0
  11   3   5  236.66   11.25   0
  11   3   5  297.60   10.24   0
  11  -3   5  257.81   10.23   0
 -11  -3  -5  249.77    9.26   0
 -11   3  -5  240.74    9.91   0
  13   3   5  126.30    9.76   0
  13   3   5  114.50   15.01   0
  13  -3   5  118.49   12.67   0
 -13   3  -5  114.63   10.03   0
 -13  -3  -5   90.27    9.41   0
  15  -3   5   89.63   13.48   0
  15   3   5   78.28   10.30   0
  15   3   5   92.33   13.18   0
 -15  -3  -5   32.14   12.10   0
 -15   3  -5   57.48   10.56   0
  17  -3   5   95.88   15.57   0
  17   3   5   98.48   12.58   0
  17   3   5   57.08   15.93   0
 -17  -3  -5   81.53   12.58   0
 -17   3  -5   79.75   12.15   0
  19   3   5   36.90   15.50   0
  19   3   5   57.52   14.12   0
  19  -3   5   34.72   13.46   0
 -19   3  -5   24.83   18.16   0
 -19  -3  -5   46.54   14.50   0
  21  -3   5  248.33   18.60   0
  21   3   5  280.22   18.04   0
  21   3   5  223.50   23.33   0
 -21  -3  -5  337.79   17.92   0
 -21   3  -5  247.45   18.76   0
  23  -3   5   13.57   19.98   0
  23   3   5    4.55   19.41   0
  23   3   5   -5.12   18.67   0
 -23   3  -5   -8.47   24.01   0
 -23  -3  -5    7.21   18.91   0
 -32   4   5   28.93   19.43   0
 -32  -4   5  -18.37   21.40   0
  32   4  -5   42.19   21.22   0
  32   4  -5   29.23   21.07   0
  32  -4  -5   20.13   20.10   0
 -30  -4   5   23.19   15.33   0
 -30   4   5   -9.75   21.73   0
  30   4  -5   22.24   19.18   0
  30   4  -5    6.94   16.30   0
  30  -4  -5    2.50   22.12   0
 -28   4   5  149.37   18.39   0
 -28  -4   5  126.78   16.58   0
  28   4  -5  142.51   16.49   0
  28   4  -5  120.77   14.03   0
  28  -4  -5   93.53   14.69   0
 -26  -4   5    7.97   10.98   0
 -26   4   5   -3.73   15.00   0
  26   4  -5    5.33   10.64   0
  26   4  -5   -1.34   15.38   0
  26  -4  -5   23.26   12.47   0
 -24  -4   5   30.06   11.50   0
 -24   4   5   26.10    9.86   0
  24   4  -5   25.18   12.58   0
  24   4  -5    7.78   10.82   0
  24  -4  -5   24.69   10.01   0
 -22   4   5  299.89   10.91   0
 -22  -4   5  334.00   11.73   0
  22   4  -5  319.34   13.03   0
  22   4  -5  356.35   11.97   0
  22  -4  -5  302.66   12.60   0
 -20   4   5   19.25    8.13   0
 -20  -4   5   28.70    7.00   0
  20   4  -5   29.53    8.36   0
  20  -4  -5   21.71    8.04   0
  20   4  -5   17.08    9.02   0
 -18   4   5  738.54   12.91   0
 -18  -4   5  651.74    9.68   0
  18  -4  -5  630.82   11.21   0
  18   4  -5  588.44   11.42   0
  18   4  -5  686.75    9.66   0
 -16   4   5  306.34    7.98   0
 -16  -4   5  229.29    8.75   0
  16   4  -5  286.52    6.48   0
  16   4  -5  291.17    8.77   0
  16  -4  -5  355.62    9.73   0
 -14  -4   5    7.24    9.41   0
  14   4  -5    3.52    8.57   0
  14  -4  -5    6.68    7.45   0
  14   4  -5   -1.70    3.73   0
 -12  -4   5 1061.39   13.44   0
  12   4  -5 1178.13    8.59   0
  12  -4  -5 1166.48   11.01   0
 -10  -4   5  256.29    7.62   0
  10  -4  -5  264.44    6.79   0
  10   4  -5  227.63    3.72   0
  10  -4  -5  245.43    8.02   0
  10   4  -5  260.30    4.43   0
  -8  -4   5   31.79    5.71   0
   8  -4  -5   39.68    5.12   0
   8  -4  -5   39.10    4.95   0
   8   4  -5   43.71    3.10   0
   8   4  -5   35.67    2.70   0
   8  -4  -5   37.20    3.80   0
  -6  -4   5  852.47   10.42   0
   6  -4  -5   52.42    3.54   0
   6  -4  -5  783.59    6.73   0
   6   4  -5  754.50    5.23   0
   6  -4  -5  815.77   10.37   0
  -4  -4   5  493.65    4.92   0
   4   4  -5  525.69    5.10   0
   4  -4  -5  549.49    6.42   0
   4  -4  -5  475.22    7.74   0
  -2   4   5   78.41    7.40   0
  -2   4   5   90.78    4.63   0
  -2  -4   5   77.12    2.94   0
   2  -4  -5   75.98    7.23   0
   2   4  -5   67.74    2.91   0
   2  -4  -5   84.51    4.65   0
   0   4   5 1876.73   14.11   0
   0   4   5 2585.71   13.06   0
   0  -4   5 2687.49   12.36   0
   0  -4  -5 3022.70   13.73   0
   0  -4  -5 2547.42   16.28   0
   2   4   5  297.50   10.48   0
   2   4   5  308.73    6.99   0
   2  -4   5  262.24    5.83   0
  -2  -4  -5  355.52    7.12   0
  -2   4  -5  351.74    6.19   0
  -2  -4  -5  311.31    8.88   0
   4   4   5  207.55    8.21   0
   4   4   5  197.51    6.87   0
   4  -4   5  186.16    7.12   0
  -4  -4  -5  170.67    6.81   0
  -4   4  -5  163.60    5.82   0
   6  -4   5  346.13    7.90   0
   6   4   5  313.11   12.46   0
   6   4   5  351.76    7.49   0
  -6  -4  -5  370.28    7.70   0
  -6   4  -5  369.13    9.26   0
   8  -4   5  292.75    8.51   0
   8   4   5  288.81   10.87   0
   8   4   5  346.77    9.61   0
  -8  -4  -5  294.42    7.93   0
  -8   4  -5  264.07    8.37   0
  10  -4   5  289.72    9.50   0
  10   4   5  269.78   11.87   0
  10   4   5  322.40   11.24   0
 -10   4  -5  303.87    9.11   0
 -10  -4  -5  316.77   10.89   0
  12  -4   5  383.04   10.81   0
  12   4   5  353.19   16.88   0
  12   4   5  384.70   12.49   0
 -12   4  -5  333.19   10.58   0
 -12  -4  -5  356.70   12.25   0
  14  -4   5   48.94   15.35   0
  14   4   5   48.36   17.62   0
  14   4   5   71.68   10.02   0
 -14   4  -5   73.67   14.84   0
 -14  -4  -5   83.98   12.29   0
  16   4   5   74.75   13.94   0
  16  -4   5   78.15   15.97   0
  16   4   5   78.25   11.69   0
 -16   4  -5   52.03   12.86   0
 -16  -4  -5   72.39   14.58   0
  18   4   5   -1.25   15.86   0
  18  -4   5    7.75   16.90   0
  18   4   5    6.15   14.90   0
 -18   4  -5    8.12   16.54   0
 -18  -4  -5    5.79   12.46   0
  20   4   5   28.99   20.68   0
  20  -4   5    8.61   16.31   0
  20   4   5   32.87   17.42   0
 -20  -4  -5    4.61   16.11   0
 -20   4  -5   21.23   15.83   0
  22   4   5   16.49   24.25   0
  22  -4   5   25.78   18.81   0
  22   4   5    0.67   17.33   0
 -22  -4  -5   19.78   21.26   0
 -22   4  -5    3.54   19.11   0
 -31   5   5   27.35   17.84   0
 -31  -5   5   -3.57   16.48   0
  31   5  -5   -0.29   16.98   0
  31   5  -5   14.10   21.50   0
  31  -5  -5   41.99   17.99   0
 -29   5   5   31.67   16.53   0
 -29  -5   5   11.69   17.37   0
  29   5  -5   25.15   16.09   0
  29   5  -5   31.46   14.56   0
  29  -5  -5   20.99   20.13   0
 -27   5   5   36.40   14.71   0
 -27  -5   5   44.89   12.60   0
  27   5  -5   32.59   15.35   0
  27   5  -5   61.31   15.45   0
  27  -5  -5   55.93   15.07   0
 -25   5   5   63.95   15.35   0
 -25  -5   5   63.78   13.49   0
  25   5  -5   72.34   13.60   0
  25   5  -5   65.10   14.37   0
  25  -5  -5   81.08   15.26   0
 -23   5   5   34.35   14.05   0
 -23  -5   5   46.85   10.62   0
  23   5  -5   43.95   15.60   0
  23   5  -5   34.21   11.01   0
  23  -5  -5   23.92   13.06   0
 -21  -5   5   84.40   10.23   0
 -21   5   5   68.52    9.62   0
  21   5  -5   68.48   12.57   0
  21   5  -5   89.33    7.91   0
  21  -5  -5   87.86   11.91   0
 -19   5   5  121.34    8.82   0
  19   5  -5  100.42   10.21   0
  19   5  -5  153.98    9.29   0
  19  -5  -5  146.70    8.86   0
 -17  -5   5   10.11    9.37   0
  17  -5  -5   10.00    9.12   0
  17   5  -5    5.54    5.01   0
  17   5  -5   -3.62   12.75   0
 -15  -5   5   13.67   11.46   0
  15   5  -5   34.38    5.60   0
  15  -5  -5   28.51    8.45   0
  15   5  -5   25.45    9.00   0
 -13  -5   5   12.54    8.92   0
  13  -5  -5   34.17    6.94   0
  13   5  -5   36.82    4.34   0
 -11  -5   5  819.65   12.35   0
  11   5  -5  843.66    6.63   0
  11  -5  -5  784.95   10.59   0
  11   5  -5  935.55    6.47   0
  11  -5  -5  840.24    8.54   0
  -9  -5   5  406.83    9.87   0
   9   5  -5  486.19    4.05   0
   9  -5  -5  450.16    6.86   0
   9   5  -5  421.71    3.61   0
   9  -5  -5  441.30    9.03   0
   9  -5  -5  416.19    6.02   0
  -7  -5   5  119.21    7.86   0
   7  -5  -5   97.60    7.12   0
   7   5  -5  109.91    2.33   0
   7  -5  -5  106.08    3.88   0
   7  -5  -5  118.04    5.06   0
   7   5  -5  126.55    2.55   0
  -5  -5   5  188.41    8.42   0
   5  -5  -5  172.96    4.63   0
   5  -5  -5  163.98    9.34   0
   5   5  -5  163.96    2.70   0
   5   5  -5  175.03    2.87   0
   5  -5  -5  165.77    4.38   0
   3  -5  -5 1001.29   12.34   0
   3   5  -5  980.37    5.73   0
   3  -5  -5 1112.27    8.26   0
  -1   5   5  238.03    8.75   0
  -1  -5   5  163.74    4.26   0
   1  -5  -5  267.20    5.47   0
   1   5  -5  264.87    4.33   0
   1  -5  -5  219.92   10.99   0
   1   5   5  166.55   10.66   0
   1   5   5  159.40    5.41   0
   1  -5   5  200.58    5.58   0
  -1  -5  -5  192.49    5.92   0
  -1  -5  -5  187.95   11.08   0
  -1   5  -5  204.43    5.55   0
   3   5   5  271.39   10.57   0
   3   5   5  307.94    7.35   0
   3  -5   5  324.25    6.34   0
  -3  -5  -5  338.61    7.34   0
  -3  -5  -5  284.47   11.21   0
   5   5   5  114.77   10.04   0
   5   5   5  100.79    5.66   0
   5  -5   5   92.13    5.92   0
  -5   5  -5  113.84    6.03   0
  -5  -5  -5  120.02    7.16   0
   7   5   5  139.90   12.82   0
   7   5   5  155.45    8.43   0
   7  -5   5  124.12    9.31   0
  -7   5  -5  135.42    9.22   0
  -7  -5  -5  128.64    9.21   0
   9   5   5  216.69   11.84   0
   9  -5   5  175.41    8.86   0
   9   5   5  243.12    8.65   0
  -9   5  -5  281.59    9.40   0
  -9  -5  -5  267.21    8.82   0
  11   5   5  107.91   12.37   0
  11  -5   5  104.03    8.98   0
  11   5   5  118.55    9.04   0
 -11   5  -5  126.76    9.03   0
 -11  -5  -5  109.44    9.04   0
  13   5   5   77.28   13.27   0
  13  -5   5   87.86   10.56   0
  13   5   5  126.81   13.43   0
 -13   5  -5   70.41   10.56   0
 -13  -5  -5  114.90   12.71   0
  15  -5   5   21.24   12.97   0
  15   5   5   17.15   15.25   0
  15   5   5   23.52   11.25   0
 -15  -5  -5   -7.06   15.12   0
 -15   5  -5   32.81   15.45   0
  17  -5   5   20.82   14.62   0
  17   5   5   21.96   16.38   0
  17   5   5   15.23   12.81   0
 -17  -5  -5   29.51   14.91   0
 -17   5  -5   45.35   17.92   0
  19   5   5   42.27   17.86   0
  19  -5   5   31.89   18.49   0
  19   5   5    5.29   19.79   0
 -19  -5  -5    3.77   18.66   0
 -19   5  -5   24.52   18.43   0
  21   5   5   11.06   21.38   0
  21  -5   5    1.32   18.00   0
  21   5   5    0.07   17.27   0
 -21  -5  -5    2.35   17.37   0
 -21   5  -5   13.81   21.63   0
  30   6  -5   -8.99   16.93   0
 -28   6   5   72.40   17.62   0
 -28  -6   5   13.46   13.91   0
  28   6  -5   10.58   17.15   0
  28   6  -5   54.46   22.99   0
  28  -6  -5   65.97   17.45   0
 -26   6   5   56.26   17.58   0
  26   6  -5    4.61   18.85   0
  26   6  -5   14.27   13.29   0
  26  -6  -5   34.75   18.21   0
  24   6  -5  365.18   17.99   0
  24   6  -5  373.65   12.40   0
  24  -6  -5  354.04   14.55   0
  22   6  -5  107.53   16.49   0
  22   6  -5  109.06   10.88   0
  22  -6  -5   94.92   13.38   0
  20   6  -5   26.51   11.41   0
  20   6  -5   42.32    9.83   0
  20  -6  -5   30.44   11.79   0
 -18  -6   5  262.01   15.96   0
  18   6  -5  278.51    8.17   0
  18  -6  -5  180.06    9.07   0
 -16  -6   5   35.97   10.31   0
  16   6  -5   35.57    5.40   0
  16  -6  -5   37.01    8.58   0
 -14  -6   5   16.26   10.21   0
  14  -6  -5   24.64    7.51   0
  14   6  -5   33.54    4.27   0
  14   6  -5   24.05    4.35   0
 -12  -6   5  581.37   15.70   0
  12   6  -5  445.39    3.44   0
  12  -6  -5  535.94    9.50   0
  12  -6  -5  453.49   10.93   0
  12   6  -5  612.19    4.39   0
  12  -6  -5  592.03    9.17   0
 -10  -6   5  343.15   14.90   0
  10  -6  -5  327.13   10.16   0
  10  -6  -5  337.01    7.19   0
  10  -6  -5  367.58    7.26   0
  -8  -6   5  383.84   14.35   0
   8  -6  -5  427.16    6.64   0
   8  -6  -5  426.89   11.01   0
   8  -6  -5  437.74    6.79   0
  -6  -6   5  157.51   10.25   0
   6  -6  -5  216.56    9.77   0
   6  -6  -5  217.58    4.81   0
   6  -6  -5  238.13    5.04   0
  -4  -6   5  271.89   11.01   0
   4  -6  -5  393.35   12.92   0
   4  -6  -5  402.09    5.94   0
   4  -6  -5  367.18    5.42   0
   2  -6  -5   39.16    9.09   0
   2  -6  -5   51.61    4.14   0
   2   6  -5   49.88    2.04   0
   0  -6   5  149.04    4.25   0
   0  -6  -5  130.36   10.12   0
   0   6  -5  146.59    4.02   0
   0  -6  -5  148.75    5.22   0
   2   6   5  220.08   11.12   0
   2   6   5  208.64    6.48   0
   2  -6   5  205.22    5.89   0
  -2  -6  -5  243.05   14.28   0
  -2   6  -5  242.37    6.00   0
  -2  -6  -5  292.30    6.81   0
   4   6   5  114.99   11.00   0
   4   6   5   56.04    4.57   0
   4  -6   5  118.04    6.37   0
  -4  -6  -5   58.98   13.54   0
  -4  -6  -5   82.58    6.39   0
  -4   6  -5   94.08    5.06   0
   6   6   5  152.80   14.75   0
   6   6   5  124.37    8.02   0
   6  -6   5   98.06    6.44   0
  -6  -6  -5  124.64    8.35   0
   8   6   5  511.89   15.66   0
   8   6   5  517.92   10.02   0
   8  -6   5  472.76   12.64   0
  -8   6  -5  485.67   11.89   0
  -8  -6  -5  541.32   11.80   0
  10  -6   5   47.50   10.31   0
  10   6   5   50.47   17.68   0
  10   6   5   35.82    8.05   0
 -10   6  -5   66.18    8.37   0
 -10  -6  -5   60.12    8.05   0
  12   6   5  242.95   20.02   0
  12  -6   5  264.27   13.62   0
  12   6   5  313.77   12.86   0
 -12  -6  -5  287.07   11.03   0
 -12   6  -5  269.95   14.70   0
  14   6   5  115.84   16.34   0
  14  -6   5  128.02   17.53   0
  14   6   5  144.12   14.52   0
 -14  -6  -5  149.23   12.23   0
 -14   6  -5  115.93   12.99   0
  16   6   5   30.54   18.18   0
  16  -6   5    3.23   13.96   0
  16   6   5    0.94   12.55   0
 -16  -6  -5    7.36   14.87   0
 -16   6  -5   14.52   17.28   0
  18  -6   5  103.41   20.57   0
  18   6   5  105.07   23.87   0
  18   6   5  112.47   18.29   0
 -18  -6  -5  127.86   19.14   0
 -18   6  -5  145.05   23.28   0
  20  -6   5   44.58   22.44   0
  20   6   5    3.46   17.22   0
  27   7  -5   22.08   14.42   0
  27   7  -5   16.52   24.75   0
  27  -7  -5   35.43   17.12   0
  25   7  -5   66.25   13.49   0
  25   7  -5   27.30   20.23   0
  25  -7  -5   41.80   15.63   0
  23   7  -5    0.18    9.27   0
  23  -7  -5   13.55   12.30   0
  21   7  -5   19.88    8.13   0
  21  -7  -5   39.90   13.35   0
 -19  -7   5  113.39   14.63   0
  19   7  -5  142.28    7.19   0
  19  -7  -5  117.78   12.63   0
 -17  -7   5   22.41   13.54   0
  17   7  -5   51.99    4.82   0
  17   7  -5   36.27    5.08   0
  17  -7  -5   31.64   11.52   0
 -15  -7   5  132.54   13.16   0
  15  -7  -5   82.78   11.91   0
  15  -7  -5   86.68    9.08   0
 -13  -7   5  112.15   12.35   0
  13  -7  -5  104.14    7.94   0
  13  -7  -5  128.39   12.28   0
  13  -7  -5   87.12    6.41   0
 -11  -7   5  252.23   15.85   0
  11  -7  -5  -23.20    7.98   0
  11  -7  -5  265.14   14.92   0
  11  -7  -5  297.31    7.41   0
  -9  -7   5   10.48   14.55   0
   9  -7  -5    9.32    9.17   0
   9  -7  -5   19.51    5.03   0
   9  -7  -5   14.98    4.17   0
  -7  -7   5  300.79   16.29   0
   7  -7  -5  374.27    5.25   0
   7  -7  -5  338.68   14.37   0
   7  -7  -5  404.71    5.58   0
  -5  -7   5   66.13   14.68   0
   5  -7  -5   41.88   10.18   0
   5  -7  -5   59.00    2.90   0
   5  -7  -5   68.00    3.46   0
  -3  -7   5    1.75   14.40   0
   3  -7  -5   -1.06    9.89   0
   3  -7  -5   10.80    2.65   0
   3  -7  -5    6.38    2.50   0
  -1  -7   5   93.24   11.55   0
   1  -7  -5  110.12    3.06   0
   1  -7  -5  106.12   13.84   0
   1  -7  -5  111.65    3.23   0
  -1   7  -5   27.75    2.59   0
  -1  -7  -5   17.39   14.35   0
  -1  -7  -5   22.03    3.82   0
   3  -7   5   25.34    4.76   0
  -3  -7  -5   18.45    4.74   0
  -3  -7  -5   12.86   11.85   0
  -3   7  -5   17.91    4.99   0
   5   7   5  131.85    6.50   0
   5  -7   5  122.57    7.90   0
   5   7   5  149.51   13.22   0
  -5  -7  -5  145.16    7.45   0
  -5  -7  -5  134.97   16.08   0
  -5   7  -5  129.65    7.92   0
   7   7   5  120.45   14.02   0
   7  -7   5  101.74    8.69   0
   7   7   5   96.36    7.94   0
  -7  -7  -5  144.76    8.06   0
  -7   7  -5  124.22    8.63   0
   9   7   5   84.20   19.83   0
   9   7   5    2.21    8.52   0
   9  -7   5   45.00    8.38   0
  -9  -7  -5   66.06    8.57   0
  -9   7  -5   89.02   10.26   0
  11   7   5   73.93   15.48   0
  11  -7   5   60.62   11.81   0
  11   7   5   44.69    9.56   0
 -11  -7  -5   76.47   10.83   0
  13   7   5    7.24   11.77   0
  13   7   5   34.70   24.63   0
  13  -7   5   15.93   15.38   0
 -13  -7  -5   39.25   11.92   0
 -13   7  -5   28.16   13.67   0
  15   7   5   12.58   19.95   0
  15   7   5    9.20   14.42   0
  15  -7   5   30.22   13.76   0
 -15   7  -5   27.48   16.33   0
 -15  -7  -5   11.14   11.94   0
  17   7   5   19.52   21.94   0
  17  -7   5    7.96   18.80   0
  17   7   5   -1.14   12.85   0
 -17   7  -5   30.34   18.41   0
 -17  -7  -5   -5.28   16.06   0
  22   8  -5   44.97    7.22   0
  22  -8  -5   92.64   14.58   0
  22   8  -5   60.23    6.92   0
 -20  -8   5   92.66   19.75   0
  20  -8  -5   12.07   17.73   0
  20  -8  -5   80.29   14.57   0
 -18  -8   5   25.78   20.96   0
  18  -8  -5   38.81   10.07   0
  18  -8  -5   23.91   10.17   0
  18  -8  -5    7.98   18.87   0
 -16  -8   5  161.68   16.20   0
  16  -8  -5  178.27   10.06   0
  16  -8  -5  177.85   19.85   0
  16  -8  -5  176.79   10.90   0
 -14  -8   5   40.47   15.83   0
  14  -8  -5   53.90   13.77   0
  14  -8  -5   28.49    7.13   0
  14  -8  -5    2.86    6.74   0
 -12  -8   5  171.67   20.84   0
  12  -8  -5  166.12   17.64   0
  12  -8  -5  187.03    6.50   0
  12  -8  -5  192.08    6.84   0
 -10  -8   5  215.02   17.09   0
  10  -8  -5  165.98    4.16   0
  10  -8  -5  243.17   14.89   0
  10  -8  -5  256.72    5.36   0
  -8  -8   5   23.14   18.45   0
   8  -8  -5   15.76   12.47   0
  -6  -8   5  417.33   17.69   0
   6  -8  -5  356.01   15.46   0
  -4  -8   5   84.48   14.53   0
   4  -8  -5   86.37   13.00   0
  -2  -8   5   60.91   17.97   0
   2  -8  -5   68.68   15.03   0
   0  -8   5  233.09   16.21   0
   0  -8  -5  198.59   16.80   0
   2  -8   5   47.91   19.39   0
  -2  -8  -5   53.37   13.96   0
   4  -8   5   55.63    3.71   0
  -4  -8  -5   71.89   14.71   0
   6  -8   5  524.09    9.19   0
  -6  -8  -5  524.04   19.47   0
  -6  -8  -5  469.95    6.18   0
  -6   8  -5  501.59    9.16   0
   8  -8   5    1.69    7.73   0
  -8  -8  -5    2.07    5.95   0
  -8   8  -5    2.85    9.29   0
  10   8   5   13.44    7.94   0
  10   8   5   -2.07   20.91   0
  10  -8   5    0.43    7.58   0
 -10   8  -5    7.26    9.46   0
 -10  -8  -5    7.05    8.14   0
  12   8   5   62.76   23.47   0
  12   8   5   17.77    8.81   0
  12  -8   5   24.34   12.83   0
 -12   8  -5    9.74   10.75   0
 -12  -8  -5   14.99    8.68   0
  14   8   5   26.69   11.68   0
 -17  -9   5  201.35   22.23   0
  17  -9  -5   -9.91    9.02   0
  17  -9  -5  200.39   20.74   0
  17  -9  -5   99.27    8.47   0
 -15  -9   5   89.39   21.80   0
  15  -9  -5   25.91    6.16   0
  15  -9  -5   86.05   18.19   0
  15  -9  -5   15.80    6.65   0
 -13  -9   5   -4.21   21.11   0
  13  -9  -5   13.10   16.24   0
 -11  -9   5   44.53   17.95   0
  11  -9  -5   50.76   16.40   0
  -9  -9   5    1.35   17.31   0
   9  -9  -5   11.73   16.07   0
  -7  -9   5  160.61   20.06   0
   7  -9  -5  154.53   17.66   0
  -5  -9   5  127.35   19.86   0
   5  -9  -5   98.61   20.21   0
  -3  -9   5   -1.26   21.70   0
   3  -9  -5   13.04   16.88   0
  -1  -9   5   79.04   17.91   0
   1  -9  -5   75.57   18.37   0
   1  -9   5   96.87   18.65   0
  -1  -9  -5  153.01   23.88   0
   3  -9   5   16.52   23.21   0
  -3  -9  -5   19.03   23.06   0
   5  -9   5   15.07   19.39   0
  -5  -9  -5   68.94   19.42   0
   6 -10  -5   18.02   24.97   0
  -4 -10   5  138.35   23.87   0
   4 -10  -5   71.94   26.08   0
  -2 -10   5   44.23   26.04   0
 -36   0   6   92.06   29.14   0
  36   0  -6   -6.72   16.92   0
  36   0  -6   95.24   21.34   0
 -34   0   6   19.30   22.81   0
  34   0  -6   20.60   15.18   0
  34   0  -6   49.53   18.68   0
 -32   0   6  667.94   20.34   0
  32   0  -6  672.60   19.19   0
  32   0  -6  742.25   20.95   0
 -30   0   6  149.66   15.59   0
  30   0  -6  178.34   15.07   0
  30   0  -6  122.47   11.54   0
 -28   0   6  745.85   17.17   0
  28   0  -6  693.39   19.68   0
 -26   0   6  143.92   11.32   0
  26   0  -6  155.27   11.09   0
 -24   0   6  384.28   13.64   0
  24   0  -6  351.76   11.68   0
 -22   0   6 1907.87   17.97   0
  22   0  -6 2071.16   18.44   0
 -20   0   6 1273.37   13.92   0
  20   0  -6 1189.26   13.44   0
 -18   0   6   35.80    6.22   0
  18   0  -6   19.26    8.59   0
 -16   0   6 3579.44   18.71   0
  16   0  -6 3606.94   18.15   0
  14   0  -6  116.00    7.24   0
  14   0  -6  124.20    3.29   0
  12   0  -6  283.18    5.67   0
  12   0  -6  260.07    2.77   0
  -8   0   6 3252.23    4.58   0
   8   0  -6 3395.59   13.33   0
  -6   0   6 1225.14    8.44   0
   6   0  -6 1313.65    8.68   0
  -4   0   6 1549.69   10.00   0
   4   0  -6 1656.76    9.70   0
  -2   0   6  907.54    8.46   0
   2   0  -6  890.03    7.84   0
   0   0   6 2966.46   13.99   0
   0   0  -6 2984.31   14.39   0
   2   0   6  529.64    7.74   0
  -2   0  -6  717.70    8.57   0
   4   0   6 2718.24   16.06   0
  -4   0  -6 2568.13   16.45   0
   6   0   6  795.19   12.02   0
  -6   0  -6  708.83   10.38   0
   8   0   6    3.16    7.03   0
  -8   0  -6   54.62    7.19   0
  10   0   6  480.90   11.91   0
 -10   0  -6  606.04   12.48   0
  12   0   6  584.55   12.95   0
 -12   0  -6  611.84   13.26   0
  14   0   6  821.61   19.27   0
 -14   0  -6  880.03   16.40   0
  16   0   6  503.64   20.06   0
 -16   0  -6  456.18   18.14   0
  18   0   6  411.35   17.22   0
 -18   0  -6  406.42   16.35   0
  20   0   6   16.08   15.11   0
 -20   0  -6   21.68   14.57   0
  22   0   6  155.69   19.98   0
 -22   0  -6  149.84   20.22   0
  24   0   6   54.74   21.27   0
 -24   0  -6   60.70   21.09   0
 -35  -1   6   61.03   19.12   0
 -35   1   6   52.18   24.54   0
  35   1  -6    6.81   20.37   0
  35   1  -6   27.26   22.23   0
  35  -1  -6   43.85   20.54   0
 -33   1   6   29.59   20.19   0
 -33  -1   6   -6.06   19.49   0
  33   1  -6   -0.98   17.29   0
  33   1  -6   19.05   19.23   0
  33  -1  -6   24.93   16.48   0
 -31   1   6  115.94   15.95   0
 -31  -1   6  117.40   15.55   0
  31   1  -6  126.65   20.80   0
  31  -1  -6  172.75   16.15   0
  31   1  -6  122.74   16.24   0
 -29   1   6  122.85   15.93   0
 -29  -1   6  153.30   16.12   0
  29  -1  -6  151.69   13.61   0
  29   1  -6  152.73   14.78   0
  29   1  -6  185.40   13.25   0
 -27   1   6  766.27   19.12   0
 -27  -1   6  687.04   15.68   0
  27   1  -6  688.88   12.78   0
  27   1  -6  784.73   16.03   0
  27  -1  -6  772.28   18.53   0
 -25  -1   6  144.20   13.22   0
 -25   1   6  165.94   11.04   0
  25   1  -6  115.06    8.40   0
  25  -1  -6   87.54   10.40   0
  25   1  -6  111.62   10.65   0
 -23  -1   6   19.38    9.12   0
 -23   1   6    9.49   11.30   0
  23   1  -6    1.93    9.41   0
  23  -1  -6   19.14    9.14   0
  23   1  -6   -8.73    7.69   0
 -21  -1   6  213.88   10.41   0
 -21   1   6  168.78   11.55   0
  21  -1  -6  219.54    9.25   0
  21   1  -6  202.28    8.47   0
  21   1  -6  199.06    8.36   0
 -19  -1   6  983.43   13.05   0
 -19   1   6 1019.89   14.07   0
  19   1  -6  900.80    9.08   0
  19   1  -6  952.52   11.53   0
  19  -1  -6  940.06   12.02   0
 -17   1   6  515.25   10.52   0
 -17  -1   6  443.10    9.65   0
  17   1  -6  478.29    7.39   0
  17   1  -6  504.64    8.69   0
  17  -1  -6  539.98   11.11   0
 -15   1   6 1242.95   12.27   0
 -15  -1   6 1154.07   10.48   0
  15   1  -6  958.07    7.33   0
  15   1  -6 1073.20   10.11   0
  15  -1  -6 1112.96   11.60   0
  13   1  -6  355.52    4.33   0
  13   1  -6  396.82    6.41   0
  13  -1  -6  404.92    8.17   0
 -11  -1   6  494.99    4.70   0
  11   1  -6  566.44    4.87   0
  11   1  -6  616.24    7.79   0
  11  -1  -6  638.76    8.30   0
  -9  -1   6  997.18    5.36   0
   9   1  -6 1112.94    8.18   0
   9  -1  -6 1140.20    3.27   0
  -7   1   6  217.25    2.28   0
   7  -1  -6  188.21    4.75   0
   7   1  -6  251.47    4.61   0
  -5   1   6  501.76    6.13   0
  -5  -1   6  477.82    6.46   0
   5  -1  -6  391.77    5.54   0
   5   1  -6  455.21    5.54   0
  -3   1   6  115.14    4.41   0
  -3  -1   6   91.38    4.12   0
   3  -1  -6   99.20    4.33   0
   3   1  -6   92.68    4.28   0
  -1   1   6  430.50    7.12   0
  -1  -1   6  418.93    6.22   0
   1  -1  -6  375.70    7.03   0
   1   1  -6  313.73    5.75   0
   1   1   6  403.57    6.68   0
   1  -1   6  342.88    6.39   0
  -1  -1  -6  281.17    6.07   0
  -1   1  -6  295.18    6.07   0
   3   1   6 1695.08   12.60   0
   3  -1   6 1610.04   12.24   0
  -3  -1  -6 1535.67   11.94   0
  -3   1  -6 1507.12   11.75   0
   5  -1   6 1199.13   12.14   0
   5   1   6 1214.05   13.35   0
  -5  -1  -6 1223.13   11.97   0
  -5   1  -6 1273.46   12.40   0
   7   1   6  594.61   11.69   0
   7  -1   6  566.43   11.95   0
  -7  -1  -6  559.31   10.01   0
  -7   1  -6  586.74   11.78   0
   9   1   6  129.79    8.65   0
   9  -1   6   59.14   10.23   0
  -9  -1  -6  105.47    8.41   0
  -9   1  -6   69.85    8.02   0
  11   1   6   89.33    9.78   0
  11  -1   6  116.18   12.91   0
 -11  -1  -6  118.54   12.26   0
 -11   1  -6  134.59   12.19   0
  13   1   6  199.89   11.47   0
  13  -1   6  171.76   10.89   0
 -13  -1  -6  234.89   11.22   0
 -13   1  -6  217.40   14.68   0
  15   1   6   81.31   12.19   0
  15  -1   6   73.70   12.33   0
 -15  -1  -6   53.42   15.46   0
 -15   1  -6   74.73   12.26   0
  17  -1   6  424.87   16.56   0
  17   1   6  406.17   15.82   0
 -17   1  -6  378.33   19.97   0
 -17  -1  -6  405.60   15.40   0
  19   1   6  108.80   16.24   0
  19  -1   6   73.81   18.15   0
 -19  -1  -6   85.22   19.78   0
 -19   1  -6   52.79   20.09   0
  21  -1   6  116.63   18.53   0
  21   1   6   99.63   17.32   0
 -21  -1  -6  135.12   22.89   0
 -21   1  -6  132.82   24.16   0
  23   1   6   16.07   22.19   0
  23  -1   6   32.56   19.60   0
 -23  -1  -6   35.26   24.03   0
 -23   1  -6   22.98   23.41   0
 -36   2   6   24.52   20.80   0
 -36  -2   6   -7.01   25.57   0
  36  -2  -6    0.94   19.95   0
  36   2  -6    2.75   21.58   0
  36   2  -6   15.59   25.69   0
 -34   2   6  121.29   20.37   0
 -34  -2   6   84.20   20.49   0
  34   2  -6  137.88   20.59   0
  34  -2  -6  155.02   20.76   0
  34   2  -6   79.51   21.42   0
 -32   2   6   13.31   18.46   0
 -32  -2   6   15.78   15.54   0
  32   2  -6   14.89   13.90   0
  32   2  -6    7.50   15.75   0
  32  -2  -6   31.93   15.99   0
 -30   2   6  106.25   15.13   0
 -30  -2   6  122.81   15.86   0
  30   2  -6   93.29   16.28   0
  30   2  -6  113.47   12.73   0
  30  -2  -6  109.57   15.64   0
 -28   2   6  253.04   13.98   0
 -28  -2   6  286.95   16.51   0
  28   2  -6  225.14   13.92   0
  28   2  -6  226.49   16.14   0
  28  -2  -6  221.23   16.62   0
 -26  -2   6  416.27   16.16   0
 -26   2   6  394.12   14.08   0
  26   2  -6  412.38   11.22   0
  26  -2  -6  392.02   13.49   0
  26   2  -6  443.04   13.34   0
 -24  -2   6   84.35    9.54   0
 -24   2   6   97.58   12.72   0
  24   2  -6   90.65    7.35   0
  24  -2  -6   94.49   13.19   0
  24   2  -6   72.11   12.65   0
 -22  -2   6  341.89    9.74   0
 -22   2   6  347.40   13.22   0
  22   2  -6  355.43   12.41   0
  22  -2  -6  357.12   11.49   0
  22   2  -6  337.75   10.17   0
 -20  -2   6  840.78   11.80   0
 -20   2   6  813.97   12.28   0
  20   2  -6  722.98    9.77   0
  20   2  -6  832.65   11.56   0
  20  -2  -6  750.66   11.77   0
 -18   2   6  795.00   12.86   0
 -18  -2   6  775.01   11.65   0
  18   2  -6  784.02   11.94   0
  18  -2  -6  776.03   12.70   0
  18   2  -6  752.02    8.96   0
 -16   2   6  362.81    7.88   0
 -16  -2   6  361.48    8.32   0
  16   2  -6  409.90    6.76   0
  16  -2  -6  416.39    9.62   0
  16   2  -6  425.00    8.71   0
 -14  -2   6 3118.55   13.77   0
  14   2  -6 3160.66   14.99   0
  14   2  -6 3176.85   14.32   0
  14  -2  -6 3394.36   17.61   0
 -12  -2   6  514.93    6.16   0
  12   2  -6  539.30    6.18   0
  12  -2  -6  605.67    7.78   0
  12   2  -6  630.06    7.05   0
 -10  -2   6  572.08    6.75   0
  10  -2  -6  579.83    7.01   0
  10  -2  -6  539.98    4.47   0
  10   2  -6  563.37    6.43   0
  -8  -2   6 3766.03   13.50   0
   8  -2  -6 4749.70   12.30   0
   8  -2  -6 3881.20   14.76   0
   8   2  -6 4429.88   14.60   0
  -6  -2   6 3962.14   13.69   0
   6  -2  -6 3781.47   11.85   0
   6  -2  -6  406.41    6.08   0
   6   2  -6 4087.86   14.04   0
  -4  -2   6 1073.67    8.51   0
  -4   2   6 1051.88    7.76   0
  -4   2   6 1109.60    9.14   0
   4  -2  -6 1070.15    8.31   0
   4   2  -6 1038.00    8.20   0
  -2   2   6 1275.04    8.91   0
  -2   2   6 1406.84   10.28   0
  -2  -2   6 1363.59    9.27   0
   2   2  -6 1367.76    9.39   0
   2  -2  -6 1387.05    9.65   0
   0   2   6  322.01    7.22   0
   0   2   6  375.14    7.54   0
   0  -2   6  376.75    6.32   0
   0   2  -6  356.89    6.99   0
   0  -2  -6  345.44    7.60   0
   2  -2   6 1026.11    9.87   0
   2   2   6 1114.93   10.32   0
   2   2   6  793.38    9.11   0
  -2  -2  -6  896.90    9.48   0
  -2   2  -6  878.79    9.30   0
   4   2   6  601.32    9.13   0
   4   2   6  631.42    8.99   0
   4  -2   6  628.71   10.16   0
  -4   2  -6  701.65   10.63   0
  -4  -2  -6  683.53    9.35   0
   6  -2   6  811.59   11.20   0
   6   2   6  716.21   11.01   0
   6   2   6  811.10   11.21   0
  -6   2  -6  792.22   11.00   0
  -6  -2  -6  743.08   12.33   0
   8  -2   6  755.17   11.73   0
   8   2   6  889.49   12.18   0
  -8  -2  -6  824.98   11.97   0
  -8   2  -6  816.16   12.20   0
  10  -2   6  227.24   10.84   0
  10   2   6  244.90   12.42   0
 -10   2  -6  252.57   10.62   0
 -10  -2  -6  258.97   10.14   0
  12   2   6  170.01   10.42   0
  12  -2   6  160.80   13.28   0
 -12  -2  -6  141.48   10.11   0
 -12   2  -6  163.57   11.08   0
  14  -2   6  932.77   17.24   0
  14   2   6  927.26   18.93   0
 -14  -2  -6  845.11   16.53   0
 -14   2  -6  782.81   16.17   0
  16   2   6   39.50   11.89   0
  16  -2   6   56.70   11.96   0
  16   2   6   29.30   12.75   0
 -16   2  -6   48.35   15.20   0
 -16  -2  -6   24.26   11.57   0
  18   2   6   10.33   12.66   0
  18  -2   6   20.87   18.55   0
  18   2   6   -5.29   15.13   0
 -18  -2  -6    6.70   12.41   0
 -18   2  -6    1.52   18.48   0
  20  -2   6  297.24   18.73   0
  20   2   6  335.89   20.18   0
  20   2   6  334.91   19.77   0
 -20  -2  -6  341.27   21.54   0
 -20   2  -6  314.24   21.09   0
  22  -2   6    1.80   17.25   0
  22   2   6   24.62   25.27   0
  22   2   6   20.61   19.23   0
 -22  -2  -6    7.12   26.85   0
 -22   2  -6   13.78   20.50   0
  24  -2   6   -5.22   25.87   0
  24   2   6   26.35   22.50   0
  24   2   6    9.67   21.94   0
 -24  -2  -6   -9.63   29.90   0
 -24   2  -6   23.34   20.86   0
 -35   3   6   23.69   21.35   0
 -35  -3   6    9.60   19.35   0
  35   3  -6   39.46   23.59   0
  35  -3  -6   60.45   21.80   0
  35   3  -6   47.26   23.81   0
 -33  -3   6   12.69   17.02   0
 -33   3   6   27.61   21.29   0
  33   3  -6   40.56   16.76   0
  33   3  -6   40.17   17.36   0
  33  -3  -6   36.60   22.02   0
 -31   3   6   30.81   15.26   0
 -31  -3   6   26.16   18.41   0
  31   3  -6   28.42   14.82   0
  31   3  -6   66.50   15.09   0
  31  -3  -6   33.40   19.06   0
 -29   3   6  178.74   17.65   0
 -29  -3   6  182.30   16.89   0
  29   3  -6  204.71   13.37   0
  29   3  -6  170.79   14.15   0
  29  -3  -6  191.90   18.32   0
 -27   3   6   28.69   11.95   0
 -27  -3   6   69.50   14.43   0
  27   3  -6   60.39   13.49   0
  27   3  -6   79.80   12.41   0
  27  -3  -6   64.51   12.23   0
 -25   3   6  268.33   12.18   0
 -25  -3   6  246.84   10.75   0
  25   3  -6  201.82   10.70   0
  25  -3  -6  197.25   14.63   0
  25   3  -6  233.48   12.70   0
 -23   3   6  262.10   11.11   0
 -23  -3   6  255.79    9.37   0
  23  -3  -6  276.28   11.31   0
  23   3  -6  274.01   11.85   0
  23   3  -6  305.70    9.83   0
 -21   3   6  196.68    9.91   0
 -21  -3   6  195.66   10.13   0
  21   3  -6  195.21    8.39   0
  21  -3  -6  229.56    9.69   0
  21   3  -6  251.09    8.72   0
 -19   3   6  290.94    8.95   0
 -19  -3   6  266.28    7.69   0
  19   3  -6  229.44    7.71   0
  19  -3  -6  258.05    8.86   0
  19   3  -6  256.36    9.93   0
 -17   3   6  413.97    9.05   0
 -17  -3   6  364.95    8.19   0
  17   3  -6  434.36   10.27   0
  17   3  -6  430.65    7.97   0
  17  -3  -6  467.81    9.42   0
 -15  -3   6  242.10    8.57   0
  15   3  -6  245.26    6.74   0
  15   3  -6  276.91    7.37   0
  15  -3  -6  247.29    7.23   0
 -13  -3   6  837.84    9.26   0
  13   3  -6  911.17    9.23   0
  13  -3  -6  842.09    9.32   0
  13   3  -6  805.86    9.02   0
 -11  -3   6  252.28    7.36   0
  11   3  -6  245.07    4.77   0
  11   3  -6  247.82    4.81   0
  11  -3  -6  244.84    4.72   0
  11  -3  -6  260.87    7.09   0
  -9  -3   6  267.91    7.62   0
   9  -3  -6  249.49    5.45   0
   9  -3  -6  262.50    4.92   0
   9  -3  -6  250.58    5.54   0
   9   3  -6  254.61    4.57   0
   7  -3  -6 3555.64   13.94   0
   7  -3  -6 4215.07   15.56   0
  -5   3   6  239.63    6.15   0
  -5  -3   6  237.69    5.31   0
   5  -3  -6  281.43    5.57   0
   5  -3  -6  308.43    5.41   0
  -3   3   6  842.39    8.31   0
  -3   3   6  648.83    7.21   0
  -3  -3   6  908.91    7.46   0
   3  -3  -6  835.70    8.37   0
   3   3  -6  977.25    8.34   0
   3  -3  -6  988.16    8.97   0
  -1   3   6 1059.31    9.98   0
  -1  -3   6 1143.19    8.84   0
  -1   3   6 1093.67    9.10   0
   1   3  -6 1080.15    8.66   0
   1  -3  -6 1092.47    9.65   0
   1   3   6  907.61   10.27   0
   1  -3   6  801.72    9.68   0
   1   3   6  732.93    9.44   0
  -1  -3  -6  864.01   10.44   0
  -1   3  -6  853.54    8.97   0
   3   3   6  291.33    7.84   0
   3   3   6  318.24    8.46   0
   3  -3   6  347.75    8.97   0
  -3  -3  -6  348.65    7.38   0
  -3   3  -6  394.08    8.64   0
   5   3   6  846.19   13.21   0
   5   3   6  896.71   11.03   0
   5  -3   6  909.44   11.19   0
  -5  -3  -6  885.49   10.93   0
  -5   3  -6  837.96   10.86   0
   7  -3   6  155.35    7.90   0
   7   3   6  142.71   11.56   0
   7   3   6  187.39    7.78   0
  -7  -3  -6  181.99    7.92   0
  -7   3  -6  181.80    9.89   0
   9   3   6  243.50   10.95   0
   9  -3   6  313.31   10.41   0
   9   3   6  305.12    9.36   0
  -9  -3  -6  256.14    9.67   0
  -9   3  -6  282.70   11.18   0
  11   3   6  128.71   10.30   0
  11  -3   6  143.38   10.09   0
  11   3   6  133.70   11.39   0
 -11  -3  -6  151.60   11.91   0
 -11   3  -6  132.75    9.84   0
  13  -3   6  352.23   12.81   0
  13   3   6  408.16   12.47   0
  13   3   6  330.26   13.68   0
 -13   3  -6  357.42   14.92   0
 -13  -3  -6  363.57   14.31   0
  15  -3   6  206.18   13.48   0
  15   3   6  202.00   13.96   0
  15   3   6  197.87   13.58   0
 -15   3  -6  217.44   16.22   0
 -15  -3  -6  188.08   15.63   0
  17   3   6   42.97   14.74   0
  17   3   6   48.15   13.13   0
  17  -3   6   64.90   12.23   0
 -17  -3  -6   51.52   12.89   0
 -17   3  -6   36.72   14.82   0
  19  -3   6   40.06   21.32   0
  19   3   6   61.90   16.01   0
  19   3   6   36.21   16.98   0
 -19   3  -6   75.82   19.81   0
 -19  -3  -6   86.09   16.12   0
  21  -3   6   22.21   19.95   0
  21   3   6   33.05   25.41   0
  21   3   6    5.06   21.89   0
 -21  -3  -6    4.26   18.11   0
 -21   3  -6    6.28   19.66   0
  23   3   6   22.70   26.48   0
  23   3   6   16.72   20.71   0
  23  -3   6   16.60   22.38   0
 -23  -3  -6  -10.38   21.37   0
 -23   3  -6   19.01   22.22   0
 -34   4   6   30.30   21.49   0
 -34  -4   6   -7.18   19.41   0
  34  -4  -6   31.34   25.85   0
  34   4  -6   -4.19   24.11   0
  34   4  -6   32.07   23.17   0
 -32   4   6   22.70   22.77   0
 -32  -4   6    8.59   22.73   0
  32   4  -6    0.03   20.03   0
  32   4  -6    1.64   17.21   0
  32  -4  -6   21.51   23.10   0
 -30  -4   6   53.37   15.07   0
 -30   4   6   60.39   19.52   0
  30   4  -6   19.41   18.95   0
  30  -4  -6   50.66   19.77   0
  30   4  -6   46.83   18.68   0
 -28  -4   6   77.34   15.93   0
 -28   4   6   65.35   17.03   0
  28   4  -6   50.16   15.57   0
  28   4  -6   86.08   17.93   0
  28  -4  -6   68.92   17.36   0
 -26   4   6  264.07   14.60   0
 -26  -4   6  277.80   12.31   0
  26   4  -6  269.02   17.14   0
  26   4  -6  254.03   14.84   0
  26  -4  -6  232.34   17.69   0
 -24   4   6   62.03   10.07   0
 -24  -4   6   75.76    8.71   0
  24   4  -6   88.71   10.97   0
  24   4  -6  112.15   12.21   0
  24  -4  -6   82.21   10.11   0
 -22  -4   6  177.95   10.69   0
 -22   4   6  188.71    9.66   0
  22  -4  -6  196.45   12.83   0
  22   4  -6  149.32    9.35   0
  22   4  -6  191.54    9.10   0
 -20   4   6  379.32   12.08   0
  20   4  -6  373.52   10.45   0
  20  -4  -6  456.06   13.29   0
  20   4  -6  453.62   11.31   0
 -18  -4   6   19.97    7.64   0
  18   4  -6   44.39    6.13   0
  18   4  -6   47.75    7.70   0
  18  -4  -6   39.23    7.08   0
 -16  -4   6  429.99   11.33   0
  16   4  -6  569.49    7.70   0
  16   4  -6  514.47    9.68   0
  16  -4  -6  545.64    9.57   0
 -14  -4   6  238.24    8.14   0
  14   4  -6  251.15    6.70   0
  14  -4  -6  251.06    7.02   0
 -12  -4   6  103.14    6.98   0
  12  -4  -6  148.21    5.62   0
  12  -4  -6  153.81    6.91   0
  12   4  -6  123.55    3.87   0
  12   4  -6  136.43    4.15   0
 -10  -4   6  651.39    9.70   0
  10  -4  -6  679.82    9.13   0
  10  -4  -6  675.33    8.93   0
  10  -4  -6  585.89    7.87   0
  10   4  -6  644.50    6.45   0
  10   4  -6  718.29    6.11   0
  -8  -4   6   23.69    7.95   0
   8   4  -6   20.41    2.34   0
   8   4  -6   25.09    2.57   0
   8  -4  -6   39.73    6.25   0
   8  -4  -6   29.95    5.30   0
   8  -4  -6   16.70    4.30   0
   6  -4  -6  148.68    7.25   0
   6  -4  -6  159.64    5.59   0
   6   4  -6  175.02    4.02   0
  -4   4   6 1173.87   11.83   0
  -4  -4   6 1143.21    7.99   0
   4  -4  -6 1154.74   12.19   0
   4   4  -6 1238.94    8.10   0
   4  -4  -6 1277.54   10.12   0
  -2   4   6 1947.05   14.35   0
  -2   4   6 1947.61   11.76   0
  -2  -4   6 2182.38   11.03   0
   2  -4  -6 2007.38   15.41   0
   2  -4  -6 2175.18   12.34   0
   0   4   6   85.63    9.18   0
   0   4   6   13.47    4.53   0
   0  -4   6   86.63    4.47   0
   0  -4  -6   82.63    7.17   0
   0   4  -6   87.45    4.85   0
   0  -4  -6   74.48    6.01   0
   2   4   6  672.48   12.31   0
   2   4   6  747.81    8.90   0
   2  -4   6  683.75    8.30   0
  -2  -4  -6  717.77    9.88   0
  -2   4  -6  671.78    8.26   0
   4   4   6  427.31   12.61   0
   4   4   6  497.01    8.29   0
   4  -4   6  502.91    9.62   0
  -4  -4  -6  523.88    8.62   0
  -4   4  -6  502.94    8.54   0
   6   4   6  185.94   12.58   0
   6  -4   6  198.10    9.27   0
   6   4   6  201.66    7.43   0
  -6   4  -6  225.34    7.84   0
  -6  -4  -6  217.12    7.52   0
   8   4   6  240.50   10.89   0
   8  -4   6  264.53   11.34   0
   8   4   6  290.04    9.37   0
  -8  -4  -6  231.27   10.87   0
  -8   4  -6  241.76   10.71   0
  10   4   6  693.08   16.85   0
  10   4   6  748.30   12.97   0
  10  -4   6  641.62   12.28   0
 -10   4  -6  713.38   12.56   0
 -10  -4  -6  766.97   13.06   0
  12  -4   6  271.33   14.52   0
  12   4   6  262.40   16.85   0
  12   4   6  272.94   11.30   0
 -12   4  -6  262.90   12.02   0
 -12  -4  -6  284.34   11.47   0
  14  -4   6   60.21   12.63   0
  14   4   6   58.79   13.08   0
  14   4   6   50.05   11.36   0
 -14   4  -6   44.17   12.29   0
 -14  -4  -6   43.84   11.14   0
  16  -4   6   67.33   13.48   0
  16   4   6   78.68   20.05   0
  16   4   6   85.73   12.62   0
 -16  -4  -6  149.42   16.45   0
 -16   4  -6  119.96   16.93   0
  18  -4   6   32.71   16.20   0
  18   4   6   -3.58   23.36   0
  18   4   6   19.27   18.46   0
 -18  -4  -6   20.42   18.62   0
 -18   4  -6    1.63   15.38   0
  20   4   6   75.44   19.61   0
  20  -4   6   85.29   22.51   0
  20   4   6   16.26   19.85   0
 -20  -4  -6   54.80   19.60   0
 -20   4  -6   76.84   18.79   0
  22  -4   6    1.07   20.83   0
  22   4   6   -4.51   25.75   0
  22   4   6   -6.42   19.48   0
 -22  -4  -6  -12.56   23.06   0
 -22   4  -6   -5.97   20.91   0
 -31   5   6  177.50   22.77   0
 -31  -5   6  227.99   17.81   0
  31   5  -6  138.98   22.39   0
  31   5  -6  201.60   20.00   0
  31  -5  -6  171.63   23.05   0
 -29  -5   6   27.15   16.76   0
 -29   5   6   17.80   15.95   0
  29   5  -6   13.87   19.56   0
  29   5  -6   39.47   13.84   0
  29  -5  -6   49.30   16.26   0
 -27  -5   6   38.31   12.07   0
 -27   5   6   38.26   13.95   0
  27   5  -6   58.40   17.09   0
  27   5  -6   33.96   15.01   0
  27  -5  -6   47.48   14.77   0
 -25   5   6  203.52   13.49   0
 -25  -5   6  218.95   11.31   0
  25   5  -6  220.11   14.48   0
  25   5  -6  252.19   11.51   0
  25  -5  -6  261.86   14.05   0
  23   5  -6  372.83   13.48   0
  23   5  -6  451.74   11.10   0
  23  -5  -6  262.52   12.86   0
  21   5  -6  302.65   11.63   0
  21  -5  -6  331.65   12.77   0
  21   5  -6  312.53   10.43   0
 -19  -5   6  179.68   10.63   0
  19  -5  -6  216.86   11.13   0
  19   5  -6  188.22   10.43   0
  19   5  -6  192.74    7.35   0
 -17  -5   6   28.27    9.14   0
  17  -5  -6   10.95    9.25   0
  17   5  -6   20.94    7.05   0
 -15  -5   6  443.05   13.77   0
  15  -5  -6  528.12   11.09   0
  15   5  -6  513.05    7.92   0
 -13  -5   6  198.59    8.64   0
  13   5  -6  252.54    5.62   0
  13  -5  -6  237.37    7.79   0
  13   5  -6  224.47    5.36   0
  13  -5  -6  253.45    6.64   0
 -11  -5   6  172.84    8.66   0
  11  -5  -6  244.77    5.98   0
  11  -5  -6  263.02    7.70   0
  11  -5  -6  233.46    7.03   0
  11   5  -6  249.51    4.98   0
  11   5  -6  229.25    4.26   0
  -9  -5   6  467.81   10.29   0
   9  -5  -6  526.05    7.43   0
   9  -5  -6  443.41    8.89   0
   9   5  -6  534.80    5.33   0
   9  -5  -6  493.60    6.64   0
   9   5  -6  486.34    4.65   0
  -7  -5   6  301.68    8.99   0
   7   5  -6  329.63    4.18   0
   7  -5  -6  316.96   10.49   0
   7  -5  -6  301.71    6.09   0
   7   5  -6  331.47    4.44   0
   7  -5  -6  281.55    5.23   0
   5  -5  -6  235.12    8.06   0
   5   5  -6  238.52    4.36   0
   5  -5  -6  252.75    5.08   0
  -3  -5   6  353.71    5.17   0
   3  -5  -6  385.00   10.84   0
   3  -5  -6  386.27    6.79   0
   3   5  -6  348.92    5.19   0
  -1   5   6  781.07   13.23   0
  -1   5   6  753.78    8.50   0
  -1  -5   6  873.32    8.41   0
   1  -5  -6  797.52   13.43   0
   1   5  -6  844.44    8.19   0
   1  -5  -6  860.24    8.30   0
   1   5   6  462.01   12.68   0
   1   5   6  484.86    8.40   0
   1  -5   6  524.14    8.15   0
  -1  -5  -6  577.26    7.90   0
  -1  -5  -6  561.35   11.53   0
   3   5   6   30.88    8.74   0
   3   5   6   30.54    5.25   0
   3  -5   6   28.42    5.20   0
  -3  -5  -6   22.06    6.70   0
   5   5   6  136.66   12.98   0
   5   5   6  130.98    8.28   0
   5  -5   6  131.69    9.10   0
  -5  -5  -6  163.88    7.19   0
  -5   5  -6  143.40    8.84   0
   7   5   6   50.53   10.14   0
   7   5   6   51.70    7.32   0
   7  -5   6   71.74    9.42   0
  -7   5  -6   28.73    9.66   0
  -7  -5  -6   29.17    8.78   0
   9   5   6   33.54   14.51   0
   9   5   6   46.82    8.22   0
   9  -5   6   27.80    8.24   0
  -9   5  -6   33.98    7.89   0
  -9  -5  -6   58.50    8.33   0
  11   5   6  866.13   18.57   0
  11  -5   6  988.70   17.65   0
  11   5   6 1013.33   15.98   0
 -11   5  -6  971.41   15.79   0
 -11  -5  -6  989.02   15.09   0
  13  -5   6  157.42   13.46   0
  13   5   6  151.11   11.60   0
  13   5   6  127.74   15.07   0
 -13  -5  -6   99.78   14.95   0
 -13   5  -6  174.43   13.43   0
  15  -5   6   35.63   15.86   0
  15   5   6   36.88   14.93   0
  15   5   6    8.73   16.79   0
 -15  -5  -6   21.40   12.04   0
 -15   5  -6   43.65   15.73   0
  17  -5   6   51.13   19.14   0
  17   5   6   40.59   22.72   0
  17   5   6   11.62   18.00   0
 -17  -5  -6   32.34   15.39   0
 -17   5  -6   69.95   16.31   0
  19   5   6   58.24   24.29   0
  19  -5   6   33.68   21.54   0
  19   5   6    8.60   17.19   0
 -19   5  -6   16.02   21.93   0
 -19  -5  -6    3.44   16.88   0
  30   6  -6    9.07   19.28   0
  30   6  -6   11.23   19.16   0
  30  -6  -6   32.46   22.38   0
  28   6  -6   13.49   15.83   0
  28   6  -6   41.97   20.78   0
  28  -6  -6   40.26   17.30   0
  26   6  -6   24.25   16.01   0
  26   6  -6    4.11   13.12   0
  26  -6  -6   24.71   17.05   0
  24   6  -6   25.41   11.50   0
  24   6  -6   -4.46   17.60   0
  24  -6  -6   18.91   17.37   0
  22   6  -6   45.76   12.55   0
  22  -6  -6   51.81   12.81   0
  22   6  -6   51.31   11.25   0
 -20  -6   6  101.91   11.82   0
  20   6  -6  167.23    9.47   0
  20  -6  -6  145.90   12.96   0
 -18  -6   6   66.44   13.91   0
  18  -6  -6   43.42    8.14   0
  18   6  -6   51.44    5.66   0
 -16  -6   6   15.59   12.78   0
  16   6  -6   16.85    5.57   0
  16  -6  -6   13.33    8.28   0
  16   6  -6   29.11    5.15   0
 -14  -6   6   13.88   10.03   0
  14  -6  -6   22.18    7.52   0
  14  -6  -6   29.70    6.10   0
  14  -6  -6   33.97    8.13   0
  14   6  -6   36.29    4.52   0
  14   6  -6   15.39    3.92   0
 -12  -6   6  539.24   13.45   0
  12  -6  -6  509.17    9.22   0
  12  -6  -6  504.44   10.94   0
  12  -6  -6  502.17    8.06   0
  12   6  -6  604.30    4.93   0
  12   6  -6  487.50    4.12   0
 -10  -6   6  118.23   10.16   0
  10  -6  -6  106.56    6.48   0
  10   6  -6  106.25    1.26   0
  10  -6  -6  126.85    8.43   0
  10   6  -6  163.46    1.79   0
  10  -6  -6  132.46    6.42   0
  -8  -6   6  351.81   11.79   0
   8  -6  -6  370.02    6.96   0
   8  -6  -6  259.94    9.70   0
   8  -6  -6  352.61    7.03   0
  -6  -6   6   65.75    9.17   0
   6  -6  -6   82.77    8.46   0
   6  -6  -6   72.11    5.05   0
   6  -6  -6   71.56    5.15   0
  -4  -6   6  133.34   10.14   0
   4  -6  -6  157.86    5.57   0
   4   6  -6  156.43    3.35   0
   4  -6  -6  147.28   11.40   0
   4  -6  -6  149.27    5.26   0
  -2  -6   6  226.64    4.95   0
   2  -6  -6  305.04    6.65   0
   2   6  -6  264.18    4.65   0
   2  -6  -6  272.13   10.78   0
   0   6   6  796.52   14.68   0
   0  -6   6  507.18    7.53   0
   0   6  -6  783.98    8.53   0
   0  -6  -6  754.13   14.32   0
   0  -6  -6  782.32    9.50   0
   2   6   6  137.05    6.46   0
   2   6   6  133.15   12.97   0
   2  -6   6  122.81    6.56   0
  -2   6  -6  141.59    6.32   0
  -2  -6  -6  119.04   11.42   0
  -2  -6  -6  137.85    5.48   0
   4   6   6  136.83   11.43   0
   4   6   6    1.31    5.82   0
   4  -6   6  145.75    8.07   0
  -4   6  -6  138.28    7.73   0
  -4  -6  -6  128.84    6.36   0
   6   6   6  160.31   15.11   0
   6   6   6  131.52    7.73   0
   6  -6   6  162.35    9.93   0
  -6  -6  -6  182.76    9.42   0
   8   6   6  137.07   13.03   0
   8   6   6  147.90   10.49   0
   8  -6   6  109.53   10.68   0
  -8   6  -6  133.09   10.82   0
  -8  -6  -6  146.52   10.44   0
  10   6   6   71.44   15.32   0
  10   6   6   70.81   11.27   0
  10  -6   6   73.84   12.10   0
 -10   6  -6   62.56    9.72   0
 -10  -6  -6   69.21   11.07   0
  12   6   6   15.71   10.76   0
  12   6   6   -0.86   18.60   0
  12  -6   6   11.24   11.66   0
 -12  -6  -6   10.43   13.29   0
 -12   6  -6   18.25   11.46   0
  14   6   6  106.83   17.82   0
  14  -6   6  131.54   16.63   0
  14   6   6  142.56   16.14   0
 -14  -6  -6   32.78   14.19   0
 -14   6  -6  133.16   13.97   0
  16   6   6   -3.93   22.79   0
  16   6   6   14.83   14.34   0
  16  -6   6   -0.94   14.95   0
 -16   6  -6    6.26   15.66   0
 -16  -6  -6   -6.40   13.79   0
  18   6   6   23.38   21.03   0
  18  -6   6   -9.20   17.31   0
  18   6   6   12.06   16.75   0
 -18  -6  -6   11.22   16.47   0
 -18   6  -6   16.40   17.16   0
  27   7  -6   12.37   13.28   0
  27  -7  -6    9.13   20.08   0
  27   7  -6  -37.46   20.30   0
  25   7  -6  348.23   13.12   0
  25  -7  -6  332.77   16.31   0
  23   7  -6   16.47    9.54   0
  23  -7  -6   52.51   17.02   0
 -21  -7   6   95.18   15.72   0
  21   7  -6  110.17    8.96   0
  21  -7  -6  107.44   11.64   0
 -19  -7   6  150.18   15.22   0
  19   7  -6  216.40    7.20   0
  19   7  -6  196.70    6.94   0
  19  -7  -6  207.43   12.60   0
 -17  -7   6   80.48   12.63   0
  17  -7  -6   54.03   14.43   0
  17   7  -6   59.40    4.37   0
  17   7  -6   55.04    4.59   0
  17  -7  -6   49.22   10.37   0
 -15  -7   6   39.77   11.80   0
  15  -7  -6   40.38   15.12   0
  15  -7  -6   21.23    8.67   0
  15  -7  -6   26.21    8.77   0
 -13  -7   6  774.65   16.86   0
  13  -7  -6  847.62   11.65   0
  13  -7  -6  753.96   17.93   0
  13  -7  -6  773.87   11.18   0
 -11  -7   6   -8.21   14.67   0
  11  -7  -6   -3.62    6.78   0
  11  -7  -6    2.03    6.32   0
  11  -7  -6   -6.61   10.26   0
  -9  -7   6   42.87   13.91   0
   9  -7  -6   36.59   13.00   0
   9  -7  -6   53.24    5.37   0
   9  -7  -6   65.16    5.93   0
  -7  -7   6  328.39   13.34   0
   7  -7  -6  345.04   12.56   0
   7  -7  -6  344.93    5.74   0
   7  -7  -6  404.48    6.68   0
  -5  -7   6   33.17   15.30   0
   5  -7  -6   45.06    4.34   0
   5  -7  -6   45.79    9.73   0
   5  -7  -6   44.66    4.25   0
  -3  -7   6  130.69   12.29   0
   3  -7  -6   78.69   14.26   0
   3  -7  -6   85.82    4.69   0
   3  -7  -6   82.96    4.43   0
   1   7  -6  116.13    2.94   0
   1  -7  -6  118.62   11.59   0
   1  -7  -6  124.68    4.76   0
   1  -7  -6  122.87    5.06   0
   1  -7   6   57.57    4.67   0
  -1  -7  -6   44.50   15.40   0
  -1  -7  -6   49.89    4.99   0
  -1   7  -6   44.97    4.63   0
   3   7   6  217.61   13.28   0
   3  -7   6  248.78    7.41   0
  -3  -7  -6  249.81   13.74   0
  -3   7  -6  215.48    8.06   0
  -3  -7  -6  233.69    7.30   0
   5   7   6  183.07   14.24   0
   5   7   6  209.34    8.46   0
   5  -7   6  176.38    8.92   0
  -5   7  -6  207.06    8.98   0
  -5  -7  -6  232.96    9.29   0
   7   7   6  124.23   15.55   0
   7   7   6   67.28    9.43   0
   7  -7   6  137.90   10.45   0
  -7  -7  -6  130.67    9.51   0
  -7   7  -6  143.31   10.76   0
   9   7   6  165.26   16.54   0
   9   7   6  101.00   10.95   0
   9  -7   6  176.67   12.08   0
  -9  -7  -6  186.88   10.18   0
  11   7   6   31.77   16.62   0
  11   7   6    6.44    9.65   0
  11  -7   6   30.44   13.23   0
 -11  -7  -6   33.18   11.34   0
 -11   7  -6   15.65   10.71   0
  13   7   6   15.88   22.72   0
  13   7   6    0.62   13.50   0
  13  -7   6   34.37   15.39   0
 -13  -7  -6    9.29   11.13   0
 -13   7  -6   16.40   12.84   0
  15   7   6   43.51   19.97   0
  15   7   6  -10.88   14.50   0
  15  -7   6   11.66   15.86   0
 -15  -7  -6    5.01   16.19   0
 -15   7  -6   12.93   18.60   0
  24   8  -6   15.83    7.26   0
  24   8  -6    8.82    8.42   0
  24  -8  -6   39.91   16.64   0
  22  -8  -6   -2.16   16.40   0
  22  -8  -6  -10.60   13.99   0
  22   8  -6    3.23    5.09   0
  22   8  -6    0.31    5.60   0
 -20  -8   6  -22.87   23.61   0
  20  -8  -6    5.64   19.81   0
  20  -8  -6   13.34   11.79   0
  20  -8  -6    1.91   11.77   0
 -18  -8   6   28.13   17.87   0
  18  -8  -6   65.14    9.97   0
  18  -8  -6   81.62   15.68   0
  18  -8  -6   67.24    8.39   0
 -16  -8   6   16.52   14.93   0
  16  -8  -6   62.41   17.93   0
  16  -8  -6   -2.53    8.71   0
  16  -8  -6   35.02    8.76   0
 -14  -8   6   90.16   18.70   0
  14  -8  -6   77.42    7.57   0
  14  -8  -6   72.81   17.62   0
  14  -8  -6   93.91    8.24   0
 -12  -8   6    3.78   15.25   0
  12  -8  -6   29.24   16.30   0
  12  -8  -6    9.97    6.35   0
  12  -8  -6   24.05    6.04   0
 -10  -8   6   53.43   15.24   0
  10  -8  -6   52.50   12.74   0
  10  -8  -6   52.68    4.89   0
  10  -8  -6   49.84    4.73   0
  -8  -8   6   72.90   15.00   0
   8  -8  -6   88.47    3.48   0
   8  -8  -6  137.12   13.78   0
   8  -8  -6   80.35    2.85   0
  -6  -8   6   30.11   18.39   0
   6  -8  -6   23.67   12.84   0
  -4  -8   6   14.25   13.69   0
   4  -8  -6    6.38   12.76   0
  -2  -8   6   51.28   15.00   0
   2  -8  -6   43.98   16.03   0
   0  -8   6   15.96   18.71   0
   0  -8  -6    2.66   19.52   0
  -2  -8  -6    7.77    3.10   0
  -2  -8  -6   10.92    3.18   0
  -2  -8  -6   -1.84   18.91   0
   4  -8   6   19.63    5.97   0
  -4   8  -6   32.00    5.80   0
  -4  -8  -6   37.87    5.64   0
  -4  -8  -6   42.56   19.87   0
   6  -8   6    4.71    8.36   0
  -6   8  -6   -4.29    7.96   0
  -6  -8  -6    7.62    6.56   0
   8   8   6   40.37   17.21   0
   8   8   6   32.63    7.60   0
   8  -8   6    7.90    9.18   0
  -8   8  -6   17.50   10.24   0
  -8  -8  -6   44.52    8.49   0
  10   8   6   17.09   18.86   0
  10   8   6   -0.73    8.74   0
  10  -8   6   -6.01   11.41   0
 -10   8  -6    7.39   10.67   0
 -10  -8  -6   -1.90    9.90   0
  12   8   6   14.66   25.38   0
  12   8   6   -0.90   11.06   0
  12  -8   6   10.45   15.55   0
 -12   8  -6   14.92   15.28   0
 -12  -8  -6    1.69   10.85   0
 -19  -9   6   77.79   28.00   0
  19  -9  -6   71.26   22.11   0
 -17  -9   6   52.82   26.60   0
  17  -9  -6   41.90   23.10   0
  17  -9  -6   15.51    8.67   0
  17  -9  -6   32.50    8.29   0
 -15  -9   6   -0.97   18.91   0
  15  -9  -6   -0.82    5.56   0
  15  -9  -6   -1.92    6.34   0
  15  -9  -6    9.27   17.29   0
 -13  -9   6   29.87   17.03   0
  13  -9  -6   40.48   16.00   0
 -11  -9   6   96.20   17.66   0
  11  -9  -6  144.09   22.88   0
  -9  -9   6   22.48   21.71   0
   9  -9  -6   31.97   15.79   0
  -7  -9   6   78.73   18.64   0
   7  -9  -6  120.27   19.87   0
  -5  -9   6   84.94   19.43   0
   5  -9  -6  104.16   16.72   0
  -3  -9   6   -1.42   22.23   0
   3  -9  -6   11.75   16.59   0
  -1  -9   6   53.80   18.92   0
   1  -9  -6   59.15   22.42   0
   1  -9   6    1.75   18.92   0
  -1  -9  -6    4.75   19.97   0
   3  -9   6   55.93   20.86   0
  -3  -9  -6   40.36   20.04   0
 -37   1   7   12.81   25.36   0
 -37  -1   7   20.81   29.57   0
  37  -1  -7   16.71   25.59   0
  37   1  -7   -0.71   20.78   0
  37   1  -7    7.12   21.04   0
  37  -1  -7   -6.53   17.20   0
 -35   1   7   92.25   18.74   0
 -35  -1   7   31.89   21.77   0
  35   1  -7   37.95   15.84   0
  35   1  -7  108.68   17.34   0
  35  -1  -7   74.47   22.55   0
 -33   1   7  109.82   16.71   0
 -33  -1   7  114.84   16.08   0
  33   1  -7  152.15   14.16   0
  33   1  -7  168.40   16.65   0
  33  -1  -7  142.42   21.04   0
 -31  -1   7   96.53   14.79   0
 -31   1   7   87.88   15.01   0
  31   1  -7  117.97   13.78   0
  31   1  -7  111.52   17.71   0
  31  -1  -7   96.80   15.34   0
 -29  -1   7  100.57   12.23   0
 -29   1   7  149.13   13.51   0
  29   1  -7  130.62    9.85   0
  29  -1  -7  172.43   16.85   0
  29   1  -7  155.50   12.50   0
 -27  -1   7   22.56   10.61   0
 -27   1   7   19.49   10.42   0
  27   1  -7   16.78   13.38   0
  27  -1  -7    1.01   11.50   0
  27   1  -7   21.39    7.71   0
 -25   1   7  102.41    9.95   0
 -25  -1   7  122.57   10.37   0
  25   1  -7  127.88    9.40   0
  25   1  -7  109.02   12.70   0
  25  -1  -7  100.80    9.84   0
 -23   1   7 1199.26   15.93   0
 -23  -1   7 1228.43   15.70   0
  23   1  -7 1061.03   12.23   0
  23   1  -7 1173.09   15.50   0
  23  -1  -7 1154.22   17.41   0
 -21   1   7  551.83   11.18   0
 -21  -1   7  569.02   10.60   0
  21  -1  -7  551.29   12.50   0
  21   1  -7  536.82    7.74   0
  21   1  -7  544.56   10.58   0
 -19   1   7 1247.10   14.74   0
 -19  -1   7 1128.28   13.42   0
  19   1  -7 1197.65   10.40   0
  19  -1  -7 1255.97   13.16   0
  19   1  -7 1248.16   12.72   0
  17   1  -7 1424.11   12.41   0
  17   1  -7 1441.45    9.38   0
  17  -1  -7 1351.69   12.67   0
  15   1  -7  176.03    3.69   0
  15   1  -7  193.78    6.20   0
  15  -1  -7  195.41    6.53   0
 -13  -1   7 1039.97    6.16   0
  13   1  -7 1152.14    6.64   0
  13   1  -7 1105.88    9.48   0
  13  -1  -7 1215.80   11.34   0
 -11  -1   7 4258.45   11.10   0
   9   1  -7 1216.19    9.71   0
   9  -1  -7 1241.17    9.52   0
  -7   1   7  212.27    2.91   0
  -7   1   7  219.77    5.37   0
  -7  -1   7  210.01    6.14   0
   7   1  -7  201.49    4.95   0
   7  -1  -7  215.78    6.40   0
  -5   1   7 1205.53    9.36   0
  -5  -1   7 1257.67    9.34   0
   5  -1  -7 1118.08    8.98   0
   5   1  -7 1141.39    8.81   0
  -3   1   7 1141.06   10.21   0
  -3  -1   7 1127.33    9.13   0
   3  -1  -7 1215.41   10.53   0
   3   1  -7 1230.68    9.60   0
  -1   1   7  470.10    7.21   0
  -1  -1   7  476.20    7.25   0
   1   1  -7  484.46    7.38   0
   1  -1  -7  470.37    7.44   0
   1   1   7 1063.77   10.50   0
   1  -1   7 1136.53   10.74   0
  -1   1  -7 1111.21   10.61   0
  -1  -1  -7 1087.09   10.62   0
   3   1   7   73.19    8.20   0
   3  -1   7   58.89    6.12   0
  -3  -1  -7   64.42    6.16   0
  -3   1  -7   49.01    6.08   0
   5   1   7   77.13    9.47   0
   5  -1   7   74.91    8.86   0
  -5  -1  -7   34.57    9.11   0
  -5   1  -7   51.15    6.65   0
   7  -1   7  129.35    8.30   0
   7   1   7  124.01   10.31   0
  -7  -1  -7   79.61    7.87   0
  -7   1  -7   84.35    8.00   0
   9  -1   7  217.57   10.33   0
   9   1   7  183.05   10.22   0
  -9  -1  -7  244.15   12.90   0
  -9   1  -7  238.97   13.76   0
  11   1   7  366.74   14.63   0
  11  -1   7  362.56   12.33   0
 -11  -1  -7  330.09   12.04   0
 -11   1  -7  328.85   12.22   0
  13  -1   7  247.50   16.77   0
  13   1   7  275.33   15.86   0
 -13   1  -7  284.27   15.32   0
 -13  -1  -7  257.16   12.62   0
  15  -1   7   17.76   12.51   0
  15   1   7   10.76   13.73   0
 -15  -1  -7   25.27   12.16   0
 -15   1  -7   21.13   12.50   0
  17   1   7   43.71   14.63   0
  17  -1   7   73.22   18.16   0
 -17  -1  -7   84.81   18.68   0
 -17   1  -7   63.30   17.50   0
  19   1   7  169.87   21.59   0
  19  -1   7  118.77   16.44   0
 -19  -1  -7  116.02   19.07   0
 -19   1  -7  108.14   16.15   0
  21   1   7   10.58   17.23   0
  21  -1   7    8.66   22.54   0
 -21  -1  -7    4.57   17.24   0
 -21   1  -7    9.39   18.36   0
  23  -1   7   46.19   23.36   0
  23   1   7   40.64   20.37   0
 -23  -1  -7   90.81   21.55   0
 -23   1  -7   38.18   22.57   0
 -36  -2   7   28.63   20.87   0
 -36   2   7   50.54   20.36   0
  36   2  -7   19.55   20.03   0
  36   2  -7   18.43   20.96   0
  36  -2  -7   69.04   24.75   0
 -34  -2   7   43.27   22.39   0
 -34   2   7   25.56   25.73   0
  34   2  -7   30.87   18.68   0
  34   2  -7   15.83   18.44   0
  34  -2  -7   33.24   22.96   0
 -32   2   7   40.78   15.60   0
 -32  -2   7   25.12   15.46   0
  32   2  -7   44.99   12.55   0
  32   2  -7   55.89   15.68   0
  32  -2  -7   37.13   15.58   0
 -30  -2   7   43.75   11.19   0
 -30   2   7   40.27   14.23   0
  30   2  -7   41.94   11.16   0
  30   2  -7   30.27   11.12   0
  30  -2  -7   21.16   15.14   0
 -28   2   7   80.43   12.62   0
 -28  -2   7   79.66   11.23   0
  28   2  -7   69.32   12.59   0
  28   2  -7   78.03   11.41   0
  28  -2  -7   98.92   15.61   0
 -26   2   7   64.08   10.24   0
 -26  -2   7   63.59   12.99   0
  26   2  -7   74.00   14.55   0
  26  -2  -7   48.67   13.36   0
  26   2  -7   69.67   10.26   0
 -24  -2   7  211.26   12.37   0
 -24   2   7  238.46   11.01   0
  24   2  -7  219.31    8.40   0
  24   2  -7  216.04   12.45   0
  24  -2  -7  266.99   14.58   0
 -22   2   7   46.86    9.07   0
 -22  -2   7   72.95    9.55   0
  22   2  -7   80.04    7.41   0
  22  -2  -7   84.21    9.63   0
  22   2  -7   77.73    7.75   0
 -20  -2   7  297.98    8.86   0
 -20   2   7  324.58   11.17   0
  20   2  -7  296.08    7.00   0
  20   2  -7  348.99   10.73   0
  20  -2  -7  346.36    9.49   0
  18   2  -7   82.56    4.97   0
  18   2  -7   71.84    6.68   0
  18  -2  -7   97.93    7.04   0
 -16  -2   7  662.24    7.63   0
  16   2  -7  832.15   10.47   0
  16   2  -7  789.05    8.64   0
  16  -2  -7  698.77    9.69   0
 -14  -2   7  301.34    6.27   0
  14   2  -7  258.38    5.93   0
  14   2  -7  280.78    6.29   0
  14  -2  -7  259.54    6.89   0
 -12  -2   7  824.72    7.14   0
  12  -2  -7  929.00    5.79   0
  12   2  -7  900.20    8.35   0
  12  -2  -7  922.27    9.31   0
 -10  -2   7  895.11    7.73   0
  10  -2  -7  951.73    5.75   0
  10  -2  -7  956.32    8.91   0
  10   2  -7  930.31    8.21   0
   8  -2  -7  373.33    4.49   0
   8  -2  -7  387.20    7.54   0
   8   2  -7  426.39    6.00   0
  -6   2   7  337.09    5.96   0
  -6  -2   7  326.31    6.64   0
   6  -2  -7  389.83    6.87   0
   6   2  -7  384.27    5.89   0
  -4   2   7  442.40    5.78   0
  -4   2   7  467.64    6.81   0
  -4  -2   7  517.30    6.71   0
   4  -2  -7  456.80    6.74   0
   4   2  -7  467.80    6.22   0
  -2   2   7  558.30    6.92   0
  -2   2   7  597.72    7.72   0
  -2  -2   7  503.70    6.95   0
   2   2  -7  621.89    7.64   0
   2  -2  -7  499.55    7.20   0
   0   2   7  254.15    6.28   0
   0   2   7  293.65    6.74   0
   0  -2   7  302.67    6.85   0
   0  -2  -7  236.11    6.54   0
   0   2  -7  297.78    6.81   0
   2   2   7  946.51   11.70   0
   2   2   7 1149.24   12.26   0
   2  -2   7 1124.02   11.12   0
  -2  -2  -7 1086.54   12.51   0
  -2   2  -7 1102.13   10.85   0
   4   2   7 1006.64   13.81   0
   4   2   7 1180.72   14.16   0
   4  -2   7 1099.56   14.21   0
  -4  -2  -7 1166.63   13.92   0
  -4   2  -7 1052.99   13.49   0
   6   2   7   14.08    7.09   0
   6  -2   7    8.50   10.01   0
  -6   2  -7   22.15    7.22   0
  -6  -2  -7   19.17    7.28   0
   8  -2   7   90.01    9.51   0
   8   2   7   79.82   10.76   0
  -8  -2  -7   94.94    8.82   0
  -8   2  -7   96.41    9.49   0
  10  -2   7  152.54   10.33   0
  10   2   7  143.77   13.57   0
 -10  -2  -7  152.91   10.39   0
 -10   2  -7  133.92   10.49   0
  12  -2   7  134.81   11.34   0
  12   2   7  150.48   11.57   0
 -12  -2  -7  149.59   13.93   0
 -12   2  -7  139.25   11.59   0
  14  -2   7   69.77   16.09   0
  14   2   7   64.02   15.04   0
  14   2   7   43.04   12.39   0
 -14  -2  -7   70.40   14.67   0
 -14   2  -7   93.88   14.73   0
  16   2   7   66.05   13.78   0
  16  -2   7   51.18   18.42   0
  16   2   7   73.53   19.36   0
 -16   2  -7   56.43   13.76   0
 -16  -2  -7   53.87   12.50   0
  18  -2   7   88.41   16.41   0
  18   2   7   65.43   21.35   0
  18   2   7   81.01   14.61   0
 -18  -2  -7   35.62   19.81   0
 -18   2  -7   57.41   16.79   0
  20   2   7   67.73   21.85   0
  20   2   7   95.24   21.99   0
  20  -2   7  114.72   17.92   0
 -20  -2  -7   70.85   18.21   0
 -20   2  -7   72.29   17.69   0
  22   2   7   27.71   20.31   0
  22  -2   7   -0.23   20.05   0
  22   2   7    7.39   21.58   0
 -22  -2  -7   23.64   20.24   0
 -22   2  -7   29.52   19.52   0
 -35   3   7   19.59   24.78   0
 -35  -3   7   -3.37   22.88   0
  35   3  -7    3.67   21.33   0
  35   3  -7   46.00   19.70   0
  35  -3  -7   53.68   21.11   0
 -33   3   7  120.77   18.50   0
 -33  -3   7   83.28   16.83   0
  33   3  -7   37.74   17.23   0
  33   3  -7   71.71   16.68   0
  33  -3  -7   71.68   17.50   0
 -31   3   7   66.60   15.20   0
 -31  -3   7   93.56   14.11   0
  31   3  -7   74.94   14.66   0
  31  -3  -7   40.84   17.96   0
  31   3  -7   56.08   15.36   0
 -29  -3   7  443.35   15.45   0
 -29   3   7  386.16   16.50   0
  29   3  -7  421.17   15.55   0
  29   3  -7  434.25   15.77   0
  29  -3  -7  406.20   19.18   0
 -27   3   7  306.68   16.32   0
 -27  -3   7  312.35   16.03   0
  27   3  -7  312.40   11.74   0
  27   3  -7  313.58   16.42   0
  27  -3  -7  330.47   13.81   0
 -25  -3   7  299.12   13.39   0
 -25   3   7  263.37   14.99   0
  25   3  -7  260.37   12.02   0
  25  -3  -7  244.26   12.27   0
  25   3  -7  226.18   10.29   0
 -23   3   7   -7.94    9.40   0
 -23  -3   7   -0.42    7.48   0
  23   3  -7    0.82    9.35   0
  23  -3  -7    2.68    9.17   0
  23   3  -7    7.62    9.63   0
 -21   3   7   50.15    8.36   0
  21   3  -7   45.16    7.06   0
  21  -3  -7   48.68   10.29   0
  21   3  -7   40.01    6.52   0
  19   3  -7  259.69    7.68   0
  19   3  -7  247.75    7.63   0
  19  -3  -7  279.48   10.79   0
 -17  -3   7  447.77    9.47   0
  17   3  -7  388.44    7.90   0
  17   3  -7  440.62    9.67   0
  17  -3  -7  452.55   10.91   0
 -15  -3   7  554.72    8.26   0
  15  -3  -7  611.76    9.25   0
  15   3  -7  603.30    8.02   0
 -13  -3   7  128.93    5.79   0
  13  -3  -7  158.34    6.17   0
  13  -3  -7  168.70    5.06   0
  13   3  -7  164.25    5.27   0
 -11  -3   7  327.59    7.70   0
  11  -3  -7  323.79    6.70   0
  11  -3  -7  333.13    5.67   0
  11   3  -7  314.88    6.60   0
  11   3  -7  351.75    5.65   0
  11  -3  -7  350.13    7.80   0
  -9  -3   7  546.32    8.59   0
   9  -3  -7  597.54    6.82   0
   9   3  -7  621.58    7.15   0
   9  -3  -7  596.20    7.70   0
   7  -3  -7  391.54    5.74   0
   7  -3  -7  476.35    6.86   0
   7   3  -7  510.54    6.03   0
  -5   3   7 2025.16   11.62   0
  -5   3   7 2135.33   12.41   0
  -5  -3   7 2077.52   11.68   0
   5  -3  -7 2310.47   12.88   0
   5   3  -7 2280.20   12.10   0
   5  -3  -7 1766.80   10.89   0
  -3   3   7  268.51    6.27   0
  -3  -3   7  320.32    5.86   0
  -3   3   7  285.56    7.87   0
   3   3  -7  283.64    7.07   0
   3  -3  -7  295.69    6.31   0
  -1   3   7  256.53    6.89   0
  -1   3   7  262.63    8.02   0
  -1  -3   7  264.91    7.37   0
   1  -3  -7  300.85    8.05   0
   1   3  -7  276.16    7.62   0
   1   3   7  903.67   11.02   0
   1   3   7 1020.10   10.42   0
   1  -3   7  942.31   11.43   0
  -1  -3  -7  932.29   10.11   0
  -1   3  -7  905.31    9.99   0
   3   3   7  302.34   11.00   0
   3   3   7  342.12    8.40   0
   3  -3   7  318.83    8.13   0
  -3  -3  -7  318.14    8.36   0
  -3   3  -7  331.42    9.59   0
   5   3   7  372.39   10.17   0
   5   3   7  453.79    9.47   0
   5  -3   7  464.07   10.99   0
  -5   3  -7  444.38   11.23   0
  -5  -3  -7  501.77   11.77   0
   7   3   7  758.77   15.79   0
   7  -3   7  771.94   14.16   0
   7   3   7  917.84   14.31   0
  -7  -3  -7  936.26   12.67   0
  -7   3  -7  877.26   12.61   0
   9   3   7  380.83   12.42   0
   9  -3   7  461.72   14.15   0
   9   3   7  500.16   11.80   0
  -9  -3  -7  459.18   11.66   0
  -9   3  -7  448.51   14.17   0
  11   3   7   11.94   11.38   0
  11  -3   7   26.87   14.58   0
  11   3   7   26.51    9.97   0
 -11  -3  -7   40.10   12.20   0
 -11   3  -7   31.48   10.27   0
  13  -3   7  194.72   13.10   0
  13   3   7  260.30   16.83   0
  13   3   7  298.63   12.81   0
 -13   3  -7  262.44   16.64   0
 -13  -3  -7  298.70   15.73   0
  15   3   7   31.28   14.10   0
  15  -3   7   27.14   13.99   0
  15   3   7   19.08   15.39   0
 -15   3  -7   19.75   13.96   0
 -15  -3  -7   28.71   16.39   0
  17   3   7  242.44   17.60   0
  17  -3   7  319.89   22.84   0
  17   3   7  291.55   17.83   0
 -17   3  -7  238.48   17.16   0
 -17  -3  -7  271.23   17.15   0
  19   3   7   92.72   19.27   0
  19  -3   7   84.21   19.28   0
  19   3   7   99.87   17.25   0
 -19  -3  -7   93.18   20.66   0
 -19   3  -7   95.14   22.34   0
  21   3   7   21.06   25.65   0
  21  -3   7   27.29   23.80   0
  21   3   7   34.49   24.71   0
 -21  -3  -7   26.09   23.79   0
 -21   3  -7   34.72   23.66   0
 -34   4   7   15.01   24.42   0
 -34  -4   7   -6.32   23.40   0
  34   4  -7   12.12   22.35   0
  34   4  -7   18.07   18.55   0
  34  -4  -7   26.71   20.39   0
 -32   4   7  161.32   19.49   0
 -32  -4   7   82.46   20.65   0
  32   4  -7  139.66   20.69   0
  32   4  -7  141.86   17.16   0
  32  -4  -7  131.48   19.64   0
 -30   4   7   23.47   18.81   0
 -30  -4   7   33.32   16.70   0
  30   4  -7   35.80   14.69   0
  30  -4  -7   16.63   15.69   0
  30   4  -7   37.27   13.16   0
 -28   4   7   51.74   13.04   0
 -28  -4   7   60.52   13.07   0
  28   4  -7   58.46   12.48   0
  28   4  -7   43.61   12.87   0
  28  -4  -7   62.54   16.23   0
 -26  -4   7  325.49   14.28   0
 -26   4   7  339.28   16.95   0
  26   4  -7  311.07   13.59   0
  26  -4  -7  369.55   14.58   0
  26   4  -7  299.26   12.05   0
 -24   4   7    2.80    9.14   0
  24  -4  -7    2.38   13.16   0
  24   4  -7   -2.38    9.50   0
  24   4  -7    6.73   10.17   0
  22  -4  -7  187.91   12.18   0
  22   4  -7  170.29   10.31   0
  22   4  -7  213.33   10.59   0
  20  -4  -7  497.39   11.09   0
  20   4  -7  480.94    9.82   0
  20   4  -7  476.68   10.84   0
 -18  -4   7   67.41    7.30   0
  18   4  -7   68.55    7.04   0
  18   4  -7   60.52    7.33   0
  18  -4  -7   62.69    7.20   0
 -16  -4   7  572.33   11.51   0
  16   4  -7  642.92    9.32   0
  16  -4  -7  644.88   11.20   0
 -14  -4   7  472.52    9.23   0
  14  -4  -7  572.42    8.72   0
  14  -4  -7  583.52    8.74   0
  14   4  -7  559.18    7.02   0
 -12  -4   7   49.55    6.34   0
  12  -4  -7   36.99    4.65   0
  12  -4  -7   40.16    5.26   0
  12   4  -7   56.61    3.84   0
  12  -4  -7   62.75    5.24   0
 -10  -4   7  664.27   10.05   0
  10  -4  -7  598.96    9.04   0
  10  -4  -7  357.95    6.89   0
  10   4  -7  610.82    6.24   0
  10  -4  -7  596.01    8.81   0
  10   4  -7  600.17    6.03   0
  -8  -4   7  814.41   10.51   0
   8  -4  -7  721.57    8.62   0
   8  -4  -7  790.54    9.25   0
   8   4  -7  752.10    6.52   0
   6  -4  -7    6.57    4.95   0
   6  -4  -7    3.95    4.25   0
  -4   4   7 1060.04    9.43   0
  -4  -4   7 1034.63    9.29   0
  -4   4   7 1045.15   10.75   0
   4  -4  -7 1001.58   10.62   0
   4  -4  -7 1145.36   10.77   0
  -2   4   7  663.84   10.00   0
  -2   4   7  635.51    8.20   0
  -2  -4   7  676.29    8.64   0
   2  -4  -7  708.28    8.40   0
   2  -4  -7  687.09   10.09   0
   2   4  -7  716.75    7.93   0
   0   4   7  110.48    7.30   0
   0   4   7  142.68    7.21   0
   0  -4   7  137.95    7.00   0
   0  -4  -7  127.40    7.18   0
   0   4  -7  112.62    5.45   0
   2   4   7  840.75   12.41   0
   2   4   7  940.78   10.79   0
   2  -4   7  867.09   10.06   0
  -2  -4  -7  901.20   11.53   0
  -2   4  -7  907.08   10.32   0
   4   4   7   26.06   10.74   0
   4   4   7   29.60    6.05   0
   4  -4   7   35.23    6.24   0
  -4  -4  -7   33.82    6.14   0
  -4   4  -7   43.97    6.34   0
   6   4   7  123.98    9.98   0
   6  -4   7  139.53   10.32   0
   6   4   7  174.68    9.48   0
  -6  -4  -7  129.07    7.59   0
  -6   4  -7  155.92    7.75   0
   8   4   7  290.36   12.15   0
   8   4   7  347.24   10.25   0
   8  -4   7  326.52   10.04   0
  -8  -4  -7  349.79   10.38   0
  -8   4  -7  348.47   10.30   0
  10   4   7  304.12   15.89   0
  10   4   7  375.81   14.43   0
  10  -4   7  322.88   12.34   0
 -10  -4  -7  344.77   11.58   0
 -10   4  -7  340.48   14.47   0
  12   4   7  181.40   13.46   0
  12  -4   7  212.81   13.30   0
  12   4   7  198.02   12.60   0
 -12   4  -7  190.01   15.76   0
 -12  -4  -7  200.34   13.03   0
  14  -4   7   58.32   16.00   0
  14   4   7   87.57   15.44   0
  14   4   7   80.43   15.86   0
 -14   4  -7   52.73   16.19   0
 -14  -4  -7   54.55   12.47   0
  16   4   7   17.44   15.16   0
  16  -4   7   34.88   14.62   0
  16   4   7   14.85   14.36   0
 -16   4  -7   49.61   20.48   0
 -16  -4  -7   50.20   18.09   0
  18  -4   7   -3.76   16.79   0
  18   4   7    1.24   22.23   0
  18   4   7   15.17   22.67   0
 -18  -4  -7   19.57   18.99   0
 -18   4  -7   11.83   16.79   0
  20   4   7   14.20   21.08   0
  20  -4   7   -8.66   23.68   0
  20   4   7   24.91   25.27   0
 -20  -4  -7   -3.18   19.11   0
 -20   4  -7   18.17   19.91   0
  33   5  -7   -7.20   17.93   0
  33   5  -7   26.66   24.06   0
  33  -5  -7   15.30   20.41   0
  31   5  -7   18.33   16.83   0
  31   5  -7  -14.05   20.95   0
  31  -5  -7   15.92   16.94   0
  29   5  -7   77.95   16.46   0
  29   5  -7   70.82   16.34   0
  29  -5  -7   45.79   15.95   0
  27   5  -7    3.22   10.89   0
  27   5  -7    2.31   12.92   0
  27  -5  -7    7.13   13.45   0
  25   5  -7   15.99   11.92   0
  25   5  -7    0.75    9.47   0
  25  -5  -7   16.46   15.99   0
  23  -5  -7  178.29   11.87   0
  23   5  -7  158.11   14.74   0
  23   5  -7  182.72   10.91   0
 -21  -5   7   51.27    9.53   0
  21  -5  -7   54.89    8.83   0
  21   5  -7   39.83    9.80   0
  21   5  -7   54.83    8.61   0
 -19  -5   7    6.53    8.73   0
  19   5  -7   10.90    7.47   0
  19  -5  -7    3.71    7.75   0
 -17  -5   7  177.30   12.21   0
  17   5  -7  247.79    8.08   0
  17  -5  -7  223.44    8.85   0
 -15  -5   7   56.81    8.64   0
  15   5  -7   31.14    5.86   0
  15   5  -7   25.84    5.82   0
  15  -5  -7   41.12    8.85   0
  15  -5  -7   18.49    7.95   0
 -13  -5   7   57.74    8.16   0
  13  -5  -7   60.04    7.13   0
  13  -5  -7   71.06    7.17   0
  13  -5  -7   62.12    8.16   0
  13   5  -7    3.41    5.19   0
  13   5  -7   61.03    3.88   0
 -11  -5   7  121.23    7.86   0
  11  -5  -7  162.08    6.88   0
  11   5  -7  151.37    4.79   0
  11  -5  -7  154.96    7.26   0
  11  -5  -7  147.25    6.03   0
  11   5  -7  131.63    4.42   0
  -9  -5   7   30.24    7.24   0
   9  -5  -7   33.52    7.97   0
   9   5  -7   40.68    3.97   0
   9  -5  -7   32.28    5.71   0
   9  -5  -7   38.09    6.18   0
   9   5  -7   39.01    4.09   0
  -7  -5   7   42.87    7.30   0
   7  -5  -7   39.70    6.44   0
   7   5  -7   40.83    4.06   0
   7  -5  -7   42.64    5.95   0
   5  -5  -7  282.82   10.49   0
   5   5  -7  309.22    5.66   0
   5  -5  -7  304.75    6.17   0
  -3  -5   7  361.62    6.59   0
  -3   5   7  369.59    9.14   0
   3  -5  -7  360.40    7.62   0
   3  -5  -7  352.96   11.03   0
   3   5  -7  381.51    6.89   0
  -1   5   7  613.08   12.98   0
  -1   5   7  641.07    8.76   0
  -1  -5   7  634.53    7.81   0
   1  -5  -7  740.80   10.02   0
   1  -5  -7  648.05   11.40   0
   1   5   7   96.42   10.69   0
   1   5   7   63.05    7.38   0
   1  -5   7   78.35    5.50   0
  -1  -5  -7   64.62    7.61   0
   3   5   7  240.13   10.98   0
   3   5   7  241.17    9.20   0
   3  -5   7  225.94    8.95   0
  -3  -5  -7  257.77    9.71   0
  -3   5  -7  212.30    7.53   0
   5   5   7  158.70   13.48   0
   5   5   7  179.19    8.11   0
   5  -5   7  165.00    8.10   0
  -5  -5  -7  219.60   10.74   0
  -5   5  -7  202.07    8.53   0
   7   5   7  191.53   12.64   0
   7   5   7  187.14   11.17   0
   7  -5   7  159.61   11.20   0
  -7  -5  -7  190.97   11.45   0
  -7   5  -7  177.08    9.15   0
   9   5   7  117.55   12.24   0
   9   5   7  141.27    9.71   0
   9  -5   7  162.09   10.55   0
  -9   5  -7  125.05   10.30   0
  -9  -5  -7  148.25   11.29   0
  11   5   7  178.41   14.62   0
  11   5   7  187.77   11.76   0
  11  -5   7  193.33   16.26   0
 -11   5  -7  172.88   12.51   0
 -11  -5  -7  166.74   15.22   0
  13   5   7   32.98   15.40   0
  13   5   7   14.84   15.06   0
  13  -5   7   30.61   15.77   0
 -13   5  -7   31.96   15.76   0
 -13  -5  -7   -3.59   12.91   0
  15   5   7   34.11   20.89   0
  15   5   7   13.94   13.98   0
  15  -5   7   12.10   15.43   0
 -15   5  -7   -9.92   15.79   0
 -15  -5  -7   11.75   16.79   0
  17   5   7   21.93   19.05   0
  17  -5   7   10.58   20.00   0
  17   5   7   18.79   16.49   0
 -17  -5  -7    9.56   17.07   0
 -17   5  -7   23.88   16.46   0
  19   5   7   71.14   23.20   0
  19   5   7  -17.82   23.05   0
  19  -5   7   66.86   23.74   0
 -19  -5  -7   51.60   18.99   0
 -19   5  -7   75.65   19.57   0
  30   6  -7   45.71   19.18   0
  30   6  -7   19.60   19.05   0
  30  -6  -7   87.95   18.77   0
  28   6  -7   20.79   19.82   0
  28   6  -7   46.56   12.61   0
  28  -6  -7   69.46   16.88   0
  26   6  -7  238.41   16.72   0
  26   6  -7  245.23   14.29   0
  26  -6  -7  225.13   15.03   0
  24   6  -7  176.76   14.68   0
  24   6  -7  191.62   11.82   0
  24  -6  -7  208.84   13.42   0
  22  -6  -7  117.05   13.13   0
  22   6  -7  101.31    8.16   0
 -20  -6   7   94.23   12.49   0
  20  -6  -7  103.15    9.59   0
  20   6  -7   97.36    9.55   0
 -18  -6   7  245.88   11.64   0
  18   6  -7  211.59    7.38   0
  18  -6  -7  239.48   11.50   0
  18  -6  -7  207.80    9.86   0
  18   6  -7  231.33    8.16   0
 -16  -6   7  588.91   16.10   0
  16  -6  -7  679.07   14.65   0
  16  -6  -7  605.92   10.55   0
  16   6  -7  556.93    7.53   0
  16   6  -7  713.76    8.29   0
  16  -6  -7  651.60   10.97   0
 -14  -6   7  166.51   13.74   0
  14  -6  -7  167.76    7.08   0
  14  -6  -7  148.28   10.81   0
  14  -6  -7  159.90    8.40   0
  14   6  -7  146.35    4.66   0
  14   6  -7  157.77    4.94   0
 -12  -6   7   52.93   13.73   0
  12  -6  -7   58.14   10.14   0
  12   6  -7   77.76    3.53   0
  12  -6  -7   42.87    5.78   0
  12  -6  -7   58.57    5.86   0
  12   6  -7   74.84    3.59   0
 -10  -6   7  118.86   14.40   0
  10   6  -7  111.99    3.17   0
  10   6  -7  105.92    3.06   0
  10  -6  -7  105.37    7.69   0
  10  -6  -7  117.59    5.64   0
  10  -6  -7  115.85    6.77   0
  -8  -6   7  282.18   14.07   0
   8   6  -7  350.47    4.22   0
   8   6  -7  346.95    4.04   0
   8  -6  -7  357.95   11.38   0
   8  -6  -7  359.56    7.59   0
   8  -6  -7  335.18    6.76   0
  -6  -6   7   63.22   10.27   0
   6  -6  -7   84.78    8.40   0
   6   6  -7   97.88    3.77   0
   6   6  -7   86.68    3.27   0
   6  -6  -7   85.99    6.45   0
   6  -6  -7   92.32    6.58   0
   4  -6  -7  304.62   10.40   0
   4  -6  -7  349.50    7.92   0
   4   6  -7  362.76    5.77   0
  -2  -6   7  486.81    7.17   0
   2  -6  -7  556.28    9.16   0
   2   6  -7  508.77    7.55   0
   2  -6  -7  520.62   12.29   0
   0   6   7   50.32   10.19   0
   0   6   7   51.59    5.30   0
   0  -6   7   87.50    6.72   0
   0  -6  -7   66.29    6.77   0
   0  -6  -7   94.09    9.96   0
   0   6  -7   77.67    6.47   0
   2   6   7  157.95   11.28   0
   2   6   7  142.95    8.78   0
   2  -6   7  157.43    7.80   0
  -2  -6  -7  155.40    6.81   0
  -2   6  -7  174.61    8.44   0
   4   6   7   37.96   11.42   0
   4   6   7   13.49    8.79   0
   4  -6   7   46.32    7.15   0
  -4  -6  -7   46.98    7.18   0
   6   6   7    7.37    7.71   0
   6   6   7    4.14   11.52   0
   6  -6   7    8.16    9.66   0
  -6   6  -7   19.26    9.56   0
  -6  -6  -7   10.61    7.52   0
   8   6   7    3.23   16.46   0
   8   6   7   33.49   10.36   0
   8  -6   7   25.98    8.74   0
  -8   6  -7   39.33   11.06   0
  -8  -6  -7   44.93   10.66   0
  10   6   7  228.52   17.24   0
  10   6   7  264.52   14.75   0
  10  -6   7  238.37   16.26   0
 -10   6  -7  274.35   12.34   0
 -10  -6  -7  299.02   14.23   0
  12   6   7   16.71   21.69   0
  12   6   7    0.55   11.91   0
  12  -6   7   -6.00   12.63   0
 -12  -6  -7    7.34   12.09   0
 -12   6  -7    5.45   12.56   0
  14   6   7   86.17   21.80   0
  14   6   7   44.79   16.96   0
  14  -6   7  131.10   18.27   0
 -14  -6  -7   41.08   17.14   0
 -14   6  -7   94.51   17.90   0
  16   6   7  104.92   20.90   0
  16   6   7   45.15   19.64   0
  16  -6   7   89.76   17.18   0
 -16  -6  -7   16.55   20.05   0
 -16   6  -7   44.94   20.23   0
  27   7  -7   23.73   13.91   0
  27  -7  -7   66.49   19.13   0
  25   7  -7   21.18   10.69   0
  25  -7  -7   26.94   17.13   0
  23   7  -7   -3.14    8.83   0
  23   7  -7   -0.69    8.61   0
  23  -7  -7   -7.49   12.25   0
 -21  -7   7  111.72   21.50   0
  21  -7  -7  116.12   12.95   0
  21   7  -7  139.13    8.31   0
  21   7  -7  135.63    8.65   0
  21  -7  -7  147.09   11.83   0
 -19  -7   7  138.61   17.39   0
  19  -7  -7  176.25   15.60   0
  19   7  -7  165.07    5.92   0
  19   7  -7  -39.96    6.19   0
  19  -7  -7  170.26   10.42   0
 -17  -7   7   54.27   11.32   0
  17  -7  -7   56.28   10.31   0
  17  -7  -7   51.93   10.34   0
  17   7  -7   55.56    4.24   0
  17  -7  -7   50.68   12.15   0
  17   7  -7   29.11    3.97   0
 -15  -7   7   38.85   11.66   0
  15  -7  -7   19.22    7.26   0
  15  -7  -7   13.73   10.18   0
  15  -7  -7   33.43   10.24   0
 -13  -7   7  125.94   12.69   0
  13  -7  -7  118.29    8.54   0
  13  -7  -7   10.23    9.37   0
  13  -7  -7  108.75   13.55   0
 -11  -7   7  168.31   16.54   0
  11  -7  -7  132.57   11.08   0
  11  -7  -7  202.80    8.20   0
  11  -7  -7  200.68    8.65   0
  -9  -7   7   74.64   14.63   0
   9  -7  -7   79.05   13.09   0
   9  -7  -7   76.88    6.58   0
   9  -7  -7   72.20    6.49   0
  -7  -7   7   18.76   14.74   0
   7  -7  -7   35.48   11.39   0
   7  -7  -7   25.65    5.26   0
   7  -7  -7   32.92    5.53   0
  -5  -7   7  168.69   13.18   0
   5  -7  -7  154.88    5.81   0
   5  -7  -7  171.40    6.04   0
   5  -7  -7  118.97   15.02   0
  -3  -7   7  224.68   16.39   0
   3  -7  -7  213.18   12.98   0
   3  -7  -7  218.05    6.42   0
   3  -7  -7  249.91    6.75   0
   3   7  -7  222.50    3.45   0
   1  -7  -7  -12.40   13.56   0
   1  -7  -7    5.09    5.89   0
   1   7  -7    8.02    4.29   0
   1  -7   7  148.05    6.86   0
  -1   7  -7  220.30    7.10   0
  -1  -7  -7  250.38    8.78   0
  -1  -7  -7  182.79   12.63   0
   3   7   7   70.95   11.58   0
   3   7   7   99.81    7.83   0
   3  -7   7   94.69    8.10   0
  -3   7  -7   97.60    8.15   0
  -3  -7  -7   93.43    8.38   0
   5   7   7   37.49   13.79   0
   5   7   7   67.53    9.47   0
   5  -7   7   79.68    9.81   0
  -5   7  -7   59.77   10.28   0
  -5  -7  -7   75.08    9.63   0
   7   7   7   35.11   19.92   0
   7   7   7   11.66    9.58   0
   7  -7   7   64.93   10.22   0
  -7  -7  -7   24.95   10.07   0
   9   7   7    7.03   19.02   0
   9   7   7    3.19   12.67   0
   9  -7   7   -8.22   12.22   0
  -9  -7  -7    2.51   11.07   0
  -9   7  -7    0.02   12.61   0
  11   7   7   -9.62   15.86   0
  11   7   7   17.75   13.05   0
  11  -7   7    5.74   11.88   0
 -11  -7  -7  -13.26   13.38   0
 -11   7  -7   27.82   14.43   0
  13   7   7   73.24   24.04   0
  13   7   7    6.93   15.03   0
  13  -7   7   41.02   15.94   0
 -13  -7  -7    7.97   14.88   0
 -13   7  -7   43.72   15.79   0
  24  -8  -7   -8.60   17.07   0
  24   8  -7    4.78    7.13   0
  24   8  -7    1.47    7.08   0
  24  -8  -7    2.19   12.64   0
 -22  -8   7   18.68   24.06   0
  22  -8  -7    0.40   14.36   0
  22  -8  -7   33.84   19.44   0
  22  -8  -7   27.68   13.96   0
  22   8  -7   31.04    4.99   0
 -20  -8   7  182.16   21.75   0
  20  -8  -7  172.21   17.81   0
  20  -8  -7  184.65   13.45   0
  20  -8  -7   46.69   13.59   0
 -18  -8   7   11.06   17.34   0
  18  -8  -7   11.11   15.03   0
  18  -8  -7    6.93    7.95   0
  18  -8  -7   20.94    9.65   0
 -16  -8   7   66.59   21.53   0
  16  -8  -7   58.76   14.58   0
  16  -8  -7  -10.09    9.47   0
  16  -8  -7   40.61    9.13   0
 -14  -8   7  373.61   17.11   0
  14  -8  -7  299.34   15.45   0
  14  -8  -7  358.74    9.71   0
  14  -8  -7  325.94    9.40   0
 -12  -8   7   33.48   14.33   0
  12  -8  -7   78.98   18.10   0
  12  -8  -7    3.76    6.09   0
  12  -8  -7   39.04    6.63   0
 -10  -8   7  274.82   20.37   0
  10  -8  -7  264.97    6.56   0
  10  -8  -7  242.63   16.74   0
  10  -8  -7  280.81    6.73   0
  -8  -8   7  520.82   19.82   0
   8  -8  -7  639.92   19.93   0
   8  -8  -7  635.23    7.07   0
   8  -8  -7  435.31    6.57   0
  -6  -8   7  113.89   16.18   0
   6  -8  -7  126.22   17.23   0
   6  -8  -7  104.80    4.27   0
   6  -8  -7  137.08    4.67   0
  -4  -8   7  219.40   17.22   0
   4  -8  -7  199.08   17.96   0
   4  -8  -7  177.54    4.19   0
   4  -8  -7  216.95    4.65   0
  -2  -8   7   78.81   15.11   0
   2  -8  -7   62.30   19.39   0
   2  -8  -7   54.37    3.94   0
   2  -8  -7   63.04    4.18   0
   0  -8  -7  137.40    5.19   0
   0  -8  -7  111.84   21.85   0
   0  -8  -7  118.51    4.99   0
   2  -8   7   83.21    5.68   0
  -2  -8  -7  184.68    6.87   0
  -2   8  -7  200.98    5.89   0
  -2  -8  -7  179.35   20.86   0
   4  -8   7   14.82    7.95   0
  -4  -8  -7   12.82    7.62   0
  -4   8  -7   27.44    6.93   0
   6   8   7   66.91   19.18   0
   6  -8   7   61.37    9.88   0
  -6   8  -7   36.38    8.77   0
  -6  -8  -7   23.89    8.22   0
   8   8   7  105.68   19.38   0
   8   8   7   98.34   11.12   0
   8  -8   7    1.36   11.86   0
  -8   8  -7   83.15    9.60   0
  -8  -8  -7   69.51    9.47   0
  10   8   7   24.74   20.46   0
  10   8   7   -1.25   11.13   0
  10  -8   7    5.03   12.90   0
 -10   8  -7    1.86   12.88   0
 -10  -8  -7    3.28   12.28   0
 -19  -9   7    5.43   21.94   0
  19  -9  -7    4.35   17.53   0
 -17  -9   7   20.72   20.19   0
  17  -9  -7    3.89   18.37   0
  17  -9  -7    6.44    7.61   0
  17  -9  -7    3.50    7.81   0
 -15  -9   7   72.65   19.23   0
  15  -9  -7   40.74   18.44   0
  15  -9  -7   57.40    7.20   0
  15  -9  -7    5.54    6.91   0
 -13  -9   7   52.11   24.46   0
  13  -9  -7   25.83   17.23   0
  13  -9  -7   11.20    4.16   0
  13  -9  -7    3.57    4.30   0
 -11  -9   7    9.61   19.49   0
  11  -9  -7  -15.31   16.40   0
  -9  -9   7   98.17   21.81   0
   9  -9  -7   77.01   19.68   0
  -7  -9   7   20.36   24.11   0
   7  -9  -7   15.27   16.53   0
  -5  -9   7   30.81   18.85   0
   5  -9  -7   20.43   16.54   0
  -3  -9   7   90.78   19.83   0
   3  -9  -7   77.96   23.44   0
  -1  -9   7   15.96   18.70   0
   1  -9  -7    0.95   19.02   0
   1  -9   7   26.12   19.45   0
  -1  -9  -7    0.62   19.97   0
   3  -9   7    0.23   21.63   0
 -38   0   8    8.09   20.58   0
  38   0  -8    5.69   20.77   0
 -36   0   8  206.49   22.00   0
  36   0  -8  188.88   16.28   0
  36   0  -8  221.61   21.47   0
 -34   0   8   24.85   15.96   0
  34   0  -8   28.37   16.97   0
  34   0  -8   24.71   16.13   0
 -32   0   8    5.79   18.48   0
  32   0  -8   12.54   12.85   0
  32   0  -8   21.94   15.50   0
 -30   0   8  705.09   18.54   0
  30   0  -8  822.15   21.48   0
  30   0  -8  844.80   15.10   0
 -28   0   8  381.73   13.83   0
  28   0  -8  382.81   14.37   0
  28   0  -8  354.90   11.79   0
 -26   0   8  118.95   10.45   0
  26   0  -8   81.23   12.71   0
  26   0  -8  110.98    8.74   0
 -24   0   8 1740.29   20.62   0
  24   0  -8 1850.81   18.81   0
  24   0  -8 1594.52   13.14   0
 -22   0   8 1137.23   16.30   0
  22   0  -8 1047.85    8.82   0
  22   0  -8 1256.05   15.16   0
  20   0  -8 2094.62   10.38   0
  20   0  -8 2497.71   18.01   0
  18   0  -8  786.38    5.59   0
  18   0  -8  910.71   12.77   0
  16   0  -8  841.61    4.72   0
  16   0  -8  883.31   10.26   0
  14   0  -8 3471.02   17.67   0
  12   0  -8 1559.67   11.44   0
  10   0  -8 1454.40   10.72   0
  -8   0   8 7054.14   21.74   0
   8   0  -8 7459.99   22.59   0
  -6   0   8  330.35    6.35   0
   6   0  -8  357.50    7.69   0
  -4   0   8  960.90   10.20   0
   4   0  -8 1044.69    9.71   0
  -2   0   8 2146.24   14.60   0
   2   0  -8 1924.21   13.24   0
   0   0   8 1874.63   13.91   0
   0   0  -8 1398.72   12.26   0
   2   0   8  192.36    7.32   0
  -2   0  -8  197.22    7.55   0
   4   0   8  341.80    9.15   0
  -4   0  -8  361.51    9.27   0
   6   0   8  169.01    9.85   0
  -6   0  -8   91.29    9.44   0
   8   0   8  915.23   14.91   0
  -8   0  -8  924.50   14.79   0
  10   0   8   96.65   13.50   0
 -10   0  -8   60.36   10.45   0
  12   0   8  725.16   19.28   0
 -12   0  -8  734.00   16.34   0
  14   0   8  515.22   16.36   0
 -14   0  -8  495.45   16.22   0
  16   0   8   39.35   15.14   0
 -16   0  -8   36.10   18.27   0
  18   0   8   94.11   17.57   0
 -18   0  -8  117.95   17.87   0
  20   0   8   29.78   22.67   0
 -20   0  -8   16.34   18.33   0
  22   0   8   23.13   23.73   0
 -22   0  -8   91.36   23.60   0
 -37   1   8   26.47   20.98   0
 -37  -1   8   45.19   20.81   0
  37   1  -8   10.83   19.40   0
  37   1  -8   15.62   25.84   0
  37  -1  -8    4.38   16.58   0
  37  -1  -8   17.03   21.08   0
 -35   1   8   20.53   21.66   0
 -35  -1   8   28.88   19.66   0
  35   1  -8   19.32   17.25   0
  35   1  -8   37.61   20.51   0
  35  -1  -8   69.36   18.48   0
  35  -1  -8   65.73   13.01   0
 -33   1   8   72.77   16.87   0
 -33  -1   8   79.83   15.75   0
  33   1  -8   59.33   17.03   0
  33   1  -8   79.47   17.34   0
  33  -1  -8   83.38   16.64   0
 -31   1   8  106.46   14.46   0
 -31  -1   8   74.73   13.53   0
  31   1  -8   91.80   10.38   0
  31   1  -8   80.96   18.70   0
  31  -1  -8  118.09   14.06   0
 -29   1   8  168.84   16.92   0
 -29  -1   8  154.23   15.15   0
  29   1  -8  138.68    8.96   0
  29  -1  -8  167.79   18.90   0
  29   1  -8  146.74   12.47   0
 -27   1   8   71.57   10.64   0
 -27  -1   8   74.83   11.12   0
  27   1  -8   59.60    9.42   0
  27   1  -8   76.81   10.82   0
  27  -1  -8   76.93   14.58   0
 -25  -1   8   91.65    9.81   0
 -25   1   8  129.15    9.70   0
  25  -1  -8  134.02   10.19   0
  25   1  -8  119.89   12.18   0
  25   1  -8   94.47    6.86   0
 -23   1   8  553.40   12.45   0
 -23  -1   8  538.77   12.08   0
  23   1  -8  518.19    8.11   0
  23  -1  -8  521.36   14.36   0
  23   1  -8  534.69   13.82   0
  21   1  -8  216.71    6.13   0
  21   1  -8  236.34    8.82   0
  21  -1  -8  241.30    9.25   0
  19   1  -8  484.13    9.35   0
  19   1  -8  434.92    6.54   0
  19  -1  -8  449.35    9.54   0
  17   1  -8  770.18    6.76   0
  17   1  -8  743.71    9.95   0
  17  -1  -8  724.15   10.28   0
  15   1  -8  134.71    3.58   0
  15   1  -8  137.37    7.40   0
  15  -1  -8  155.49    8.47   0
 -13  -1   8  177.72    3.52   0
 -11  -1   8  462.18    4.31   0
  11  -1  -8  445.49    8.67   0
  11   1  -8  448.86    6.85   0
  -9   1   8  872.06    4.03   0
   9  -1  -8 1028.03   10.44   0
   9   1  -8 1041.55    9.93   0
  -7   1   8 2218.46    8.43   0
  -7   1   8 2397.71   14.11   0
  -7  -1   8 2328.56   12.94   0
   7  -1  -8 2449.17   13.37   0
   7   1  -8 2439.02   13.01   0
  -5   1   8  959.05   10.33   0
  -5  -1   8  917.79   10.21   0
   5  -1  -8  880.03    9.00   0
   5   1  -8  892.64    8.89   0
  -3   1   8  139.49    5.77   0
  -3  -1   8  142.87    6.69   0
   3  -1  -8  129.13    5.73   0
   3   1  -8  117.53    5.63   0
  -1   1   8  381.25    7.66   0
  -1  -1   8  345.33    7.43   0
   1   1  -8  402.30    7.68   0
   1  -1  -8  413.11    7.87   0
   1   1   8  620.57    9.62   0
   1  -1   8  647.43    9.62   0
  -1  -1  -8  591.58    9.41   0
  -1   1  -8  669.82   11.31   0
   3   1   8 1078.52   12.20   0
   3  -1   8 1220.38   13.00   0
  -3  -1  -8 1077.97   12.13   0
  -3   1  -8 1130.27   12.75   0
   5   1   8  351.64    9.66   0
   5  -1   8  303.57   11.45   0
  -5  -1  -8  302.64   11.91   0
  -5   1  -8  304.68    9.39   0
   7  -1   8   92.11    9.42   0
   7   1   8   97.54   11.84   0
  -7  -1  -8   61.13    9.43   0
  -7   1  -8   55.70    9.20   0
   9   1   8   19.27    9.27   0
   9  -1   8   -3.79   13.39   0
  -9  -1  -8   24.86    9.48   0
  -9   1  -8   11.38    9.74   0
  11  -1   8  325.55   15.48   0
  11   1   8  328.22   16.31   0
 -11  -1  -8  334.42   15.00   0
 -11   1  -8  333.28   13.04   0
  13   1   8  314.39   14.79   0
  13  -1   8  347.76   14.92   0
 -13  -1  -8  394.37   18.06   0
 -13   1  -8  390.69   15.21   0
  15  -1   8   10.99   18.88   0
  15   1   8   17.27   18.19   0
 -15  -1  -8   16.22   14.33   0
 -15   1  -8   26.77   16.79   0
  17  -1   8   53.50   19.33   0
  17   1   8  106.38   19.85   0
 -17   1  -8   88.39   15.61   0
 -17  -1  -8   93.13   15.87   0
  19   1   8   12.66   21.33   0
  19  -1   8  -14.70   19.43   0
 -19  -1  -8    8.49   17.69   0
 -19   1  -8   -0.66   23.10   0
  21   1   8   -4.44   19.78   0
  21  -1   8   36.97   24.79   0
 -21   1  -8   10.85   27.84   0
 -21  -1  -8   -1.01   23.50   0
 -36  -2   8  -20.70   23.03   0
 -36   2   8   37.76   27.99   0
  36   2  -8    7.66   18.81   0
  36   2  -8   36.81   23.54   0
  36  -2  -8    1.77   20.34   0
 -34   2   8   26.65   16.96   0
 -34  -2   8   18.51   16.87   0
  34   2  -8   30.30   13.73   0
  34   2  -8   31.67   20.65   0
  34  -2  -8   33.30   17.70   0
 -32   2   8  235.77   16.88   0
 -32  -2   8  239.05   16.39   0
  32   2  -8  209.99   13.73   0
  32   2  -8  248.01   16.91   0
  32  -2  -8  231.71   20.14   0
 -30  -2   8   66.00   14.45   0
 -30   2   8   71.06   14.31   0
  30   2  -8   79.59   10.40   0
  30  -2  -8   37.52   14.66   0
  30   2  -8   69.87   14.33   0
 -28   2   8  146.31   12.96   0
 -28  -2   8  153.29   11.93   0
  28   2  -8  151.52    9.12   0
  28  -2  -8  139.27   12.89   0
  28   2  -8  135.40   12.06   0
 -26   2   8  334.49   12.66   0
 -26  -2   8  370.10   12.47   0
  26   2  -8  328.69   11.02   0
  26   2  -8  289.38   11.87   0
  26  -2  -8  320.50   12.39   0
 -24  -2   8  158.31   12.41   0
 -24   2   8  172.50   10.39   0
  24   2  -8  156.76    7.69   0
  24   2  -8  156.60   10.78   0
  24  -2  -8  155.03   12.50   0
  22   2  -8  194.34    6.23   0
  22   2  -8  179.94    8.40   0
  22  -2  -8  181.69   10.04   0
  20   2  -8  576.34    7.93   0
  20   2  -8  649.15   12.69   0
  20  -2  -8  632.66   10.99   0
  18   2  -8 1409.87   12.95   0
  18  -2  -8 1405.99   13.75   0
  18   2  -8 1313.92   10.55   0
 -16  -2   8  178.15    4.88   0
  16   2  -8  144.42    5.30   0
  16   2  -8  151.53    6.37   0
  16  -2  -8  156.79    6.93   0
 -14  -2   8  606.92    7.10   0
  14  -2  -8  585.66    4.65   0
  14   2  -8  611.86    9.13   0
  14  -2  -8  600.84    8.74   0
 -12  -2   8 2177.96   11.26   0
  12  -2  -8 2134.19    7.52   0
  12  -2  -8 1686.48   12.19   0
  12   2  -8 2212.72   13.70   0
 -10  -2   8  121.91    4.89   0
  10  -2  -8  104.33    6.63   0
  10   2  -8  107.78    4.92   0
  10  -2  -8   94.43    2.96   0
  -8  -2   8  307.95    5.96   0
  -8   2   8  277.47    4.33   0
   8  -2  -8  243.53    7.54   0
   8   2  -8  264.79    6.42   0
  -6   2   8 2606.57   14.30   0
  -6  -2   8 2411.32   13.22   0
   6  -2  -8 2763.70   14.58   0
   6   2  -8 2724.83   13.89   0
  -4   2   8   83.11    4.23   0
  -4   2   8   26.47    5.18   0
  -4  -2   8   99.36    6.88   0
   4  -2  -8  133.44    7.63   0
   4   2  -8  125.49    5.53   0
  -2   2   8  150.35    7.94   0
  -2  -2   8  165.45    6.22   0
  -2   2   8  149.75    6.86   0
   2   2  -8  228.52    8.19   0
   2  -2  -8  196.46    6.55   0
   0   2   8 1908.52   15.06   0
   0  -2   8 1844.20   14.49   0
   0   2   8 1638.07   12.71   0
   0  -2  -8 1785.40   14.75   0
   0   2  -8 1733.53   14.38   0
   2   2   8   40.55    6.70   0
   2   2   8   43.58    6.87   0
   2  -2   8   42.92    6.86   0
  -2  -2  -8   36.19    6.92   0
  -2   2  -8   35.75    6.96   0
   4   2   8  618.60   11.02   0
   4   2   8  768.30   11.61   0
   4  -2   8  694.90   12.85   0
  -4  -2  -8  665.82   11.16   0
  -4   2  -8  679.87   11.06   0
   6   2   8  723.16   13.98   0
   6  -2   8  691.97   15.22   0
  -6  -2  -8  640.80   12.30   0
  -6   2  -8  658.13   14.28   0
   8  -2   8  187.12   14.03   0
   8   2   8  207.10   10.47   0
  -8  -2  -8  172.51   10.39   0
  -8   2  -8  175.33   10.58   0
  10   2   8  261.06   15.57   0
  10  -2   8  292.66   12.43   0
 -10  -2  -8  271.32   14.44   0
 -10   2  -8  221.65   11.81   0
  12  -2   8  106.64   12.14   0
  12   2   8   74.19   11.24   0
 -12  -2  -8  106.11   12.36   0
 -12   2  -8   98.08   12.12   0
  14  -2   8   87.34   13.39   0
  14   2   8  103.44   15.42   0
  14   2   8   73.08   14.18   0
 -14  -2  -8   65.22   12.54   0
 -14   2  -8   86.64   13.18   0
  16   2   8  490.51   18.02   0
  16   2   8  450.32   18.48   0
  16  -2   8  319.32   18.29   0
 -16   2  -8  400.51   19.38   0
 -16  -2  -8  386.93   20.51   0
  18   2   8   27.13   16.94   0
  18   2   8    9.00   18.41   0
  18  -2   8   26.04   15.89   0
 -18  -2  -8   -6.21   17.64   0
 -18   2  -8   -7.94   20.62   0
  20   2   8    9.64   19.85   0
  20   2   8   14.37   23.19   0
  20  -2   8   -5.04   21.55   0
 -20  -2  -8   -3.94   22.97   0
 -20   2  -8    1.17   21.54   0
 -35   3   8   10.56   19.64   0
 -35  -3   8   10.72   18.55   0
  35   3  -8    3.03   19.05   0
  35   3  -8   15.24   21.68   0
  35  -3  -8   41.87   23.58   0
 -33   3   8  238.08   18.92   0
 -33  -3   8  271.97   18.39   0
  33   3  -8  281.76   19.28   0
  33   3  -8  321.01   21.67   0
  33  -3  -8  256.03   19.01   0
 -31   3   8   84.40   14.90   0
 -31  -3   8  118.54   14.74   0
  31   3  -8  114.10   13.31   0
  31   3  -8  101.45   14.39   0
  31  -3  -8   76.76   14.51   0
 -29   3   8  150.20   17.17   0
 -29  -3   8  165.41   16.55   0
  29   3  -8  183.54   11.63   0
  29  -3  -8  145.17   14.01   0
  29   3  -8  181.28   16.42   0
 -27   3   8  144.48   11.90   0
 -27  -3   8  164.32   15.04   0
  27  -3  -8  153.42   16.09   0
  27   3  -8  136.95   11.81   0
  27   3  -8  156.65   12.16   0
  25   3  -8  102.75   11.02   0
  25   3  -8  110.99    8.20   0
  25  -3  -8  121.53   13.93   0
  23   3  -8   50.13    8.82   0
  23   3  -8   66.20    8.03   0
  23  -3  -8   72.53    9.83   0
  21   3  -8  201.78    9.18   0
  21   3  -8  247.82    8.42   0
  21  -3  -8  253.08    9.95   0
 -19  -3   8   -2.35    7.68   0
  19   3  -8   12.19    6.94   0
  19   3  -8   23.75    5.99   0
  19  -3  -8   10.51    9.06   0
 -17  -3   8  355.81    8.64   0
  17   3  -8  333.22    7.51   0
  17  -3  -8  328.92   10.49   0
 -15  -3   8  548.95    8.10   0
  15  -3  -8  714.13    7.01   0
  15   3  -8  743.90    8.87   0
  15  -3  -8  711.89   11.40   0
 -13  -3   8  564.39    8.77   0
  13   3  -8  570.56    8.92   0
  13  -3  -8  607.33   10.27   0
  13  -3  -8  546.32    6.27   0
  13  -3  -8  558.83    8.70   0
  13   3  -8  549.01    7.65   0
 -11  -3   8  827.06    9.83   0
  11  -3  -8  797.08    7.24   0
  11  -3  -8  753.65   10.29   0
  11   3  -8  731.31    8.05   0
   9  -3  -8  240.78    4.74   0
   9  -3  -8  239.69    6.54   0
   9   3  -8  287.82    6.80   0
  -7   3   8  856.65    7.78   0
  -7  -3   8  882.00    9.49   0
   7  -3  -8  971.47    9.59   0
   7   3  -8  996.05    8.87   0
   7  -3  -8  905.13    8.12   0
  -5   3   8  598.30    8.85   0
  -5   3   8  576.69    8.19   0
  -5  -3   8  537.33    7.58   0
   5  -3  -8  606.23    9.22   0
   5   3  -8  555.84    8.87   0
  -3   3   8    4.01    7.58   0
  -3   3   8    6.37    4.85   0
  -3  -3   8    7.03    4.63   0
   3   3  -8    6.69    4.77   0
   3  -3  -8    6.40    5.24   0
  -1   3   8  267.83    7.21   0
  -1   3   8  280.46    7.22   0
  -1  -3   8  283.14    8.59   0
   1   3  -8  263.71    7.09   0
   1  -3  -8  243.53    7.17   0
   1   3   8 1243.06   13.05   0
   1   3   8 1387.85   14.39   0
   1  -3   8 1480.91   14.35   0
  -1  -3  -8 1359.26   13.24   0
  -1   3  -8 1371.26   13.05   0
   3   3   8  462.50    9.67   0
   3  -3   8  425.28   10.81   0
   3   3   8  425.07   10.03   0
  -3  -3  -8  471.79    9.59   0
  -3   3  -8  468.29   11.13   0
   5   3   8  107.27    9.42   0
   5   3   8  112.97    8.59   0
   5  -3   8  143.60    8.67   0
  -5  -3  -8  119.74    8.50   0
  -5   3  -8  167.55    8.89   0
   7   3   8  472.44   14.75   0
   7   3   8  515.81   11.89   0
   7  -3   8  483.42   13.86   0
  -7  -3  -8  451.79   11.44   0
  -7   3  -8  431.63   13.71   0
   9   3   8  193.12   11.88   0
   9  -3   8  212.36   11.47   0
   9   3   8  221.19   13.32   0
  -9  -3  -8  240.70   13.16   0
  -9   3  -8  219.55   14.08   0
  11   3   8   51.09   15.79   0
  11   3   8   58.05   10.41   0
  11  -3   8   52.40   13.86   0
 -11  -3  -8   64.15   10.37   0
 -11   3  -8   85.03   11.57   0
  13   3   8  252.15   21.40   0
  13   3   8  277.22   14.27   0
  13  -3   8  253.61   13.31   0
 -13  -3  -8  273.75   14.62   0
 -13   3  -8  232.85   15.84   0
  15   3   8  198.99   16.26   0
  15   3   8  185.07   15.99   0
  15  -3   8  191.68   19.54   0
 -15   3  -8  196.58   16.52   0
 -15  -3  -8  226.04   16.17   0
  17   3   8   89.49   22.27   0
  17   3   8   60.10   16.73   0
  17  -3   8   68.58   21.07   0
 -17  -3  -8   39.96   21.73   0
 -17   3  -8   88.86   17.91   0
  19   3   8    2.13   19.04   0
  19   3   8   -8.36   19.46   0
  19  -3   8    7.32   20.02   0
 -19  -3  -8   -1.31   19.06   0
 -19   3  -8   23.74   19.56   0
 -34   4   8   89.36   20.32   0
  34   4  -8   87.54   17.68   0
  34   4  -8   44.55   23.10   0
  34  -4  -8   74.79   24.42   0
 -32   4   8  -15.12   17.62   0
  32   4  -8   16.55   19.62   0
  32   4  -8    7.87   18.64   0
  32  -4  -8    7.89   17.26   0
  30   4  -8  329.57   15.09   0
  30   4  -8  353.25   15.68   0
  30  -4  -8  354.05   18.10   0
  28  -4  -8  147.05   17.76   0
  28   4  -8  149.21   16.30   0
  28   4  -8  159.73   15.87   0
  26   4  -8  413.29   16.01   0
  26  -4  -8  329.55   13.66   0
  26   4  -8  417.53   12.82   0
  24   4  -8  366.04   10.87   0
  24  -4  -8  328.15   11.71   0
  24   4  -8  370.61   11.39   0
  22   4  -8  111.17    8.63   0
  22  -4  -8  122.05   11.06   0
  22   4  -8  110.24    9.99   0
 -20  -4   8   89.32    9.87   0
  20   4  -8   92.92    7.27   0
  20   4  -8   95.44    9.25   0
  20  -4  -8   75.68   11.16   0
 -18  -4   8  272.24    8.61   0
  18   4  -8  277.00    9.04   0
  18  -4  -8  306.39    9.03   0
 -16  -4   8  346.96    8.62   0
  16  -4  -8  417.44    8.96   0
  16  -4  -8  390.85    7.58   0
  16   4  -8  393.12    7.97   0
  16   4  -8  447.53    8.32   0
 -14  -4   8  845.87   10.98   0
  14  -4  -8  858.23    8.60   0
  14  -4  -8  876.20   10.74   0
  14   4  -8  919.80    8.76   0
  14  -4  -8  938.12   11.02   0
 -12  -4   8  240.58    7.85   0
  12  -4  -8  276.06    6.99   0
  12  -4  -8  266.79    7.15   0
  12   4  -8  294.32    6.41   0
  12  -4  -8  279.57    7.01   0
 -10  -4   8   89.50    8.37   0
  10  -4  -8  100.24    5.86   0
  10  -4  -8  105.58    6.15   0
   8  -4  -8  501.70    9.10   0
   8  -4  -8  492.96    8.70   0
  -6   4   8   60.22    6.88   0
  -6  -4   8   77.04    4.42   0
   6  -4  -8   88.98    5.19   0
   6  -4  -8   73.52    7.73   0
  -4   4   8  179.11    6.75   0
  -4   4   8  200.44    6.41   0
  -4  -4   8  158.99    6.38   0
   4  -4  -8  167.39    7.10   0
   4   4  -8  169.99    6.69   0
   4  -4  -8  187.14    6.29   0
  -2   4   8  728.95   12.31   0
  -2   4   8  369.68    7.81   0
  -2  -4   8  758.07    8.87   0
   2  -4  -8  819.69   10.04   0
   2   4  -8  804.28   10.36   0
   0   4   8  116.78   10.00   0
   0   4   8  108.18    8.43   0
   0  -4   8  134.31    7.81   0
   0  -4  -8  103.30    8.07   0
   0   4  -8  123.73    6.19   0
   2   4   8  186.37   10.75   0
   2   4   8  215.93    9.21   0
   2  -4   8  150.69    7.05   0
  -2  -4  -8  243.83    9.54   0
  -2   4  -8  185.41    9.13   0
   4   4   8  574.45   12.42   0
   4   4   8  602.34   11.91   0
   4  -4   8  671.02   12.89   0
  -4  -4  -8  605.30   10.82   0
  -4   4  -8  654.29   12.76   0
   6   4   8  862.63   18.70   0
   6   4   8  887.53   14.86   0
   6  -4   8  875.62   13.54   0
  -6  -4  -8  975.41   15.46   0
  -6   4  -8  910.20   13.74   0
   8   4   8  116.84   12.64   0
   8   4   8   72.69   11.78   0
   8  -4   8  105.90    9.83   0
  -8  -4  -8   84.70   12.53   0
  -8   4  -8  108.81    9.81   0
  10   4   8  113.87   12.31   0
  10   4   8  104.90   11.82   0
  10  -4   8  175.59   13.20   0
 -10  -4  -8  167.28   12.03   0
 -10   4  -8  132.92   12.01   0
  12   4   8  104.93   15.53   0
  12  -4   8  102.17   12.89   0
  12   4   8   84.72   14.45   0
 -12   4  -8  119.21   16.51   0
 -12  -4  -8  113.08   13.01   0
  14  -4   8    1.99   19.39   0
  14   4   8   -4.99   13.83   0
  14   4   8   14.00   14.73   0
 -14   4  -8   11.28   17.22   0
 -14  -4  -8   30.22   14.44   0
  16   4   8   43.21   18.07   0
  16   4   8   37.09   20.27   0
  16  -4   8   55.36   16.29   0
 -16  -4  -8   18.43   19.85   0
 -16   4  -8   53.08   19.53   0
  18   4   8  218.16   26.38   0
  18  -4   8  243.57   25.50   0
  18   4   8  229.82   19.49   0
 -18  -4  -8   60.21   21.15   0
 -18   4  -8  184.12   27.86   0
  33   5  -8   -9.15   18.52   0
  33   5  -8   -7.80   19.25   0
  33  -5  -8   21.35   22.38   0
  31   5  -8    8.43   19.73   0
  31   5  -8   11.16   19.38   0
  31  -5  -8   16.60   16.65   0
  29   5  -8  187.69   16.88   0
  29   5  -8  227.42   18.55   0
  29  -5  -8  186.80   16.46   0
  27   5  -8  117.73   16.47   0
  27   5  -8  129.03   13.83   0
  27  -5  -8  128.97   16.94   0
  25   5  -8  208.88   15.86   0
  25  -5  -8  251.52   13.08   0
  25   5  -8  239.93   10.91   0
  23  -5  -8   56.26   10.26   0
  23   5  -8   41.92   11.01   0
  23   5  -8   53.15    8.58   0
 -21  -5   8  429.39   12.35   0
  21   5  -8  426.86    9.63   0
  21  -5  -8  390.81   11.31   0
 -19  -5   8  111.88   11.07   0
  19  -5  -8  102.53   10.28   0
  19   5  -8   86.69    6.54   0
 -17  -5   8  419.93   11.09   0
  17  -5  -8  471.06    9.49   0
  17   5  -8  558.79    9.18   0
  17  -5  -8  518.19   10.65   0
 -15  -5   8  874.88   13.53   0
  15  -5  -8 1075.92   12.52   0
  15  -5  -8 1017.10   13.11   0
  15  -5  -8  987.54   12.31   0
  15   5  -8  960.74    9.96   0
  15   5  -8 1014.79   10.25   0
 -13  -5   8  351.55    9.71   0
  13  -5  -8  408.81    9.64   0
  13   5  -8  429.96    7.35   0
  13  -5  -8  362.09    8.75   0
  13  -5  -8  412.85    9.80   0
  13   5  -8  395.57    6.88   0
 -11  -5   8   54.66    7.60   0
  11   5  -8   53.23    5.12   0
  11  -5  -8   51.76    5.80   0
  11  -5  -8   58.04    7.27   0
  11   5  -8   45.50    4.83   0
  11  -5  -8   57.37    7.56   0
  -9  -5   8  118.14    7.94   0
   9  -5  -8   67.05    6.49   0
   9  -5  -8   92.12    7.14   0
   9  -5  -8   95.65    5.78   0
   9   5  -8   93.14    5.00   0
   7  -5  -8   64.18    6.93   0
   7   5  -8   69.42    5.03   0
   7  -5  -8   60.93    5.69   0
  -5  -5   8  588.08    8.20   0
   5  -5  -8  558.30   10.26   0
   5   5  -8  569.18    7.26   0
   5  -5  -8  595.47    8.72   0
  -3   5   8 1005.86   13.67   0
  -3  -5   8  957.62   10.68   0
  -3   5   8 1009.84   11.64   0
   3  -5  -8 1050.04   12.08   0
   3  -5  -8  998.55   13.73   0
  -1   5   8  544.74   13.51   0
  -1   5   8  520.44   10.42   0
  -1  -5   8  548.48    9.45   0
   1  -5  -8  541.21    9.24   0
   1   5   8   59.28    8.79   0
   1   5   8   60.90    9.09   0
   1  -5   8   92.01    6.96   0
  -1  -5  -8   46.26    8.47   0
  -1   5  -8   55.64    6.62   0
   3   5   8   35.18    9.82   0
   3   5   8   44.67    9.04   0
   3  -5   8   43.30   10.02   0
  -3  -5  -8   17.16    7.19   0
  -3   5  -8   12.78    7.03   0
   5   5   8  104.37   10.90   0
   5   5   8  142.06   10.68   0
   5  -5   8  143.16   10.98   0
  -5  -5  -8  169.50   10.95   0
  -5   5  -8  157.66    9.09   0
   7   5   8  479.70   15.25   0
   7   5   8  569.66   14.37   0
   7  -5   8  531.23   14.92   0
  -7  -5  -8  504.45   12.29   0
  -7   5  -8  531.04   15.38   0
   9   5   8  205.86   17.62   0
   9   5   8  239.74   14.25   0
   9  -5   8  207.96   12.61   0
  -9  -5  -8  291.18   14.58   0
  -9   5  -8  257.95   14.88   0
  11   5   8   11.86   15.23   0
  11   5   8    6.92   15.06   0
  11  -5   8   -0.19   15.36   0
 -11   5  -8   27.58   15.32   0
 -11  -5  -8   -1.79   16.22   0
  13   5   8   41.91   19.73   0
  13   5   8   46.07   16.55   0
  13  -5   8  125.05   18.68   0
 -13   5  -8   84.98   20.48   0
 -13  -5  -8   50.60   17.17   0
  15   5   8    9.60   17.97   0
  15   5   8   -2.19   19.15   0
  15  -5   8    9.57   15.78   0
 -15   5  -8   16.05   15.77   0
 -15  -5  -8   18.66   16.47   0
  17   5   8   -8.12   20.10   0
  17   5   8  -14.02   22.08   0
  17  -5   8   11.41   22.14   0
 -17  -5  -8   -9.15   21.82   0
 -17   5  -8   -4.78   17.99   0
  30   6  -8    5.66   17.91   0
  30   6  -8   -3.81   16.80   0
  30  -6  -8   11.08   17.37   0
  28   6  -8    2.60   15.83   0
  28   6  -8   22.85   14.10   0
  28  -6  -8    8.25   15.85   0
  26   6  -8  174.47   11.26   0
  26  -6  -8  117.25   13.79   0
  24  -6  -8  205.05   16.91   0
  24   6  -8  254.63   12.37   0
 -22  -6   8  174.60   16.79   0
  22  -6  -8  175.31   11.02   0
  22   6  -8  172.88   10.24   0
 -20  -6   8   34.57   10.99   0
  20  -6  -8   20.01    9.02   0
  20   6  -8   20.43    8.16   0
  20  -6  -8   11.39    9.11   0
  20   6  -8   16.96    8.21   0
 -18  -6   8   35.16    9.93   0
  18  -6  -8   38.71   10.31   0
  18  -6  -8   69.39    8.91   0
  18   6  -8   59.12    7.29   0
  18   6  -8   78.98    6.85   0
  18  -6  -8   68.18   11.37   0
 -16  -6   8  158.55   10.51   0
  16  -6  -8  143.85    9.57   0
  16   6  -8  182.88    6.04   0
  16  -6  -8  164.58    9.24   0
  16   6  -8  165.62    6.16   0
  16  -6  -8  180.20   10.53   0
 -14  -6   8  129.58   10.89   0
  14  -6  -8  144.64   10.45   0
  14   6  -8  147.35    5.17   0
  14  -6  -8  145.07    7.44   0
  14   6  -8  116.74    5.40   0
  14  -6  -8  141.88    7.13   0
 -12  -6   8  221.58   11.47   0
  12  -6  -8  177.55   10.82   0
  12  -6  -8  191.80    9.18   0
  12  -6  -8  191.52    7.20   0
  12   6  -8  188.07    5.24   0
  12   6  -8  175.72    4.95   0
 -10  -6   8   19.01    9.77   0
  10  -6  -8   27.28    6.98   0
  10   6  -8   29.18    4.08   0
  10   6  -8   39.32    4.28   0
  10  -6  -8   33.43    7.20   0
  10  -6  -8   38.89    7.02   0
  -8  -6   8   20.84   12.36   0
   8  -6  -8   16.91    8.07   0
   8   6  -8   21.15    3.90   0
   8  -6  -8   17.36    5.03   0
   8   6  -8   21.20    4.04   0
   8  -6  -8   11.68    6.84   0
  -6  -6   8   26.13    9.91   0
   6  -6  -8   26.55    9.44   0
   6   6  -8   22.49    4.44   0
   6  -6  -8   22.58    7.16   0
   4  -6  -8  282.41   11.85   0
   4  -6  -8  308.34    7.32   0
   4   6  -8  300.00    6.60   0
  -2   6   8   79.31    9.34   0
  -2  -6   8   84.22    7.04   0
   2  -6  -8  140.79    8.72   0
   2   6  -8  104.63    6.41   0
   2  -6  -8   85.46    9.50   0
   0   6   8   91.78   10.11   0
   0   6   8   81.24    7.91   0
   0  -6   8  108.99    8.16   0
   0  -6  -8  103.64    8.21   0
   0   6  -8   93.17    7.61   0
   2   6   8  139.81   11.52   0
   2   6   8  127.24    7.77   0
   2  -6   8  187.01    9.66   0
  -2  -6  -8  183.44   10.29   0
   4   6   8    9.55   11.62   0
   4   6   8  -12.85    8.09   0
   4  -6   8   19.81    9.41   0
  -4  -6  -8   19.49   10.29   0
  -4   6  -8   31.10    7.91   0
   6   6   8   29.03   16.38   0
   6   6   8   42.75    8.71   0
   6  -6   8   42.14   11.81   0
  -6   6  -8   31.23    8.41   0
  -6  -6  -8   40.49   12.39   0
   8   6   8   54.86   16.96   0
   8   6   8   74.76   10.07   0
   8  -6   8   86.82   13.46   0
  -8   6  -8   97.88   13.13   0
  -8  -6  -8   89.74   10.92   0
  10   6   8  171.00   16.94   0
  10   6   8  173.72   13.67   0
  10  -6   8  205.47   13.89   0
 -10   6  -8  153.60   13.56   0
 -10  -6  -8  208.36   12.90   0
  12   6   8   56.19   16.43   0
  12   6   8   42.99   16.26   0
  12  -6   8   28.66   17.56   0
 -12  -6  -8   20.18   15.09   0
 -12   6  -8    1.85   19.76   0
  14   6   8   60.82   19.04   0
  14   6   8    7.06   18.49   0
  14  -6   8   26.39   19.26   0
 -14  -6  -8   -7.73   18.90   0
 -14   6  -8   24.45   16.26   0
  29   7  -8  -12.95   14.00   0
  27   7  -8   16.65   13.05   0
  27  -7  -8  152.31   19.77   0
  25   7  -8    1.57    9.56   0
  25   7  -8   -4.58    9.55   0
  25  -7  -8   16.37   16.01   0
 -23  -7   8  107.76   16.26   0
  23  -7  -8   69.97   16.57   0
  23   7  -8   87.08    9.10   0
  23   7  -8  117.01    9.22   0
  23  -7  -8   85.89   15.49   0
 -21  -7   8  188.26   15.86   0
  21  -7  -8  198.29   12.38   0
  21  -7  -8  161.16   18.02   0
  21   7  -8  235.41    8.32   0
  21   7  -8  144.08    7.96   0
 -19  -7   8   58.91   17.28   0
  19  -7  -8   51.43   13.20   0
  19  -7  -8   56.24   11.65   0
  19  -7  -8   45.14   12.08   0
  19   7  -8   55.42    6.07   0
  19   7  -8   47.87    5.66   0
 -17  -7   8  204.22   17.18   0
  17  -7  -8  241.49   11.65   0
  17  -7  -8  230.57   12.59   0
  17  -7  -8  202.81    9.97   0
  17   7  -8  287.41    5.51   0
  17   7  -8  220.28    5.24   0
 -15  -7   8  177.67   12.95   0
  15   7  -8  177.29    2.95   0
  15  -7  -8  202.88   11.67   0
  15  -7  -8  203.33   10.37   0
  15   7  -8  234.38    3.63   0
  15  -7  -8  130.68    8.48   0
 -13  -7   8   93.64   12.40   0
  13  -7  -8  107.88   12.93   0
  13  -7  -8  102.03    9.06   0
  13  -7  -8   76.65    7.45   0
 -11  -7   8  484.73   15.27   0
  11  -7  -8  512.63   13.57   0
  11  -7  -8  690.63   11.68   0
  11  -7  -8  638.40   11.33   0
  -9  -7   8  115.12   14.83   0
   9  -7  -8  147.52   13.69   0
   9  -7  -8  142.85    8.44   0
   9  -7  -8  135.44    8.03   0
  -7  -7   8   -1.85   11.37   0
   7  -7  -8    9.38    6.71   0
   7  -7  -8    1.89    6.50   0
   7  -7  -8    5.95   10.87   0
  -5  -7   8  394.12   17.57   0
   5  -7  -8  466.88   16.79   0
   5   7  -8  459.97    5.36   0
   5   7  -8  476.89    5.33   0
   5  -7  -8  451.33    8.61   0
   5  -7  -8  460.97    9.16   0
   3  -7  -8   23.26   12.67   0
   3   7  -8   44.00    4.89   0
   3  -7  -8   38.62    6.85   0
  -1  -7   8   84.79    6.40   0
   1   7  -8   89.65    6.14   0
   1  -7  -8   68.91    7.96   0
   1  -7  -8   77.36   13.28   0
   1   7   8  326.48   18.49   0
   1  -7   8  221.25    9.20   0
  -1   7  -8  280.59    9.05   0
  -1  -7  -8  281.19    9.74   0
   3   7   8  159.84   14.35   0
   3   7   8  191.64    9.04   0
   3  -7   8  226.32   10.25   0
  -3   7  -8  250.40   10.67   0
  -3  -7  -8  240.13   10.93   0
   5   7   8   66.10   21.02   0
   5   7   8   92.16    8.41   0
   5  -7   8  113.34   10.22   0
  -5   7  -8   17.98    8.92   0
  -5  -7  -8   99.44   10.18   0
   7   7   8   90.30   17.34   0
   7   7   8   -3.07    9.95   0
   7  -7   8   46.23   10.81   0
  -7   7  -8   88.44   12.50   0
  -7  -7  -8   61.35   11.47   0
   9   7   8   58.88   22.27   0
   9   7   8   -9.27   11.54   0
   9  -7   8   50.62   14.68   0
  -9  -7  -8   24.80   13.50   0
  -9   7  -8   27.37   14.72   0
  11   7   8   41.72   20.43   0
  11   7   8    1.58   14.34   0
  11  -7   8   31.56   17.11   0
 -11  -7  -8   -3.02   14.01   0
 -11   7  -8   21.95   17.63   0
  13   7   8   -0.19   14.72   0
  24  -8  -8   11.60   20.39   0
  24  -8  -8    8.84   15.41   0
  24   8  -8    4.18    6.66   0
  24   8  -8   13.43    6.23   0
  24  -8  -8    0.54   15.30   0
 -22  -8   8  153.41   20.70   0
  22   8  -8   88.24    4.72   0
  22  -8  -8   14.87   15.47   0
  22  -8  -8  121.43   16.70   0
  22  -8  -8   35.24   12.92   0
  22   8  -8  -11.86    4.23   0
 -20  -8   8   -3.00   22.34   0
  20  -8  -8   12.84   15.16   0
  20  -8  -8   14.50   10.35   0
  20  -8  -8   18.78   12.05   0
 -18  -8   8    3.31   20.08   0
  18  -8  -8   14.38   14.57   0
  18  -8  -8   -0.24   10.23   0
  18  -8  -8   -1.09    9.81   0
 -16  -8   8   45.83   16.60   0
  16  -8  -8   66.93   19.33   0
  16  -8  -8   58.81    9.49   0
  16  -8  -8   28.09    9.58   0
 -14  -8   8   22.90   15.92   0
  14  -8  -8    2.18   12.51   0
  14  -8  -8   -1.66    7.85   0
  14  -8  -8    9.17    7.88   0
 -12  -8   8   13.26   17.42   0
  12  -8  -8    3.64   12.73   0
  12  -8  -8    5.43    7.40   0
  12  -8  -8   -1.40    6.90   0
 -10  -8   8   99.65   14.81   0
  10  -8  -8   77.72   13.70   0
  10  -8  -8   90.73    7.07   0
  10  -8  -8  103.91    7.41   0
  -8  -8   8   74.24   15.86   0
   8  -8  -8   60.49   16.35   0
   8  -8  -8   73.36    6.33   0
   8  -8  -8   64.93    6.20   0
  -6  -8   8  110.35   20.55   0
   6  -8  -8  122.36   17.73   0
   6  -8  -8  116.64    6.36   0
   6  -8  -8  111.29    6.23   0
  -4  -8   8   -4.54   15.07   0
   4  -8  -8    8.04   17.56   0
   4  -8  -8   -2.13    5.73   0
   4  -8  -8    1.40    5.44   0
  -2  -8   8   12.87   14.98   0
   2  -8  -8   19.61    6.29   0
   2  -8  -8   18.65    5.98   0
   2  -8  -8    6.96   17.73   0
   0   8  -8   51.65    4.64   0
   0  -8  -8   47.76    6.59   0
   0  -8  -8   61.55   21.97   0
   2  -8   8   11.15    6.96   0
  -2   8  -8    8.97    6.39   0
  -2  -8  -8   10.93    8.38   0
   4  -8   8   10.79    8.47   0
  -4  -8  -8   -3.84    9.47   0
  -4   8  -8   -1.48    8.48   0
   6   8   8    6.57   23.25   0
   6   8   8    4.93    9.54   0
   6  -8   8    4.34   10.25   0
  -6  -8  -8  -11.50    9.03   0
  -6   8  -8   15.53   10.35   0
   8   8   8   23.46   25.06   0
   8   8   8   16.86   11.44   0
   8  -8   8    4.81   12.79   0
  -8  -8  -8    5.42   11.05   0
  -8   8  -8   -4.00   14.61   0
 -19  -9   8   11.92   21.79   0
  19  -9  -8   12.54   21.37   0
  19  -9  -8    3.24    9.23   0
 -17  -9   8   -7.64   25.10   0
  17  -9  -8   15.99   21.01   0
  17  -9  -8    5.52    7.89   0
  17  -9  -8   -3.97    8.04   0
 -15  -9   8    9.62   23.44   0
  15  -9  -8   10.09   20.55   0
  15  -9  -8    9.40    7.12   0
  15  -9  -8    0.58    8.35   0
 -13  -9   8  -13.25   19.03   0
  13  -9  -8    0.15    4.73   0
  13  -9  -8   -8.80   16.61   0
  13  -9  -8   -0.76    4.89   0
 -11  -9   8   52.73   18.31   0
  11  -9  -8   69.40   17.44   0
  -9  -9   8  165.07   18.43   0
   9  -9  -8  214.27   20.49   0
  -7  -9   8    6.95   20.44   0
   7  -9  -8   -0.24   15.91   0
  -5  -9   8   15.15   17.23   0
   5  -9  -8    2.29   20.89   0
  -3  -9   8   94.80   23.62   0
   3  -9  -8   43.91   22.32   0
  -1  -9   8   10.02   24.29   0
   1  -9  -8   17.04   19.46   0
   1  -9   8   25.33   24.89   0
 -37   1   9  123.97   25.71   0
 -37  -1   9  110.41   25.35   0
  37   1  -9  155.83   21.07   0
  37  -1  -9  145.83   22.32   0
  37   1  -9   47.85   19.60   0
  37  -1  -9  147.96   16.07   0
 -35   1   9   40.56   18.16   0
 -35  -1   9   45.74   15.82   0
  35   1  -9   29.57   13.04   0
  35  -1  -9   33.30   12.17   0
  35   1  -9   34.72   16.27   0
  35  -1  -9   34.52   24.51   0
 -33   1   9   82.49   16.88   0
 -33  -1   9   71.88   15.99   0
  33   1  -9   63.28   15.04   0
  33  -1  -9   82.78   11.36   0
  33   1  -9   95.12   16.13   0
  33  -1  -9   71.51   15.83   0
 -31   1   9   57.10   16.54   0
 -31  -1   9   51.16   15.84   0
  31   1  -9   74.54   18.04   0
  31  -1  -9   84.92   13.33   0
  31   1  -9   88.88   12.33   0
 -29   1   9   55.52   13.20   0
 -29  -1   9   44.65   11.72   0
  29   1  -9   63.59    8.29   0
  29   1  -9   43.35   15.09   0
  29  -1  -9   54.70   13.06   0
 -27   1   9  353.21   13.02   0
 -27  -1   9  376.68   12.95   0
  27   1  -9  411.60   10.28   0
  27   1  -9  414.12   13.22   0
  27  -1  -9  449.14   13.48   0
  25   1  -9  366.88    8.67   0
  25   1  -9  395.03   14.67   0
  25  -1  -9  322.76   13.55   0
  23   1  -9    0.73    5.79   0
  23   1  -9   10.16    8.81   0
  23  -1  -9   11.44    8.74   0
  21  -1  -9  993.28   14.98   0
  21   1  -9  918.12    7.87   0
  21   1  -9 1027.18   14.81   0
  19   1  -9  372.46    5.35   0
  19   1  -9  389.59    9.00   0
  19  -1  -9  372.82    9.23   0
  17   1  -9  297.50    9.63   0
  17  -1  -9  312.74    8.13   0
  17  -1  -9  261.80    2.02   0
 -15  -1   9 1845.17    7.88   0
  15   1  -9 2007.85   14.01   0
  15  -1  -9 2030.99   14.50   0
 -13  -1   9  904.89    5.56   0
  13  -1  -9  872.94    9.95   0
  13   1  -9  860.61    9.63   0
  11  -1  -9  724.79    9.12   0
  11   1  -9  809.91    9.08   0
  -9   1   9 2639.56    8.17   0
  -9   1   9 2613.38   15.04   0
  -9  -1   9 2726.91   14.96   0
   9  -1  -9 2827.10   15.50   0
   9   1  -9 2771.07   14.90   0
  -7   1   9  942.59    6.92   0
  -7   1   9 1016.74   11.63   0
  -7  -1   9 1001.50   10.07   0
   7  -1  -9 1024.98   11.11   0
   7   1  -9 1029.09    9.91   0
  -5   1   9  629.97    8.98   0
  -5  -1   9  662.97    8.92   0
   5  -1  -9  685.22    9.09   0
   5   1  -9  672.88   10.28   0
  -3   1   9 2006.10   15.60   0
  -3  -1   9 2073.59   15.53   0
   3  -1  -9 1986.96   14.54   0
   3   1  -9 1594.88   12.79   0
  -1   1   9  647.46    9.82   0
  -1  -1   9  610.13    9.67   0
   1   1  -9  572.78    9.34   0
   1  -1  -9  616.69    9.84   0
   1   1   9   77.92    6.94   0
   1  -1   9   65.25    7.08   0
  -1  -1  -9   96.83    9.75   0
  -1   1  -9   87.19    7.32   0
   3   1   9  326.92    9.67   0
   3  -1   9  344.76    9.73   0
  -3   1  -9  295.19   11.63   0
  -3  -1  -9  297.82    9.48   0
   5   1   9  267.63   10.70   0
   5  -1   9  316.33   12.93   0
  -5  -1  -9  339.73   11.30   0
  -5   1  -9  352.88   11.27   0
   7   1   9  100.28   12.15   0
   7  -1   9  136.51   10.47   0
  -7  -1  -9   73.92    9.64   0
  -7   1  -9   84.82    9.98   0
   9   1   9  275.05   14.40   0
   9  -1   9  309.82   14.67   0
  -9  -1  -9  251.40   12.19   0
  -9   1  -9  307.48   12.62   0
  11   1   9   98.00   16.99   0
  11  -1   9   73.81   15.81   0
 -11  -1  -9   74.95   12.57   0
 -11   1  -9   69.33   12.43   0
  13   1   9  127.90   14.68   0
  13  -1   9  112.68   14.20   0
 -13  -1  -9  120.80   14.54   0
 -13   1  -9  119.57   15.03   0
  15   1   9   24.93   19.07   0
  15  -1   9    5.12   18.79   0
 -15  -1  -9   19.01   15.79   0
 -15   1  -9   21.25   18.75   0
  17  -1   9   46.54   23.06   0
  17   1   9   31.10   16.93   0
 -17   1  -9   62.19   18.26   0
 -17  -1  -9   56.34   20.82   0
  19   1   9   -1.15   25.58   0
  19  -1   9   24.01   19.59   0
 -19  -1  -9   12.45   19.26   0
 -19   1  -9    6.18   19.56   0
 -36   2   9  168.61   21.14   0
 -36  -2   9  193.85   25.30   0
  36   2  -9  174.92   16.50   0
  36   2  -9  185.05   20.96   0
  36  -2  -9  134.80   25.06   0
 -34   2   9  114.85   17.40   0
 -34  -2   9  117.01   17.53   0
  34   2  -9   87.39   13.09   0
  34   2  -9  113.98   17.94   0
  34  -2  -9   95.40   17.40   0
 -32  -2   9   28.81   17.26   0
 -32   2   9   22.33   15.05   0
  32  -2  -9   29.88   18.47   0
  32   2  -9   27.58   10.51   0
  32   2  -9   11.12   13.81   0
 -30   2   9  208.38   14.28   0
 -30  -2   9  218.94   12.95   0
  30   2  -9  188.36   15.24   0
  30  -2  -9  190.40   14.23   0
  30   2  -9  190.85   10.27   0
  28   2  -9  194.02   11.09   0
  28   2  -9  206.13   14.52   0
  28  -2  -9  223.45   13.76   0
  26   2  -9  222.95   10.11   0
  26   2  -9  250.03   11.62   0
  26  -2  -9  239.17   15.06   0
  24   2  -9  664.93    9.78   0
  24   2  -9  737.25   13.72   0
  24  -2  -9  618.48   13.07   0
  22   2  -9   64.04    6.94   0
  22   2  -9   79.69   10.09   0
  22  -2  -9   61.35   12.40   0
  20   2  -9  135.75   10.28   0
  20  -2  -9  123.76    7.91   0
  20   2  -9  127.64    6.07   0
 -18  -2   9  343.76    5.92   0
  18   2  -9  398.69   10.69   0
  18  -2  -9  378.62   10.97   0
 -16  -2   9  208.19    4.81   0
  16  -2  -9  227.98    3.06   0
  16   2  -9  242.13    8.83   0
  16  -2  -9  232.64    7.37   0
 -14  -2   9   34.07    3.25   0
  14  -2  -9   28.89    1.95   0
  14  -2  -9   23.33    8.17   0
  14  -2  -9   35.60    5.83   0
  14   2  -9   32.11    5.31   0
 -12  -2   9   50.12    4.41   0
  12  -2  -9   30.28    5.57   0
  12   2  -9   40.02    5.34   0
  10  -2  -9  436.99    7.87   0
  10   2  -9  432.10    7.27   0
  -8   2   9   52.29    5.70   0
  -8  -2   9   63.18    5.34   0
   8  -2  -9   45.53    6.83   0
   8   2  -9   70.96    5.10   0
  -6   2   9  357.33    5.51   0
  -6   2   9  384.97    7.74   0
  -6  -2   9  389.40    8.56   0
   6  -2  -9  352.52    7.42   0
   6   2  -9  342.09    7.16   0
  -4   2   9  392.22    7.69   0
  -4   2   9  429.11    9.58   0
  -4  -2   9  438.23    7.79   0
   4  -2  -9  552.36    8.85   0
   4   2  -9  519.21    8.42   0
  -2   2   9  126.68    7.86   0
  -2   2   9  127.96    8.27   0
  -2  -2   9  112.93    8.25   0
   2  -2  -9  128.43    9.13   0
   2   2  -9  118.28    6.75   0
   0   2   9  253.70   10.50   0
   0  -2   9  224.93    8.06   0
   0   2   9  231.52    9.65   0
   0   2  -9  240.06    8.19   0
   0  -2  -9  252.25    8.49   0
   2   2   9  145.83   10.05   0
   2  -2   9  141.98   10.64   0
   2   2   9  137.16   10.55   0
  -2  -2  -9  146.69    8.39   0
  -2   2  -9  151.08   10.59   0
   4   2   9  163.34   10.26   0
   4  -2   9  186.92    9.69   0
  -4  -2  -9  162.36    9.97   0
  -4   2  -9  163.47   10.33   0
   6   2   9  127.01   10.15   0
   6  -2   9  126.52   12.38   0
  -6  -2  -9  142.48   10.33   0
  -6   2  -9  153.99   10.32   0
   8   2   9    5.72    9.95   0
   8  -2   9   21.24   14.11   0
  -8  -2  -9    2.90    9.85   0
  -8   2  -9    8.96   10.28   0
  10   2   9  484.01   15.08   0
  10  -2   9  480.39   14.43   0
 -10  -2  -9  520.36   17.57   0
 -10   2  -9  550.91   14.75   0
  12   2   9  367.65   15.13   0
  12  -2   9  322.33   17.50   0
  12   2   9  320.27   15.12   0
 -12  -2  -9  351.57   17.12   0
 -12   2  -9  341.75   15.09   0
  14   2   9   90.33   19.07   0
  14  -2   9   61.29   15.71   0
  14   2   9   64.21   22.26   0
 -14  -2  -9   44.24   16.97   0
 -14   2  -9   34.06   19.48   0
  16   2   9   84.10   15.66   0
  16  -2   9   86.21   16.44   0
  16   2   9   69.84   23.00   0
 -16   2  -9   76.42   17.08   0
 -16  -2  -9   71.36   16.35   0
  18   2   9   42.65   19.22   0
  18  -2   9   89.68   17.77   0
  18   2   9   60.08   23.45   0
 -18  -2  -9   90.89   19.89   0
 -18   2  -9   83.54   17.81   0
  20   2   9    7.11   22.36   0
 -20  -2  -9  -17.07   22.24   0
  37   3  -9  -14.45   20.05   0
  37  -3  -9  -11.36   22.60   0
  35   3  -9   -6.13   18.07   0
  35   3  -9   24.68   17.06   0
  35  -3  -9   -2.50   17.56   0
  33   3  -9  182.69   16.98   0
  33   3  -9  177.85   20.48   0
  33  -3  -9  172.85   21.95   0
  31  -3  -9  172.59   15.28   0
  31   3  -9  150.51   14.62   0
  31   3  -9  162.44   14.80   0
  29   3  -9    1.36   12.26   0
  29   3  -9    4.85    9.74   0
  29  -3  -9    3.47   11.88   0
  27   3  -9  272.36    9.91   0
  27  -3  -9  291.57   13.65   0
  27   3  -9  280.05   13.19   0
  25   3  -9  109.00    8.02   0
  25   3  -9  126.90   10.32   0
  25  -3  -9  117.50   10.97   0
  23   3  -9  459.89   11.06   0
  23   3  -9  500.68   12.14   0
  23  -3  -9  489.04   12.66   0
  21   3  -9   87.11    6.08   0
  21   3  -9   85.65    7.40   0
  21  -3  -9   85.04    8.70   0
 -19  -3   9  440.48    7.96   0
  19   3  -9  485.98   10.28   0
  19  -3  -9  420.80    9.70   0
 -17  -3   9  174.07    6.07   0
  17  -3  -9  217.05    5.10   0
  17   3  -9  244.50    8.69   0
  17  -3  -9  226.82   10.04   0
 -15  -3   9  382.14    8.49   0
  15  -3  -9  322.25    5.08   0
  15  -3  -9  344.26   10.53   0
  15   3  -9  338.45    7.15   0
  15   3  -9  346.01    7.26   0
  15  -3  -9  364.57   10.35   0
 -13  -3   9  534.12    8.60   0
  13  -3  -9  589.05    6.21   0
  13  -3  -9  568.05   10.64   0
  13   3  -9  544.91    8.95   0
 -11  -3   9  908.04    9.33   0
  11  -3  -9  866.84    7.40   0
  11  -3  -9  915.46   10.47   0
  11   3  -9  947.97   10.06   0
   9  -3  -9 1140.94    8.59   0
   9  -3  -9 1217.78   11.38   0
   9   3  -9 1278.73   10.36   0
  -7   3   9  170.13    5.09   0
  -7   3   9  231.78    7.01   0
  -7  -3   9  239.81    6.45   0
   7  -3  -9  213.29    6.75   0
   7   3  -9  198.28    6.10   0
  -5   3   9  326.88    6.55   0
  -5   3   9  293.45    7.62   0
  -5  -3   9  286.93    6.97   0
   5   3  -9  437.78    7.90   0
   5  -3  -9  470.01    8.28   0
  -3   3   9  359.11    9.26   0
  -3   3   9  374.59    8.46   0
  -3  -3   9  368.87    7.83   0
   3   3  -9  248.98    7.24   0
   3  -3  -9  294.04    8.03   0
  -1   3   9  966.53   12.81   0
  -1   3   9 1029.69   13.37   0
  -1  -3   9 1011.17   12.77   0
   1   3  -9 1104.78   13.57   0
   1  -3  -9 1122.05   12.49   0
   1   3   9  107.42    7.49   0
   1   3   9   94.96    7.19   0
   1  -3   9  108.03    7.40   0
  -1  -3  -9   99.58    7.57   0
  -1   3  -9   90.11    7.23   0
   3   3   9 1135.20   14.46   0
   3   3   9 1428.00   16.22   0
   3  -3   9 1295.76   14.78   0
  -3   3  -9 1314.42   16.26   0
  -3  -3  -9 1286.18   15.84   0
   5   3   9   96.79    9.98   0
   5   3   9  113.36    9.42   0
   5  -3   9  125.94    9.31   0
  -5  -3  -9  112.87   11.87   0
  -5   3  -9  108.77   11.30   0
   7   3   9   48.91   10.50   0
   7   3   9   45.32    9.76   0
   7  -3   9   54.96   13.60   0
  -7  -3  -9   37.89   12.24   0
  -7   3  -9   54.02   10.22   0
   9   3   9  209.86   15.55   0
   9   3   9  242.48   11.96   0
   9  -3   9  194.17   12.03   0
  -9  -3  -9  231.81   14.21   0
  -9   3  -9  194.03   11.82   0
  11   3   9    7.38   17.43   0
  11   3   9   -7.58   14.30   0
  11  -3   9   -6.89   11.57   0
 -11  -3  -9  -11.08   12.54   0
 -11   3  -9   -4.79   13.81   0
  13   3   9    0.28   19.32   0
  13   3   9    6.95   16.64   0
  13  -3   9   17.85   14.29   0
 -13  -3  -9   -5.51   13.83   0
 -13   3  -9   10.31   14.16   0
  15   3   9  106.14   16.93   0
  15   3   9  126.05   16.94   0
  15  -3   9  114.77   20.22   0
 -15   3  -9  112.61   19.93   0
 -15  -3  -9  171.78   20.45   0
  17   3   9   40.47   20.21   0
  17   3   9   25.84   23.44   0
  17  -3   9   45.53   24.15   0
 -17  -3  -9   55.12   19.25   0
 -17   3  -9   75.47   23.91   0
  19   3   9   18.31   25.62   0
  19   3   9   12.43   25.91   0
  19  -3   9   47.58   22.76   0
 -19  -3  -9   -3.87   25.75   0
 -19   3  -9   61.33   26.84   0
  34   4  -9   15.91   20.07   0
  34   4  -9   86.06   21.52   0
  34  -4  -9   91.94   20.51   0
  32   4  -9   37.18   17.72   0
  32   4  -9   50.73   19.01   0
  32  -4  -9   32.21   20.07   0
  30   4  -9  197.37   16.05   0
  30  -4  -9  244.32   17.08   0
  30   4  -9  237.47   15.10   0
  28  -4  -9    6.43   15.72   0
  28   4  -9    5.25   13.72   0
  28   4  -9   41.17   11.77   0
  26  -4  -9   71.77   15.08   0
  26   4  -9   72.69    9.65   0
  26   4  -9   73.74    9.84   0
  24   4  -9  382.44   12.43   0
  24  -4  -9  348.59   12.17   0
  24   4  -9  379.80   12.19   0
  22   4  -9  248.75   10.79   0
  22  -4  -9  239.25   11.99   0
 -20  -4   9   -3.36    9.35   0
  20   4  -9    2.77    6.91   0
  20  -4  -9    3.24    7.83   0
 -18  -4   9  258.99    8.48   0
  18   4  -9  401.85   10.13   0
  18  -4  -9  351.51    6.94   0
  18   4  -9  372.75    9.37   0
  18  -4  -9  417.69   12.19   0
 -16  -4   9  150.30    7.23   0
  16  -4  -9  146.36    6.42   0
  16  -4  -9  133.61    7.35   0
  16   4  -9  139.15    5.71   0
  16   4  -9  133.19    5.71   0
  16  -4  -9  154.26    7.39   0
 -14  -4   9  124.63    8.49   0
  14  -4  -9  104.85    5.68   0
  14   4  -9  102.87    5.17   0
  14  -4  -9  135.13    9.10   0
  14   4  -9   74.80    4.93   0
  14  -4  -9  115.05    6.77   0
 -12  -4   9  106.01    6.91   0
  12  -4  -9  151.72    5.08   0
  12  -4  -9  151.65    6.66   0
  12  -4  -9   99.85    6.43   0
  12   4  -9  177.73    6.06   0
 -10  -4   9   41.89    8.99   0
  10  -4  -9   21.46    5.75   0
  10  -4  -9   20.39    7.18   0
  10   4  -9   23.88    5.27   0
   8  -4  -9   95.37    5.61   0
   8  -4  -9  120.68    6.21   0
   8   4  -9  125.33    6.22   0
  -6   4   9  389.12    8.92   0
  -6  -4   9  367.55    8.09   0
  -6   4   9  390.74    9.55   0
   6   4  -9  387.57    7.02   0
   6  -4  -9  358.79    7.77   0
   6  -4  -9  414.07    8.23   0
  -4   4   9   93.03    8.10   0
  -4   4   9  116.76    8.61   0
  -4  -4   9  110.83    7.11   0
   4   4  -9  143.28    7.28   0
   4  -4  -9  127.94    6.69   0
  -2   4   9  853.37   12.90   0
  -2   4   9  875.48   12.77   0
  -2  -4   9  805.81    9.90   0
   2  -4  -9  839.71   11.10   0
   2   4  -9  880.49   11.87   0
   0   4   9  173.20   10.96   0
   0   4   9  190.56    7.59   0
   0  -4   9  207.07    9.26   0
   0   4  -9  200.98    8.87   0
   0  -4  -9  168.59    9.63   0
   2   4   9   25.59    8.54   0
   2   4   9   33.57    7.21   0
   2  -4   9   23.42    9.14   0
  -2  -4  -9   40.06    8.13   0
  -2   4  -9   41.54    6.87   0
   4   4   9  298.77   15.10   0
   4   4   9  334.11   12.39   0
   4  -4   9  338.20   11.96   0
  -4  -4  -9  372.67   10.68   0
  -4   4  -9  336.62   10.45   0
   6   4   9  128.02   13.69   0
   6   4   9  157.86   10.14   0
   6  -4   9  117.32   10.25   0
  -6  -4  -9  124.05   13.55   0
  -6   4  -9  116.72    9.95   0
   8   4   9  278.98   16.38   0
   8   4   9  375.82   16.40   0
   8  -4   9  288.78   16.03   0
  -8  -4  -9  334.44   15.75   0
  -8   4  -9  283.40   13.45   0
  10   4   9  137.26   18.90   0
  10   4   9  179.55   16.01   0
  10  -4   9  196.17   13.54   0
 -10  -4  -9  153.54   13.20   0
 -10   4  -9  171.62   17.87   0
  12   4   9   93.14   16.48   0
  12   4   9  128.05   14.50   0
  12  -4   9  137.45   14.99   0
 -12   4  -9  135.11   15.11   0
 -12  -4  -9  127.32   14.22   0
  14   4   9   21.33   16.85   0
  14   4   9   -0.05   15.61   0
  14  -4   9   37.02   21.40   0
 -14   4  -9   25.02   15.44   0
 -14  -4  -9   59.35   19.97   0
  16   4   9   50.93   19.89   0
  16   4   9   42.88   17.37   0
  16  -4   9   50.54   18.48   0
 -16  -4  -9   14.95   21.02   0
 -16   4  -9   54.88   18.26   0
  33   5  -9    8.01   20.86   0
  33   5  -9   51.55   19.81   0
  33  -5  -9   29.41   17.97   0
  31   5  -9    9.52   16.24   0
  31   5  -9   13.21   19.15   0
  31  -5  -9   12.79   21.78   0
  29   5  -9  119.29   17.30   0
  29   5  -9  129.96   13.45   0
  29  -5  -9  148.28   16.38   0
  27   5  -9  304.61   14.80   0
  27  -5  -9  330.61   19.55   0
  27   5  -9  360.93   15.19   0
  25  -5  -9   31.66   14.40   0
  25   5  -9   42.10    9.14   0
 -23  -5   9   23.59   10.28   0
  23   5  -9   38.99   10.86   0
  23  -5  -9   16.19   12.91   0
 -21  -5   9  261.15   11.36   0
  21   5  -9  276.25    9.91   0
  21  -5  -9  226.58   10.34   0
 -19  -5   9   58.42    8.22   0
  19  -5  -9   66.44    9.15   0
  19   5  -9   51.45    6.22   0
  19  -5  -9   62.56    8.07   0
 -17  -5   9   50.65    9.70   0
  17  -5  -9   43.38    9.23   0
  17  -5  -9   30.53    8.70   0
  17  -5  -9   28.84    9.45   0
  17   5  -9   34.43    7.70   0
 -15  -5   9  329.34   12.34   0
  15  -5  -9  317.81    8.09   0
  15   5  -9  363.95    7.98   0
  15  -5  -9  353.60    9.42   0
  15  -5  -9  344.05    8.82   0
  15   5  -9  338.22    6.61   0
 -13  -5   9  194.58    9.37   0
  13   5  -9  194.75    6.67   0
  13  -5  -9  174.90    8.59   0
  13  -5  -9  172.61    7.87   0
  13  -5  -9  174.83    7.45   0
  13   5  -9  175.08    6.33   0
 -11  -5   9   82.57   10.58   0
  11   5  -9   89.59    6.34   0
  11  -5  -9   97.80    8.34   0
  11  -5  -9   97.19    6.97   0
  11  -5  -9  109.04    8.48   0
  11   5  -9   96.41    4.82   0
  -9  -5   9  135.33   10.99   0
   9  -5  -9  122.89    6.46   0
   9  -5  -9  124.21    7.27   0
   9   5  -9  140.90    6.29   0
   7  -5  -9   72.72    8.76   0
   7   5  -9  100.94    6.39   0
   7  -5  -9   97.59    6.17   0
  -5   5   9  271.20    8.85   0
  -5  -5   9  258.10    7.85   0
   5  -5  -9  289.57    8.95   0
   5  -5  -9  306.17    8.30   0
  -3   5   9  133.15    8.06   0
  -3   5   9  121.70    7.34   0
  -3  -5   9  113.39    6.17   0
   3  -5  -9  158.72    9.20   0
  -1   5   9   -2.03    7.92   0
  -1   5   9    5.13    6.92   0
  -1  -5   9    3.60    6.22   0
   1  -5  -9    6.94    6.94   0
   1   5  -9    3.17    8.55   0
   1   5   9   19.59   11.27   0
   1   5   9   11.62    7.57   0
   1  -5   9   31.85    6.86   0
  -1  -5  -9   54.95    7.51   0
  -1   5  -9   49.80    9.16   0
   3   5   9   66.10   10.21   0
   3   5   9   50.15    8.11   0
   3  -5   9   63.58    8.32   0
  -3  -5  -9   61.39    8.42   0
  -3   5  -9   50.14    8.25   0
   5   5   9  193.67   13.12   0
   5   5   9  135.29   11.98   0
   5  -5   9  161.62   13.06   0
  -5  -5  -9  172.60   12.07   0
  -5   5  -9  175.91   12.53   0
   7   5   9  129.18   12.30   0
   7   5   9  135.12   10.98   0
   7  -5   9   74.57   10.43   0
  -7  -5  -9  124.27   13.44   0
  -7   5  -9  164.15   11.10   0
   9   5   9   75.65   16.74   0
   9   5   9   36.81   15.61   0
   9  -5   9   66.53   15.86   0
  -9  -5  -9   72.75   14.71   0
  -9   5  -9   63.89   16.87   0
  11   5   9   69.01   19.38   0
  11   5   9   61.71   15.89   0
  11  -5   9   35.46   14.75   0
 -11   5  -9   70.12   17.11   0
 -11  -5  -9   36.75   13.13   0
  13   5   9   35.73   16.75   0
  13   5   9   -6.40   17.16   0
  13  -5   9   59.37   19.07   0
 -13   5  -9   68.29   18.68   0
 -13  -5  -9   38.15   19.77   0
  15   5   9   38.16   20.02   0
  15   5   9   33.64   22.24   0
  15  -5   9   38.23   22.25   0
 -15  -5  -9   10.93   21.61   0
 -15   5  -9   72.41   22.58   0
  32   6  -9   14.28   17.08   0
  32  -6  -9   75.27   22.65   0
  30   6  -9   16.69   17.42   0
  30  -6  -9  103.74   21.48   0
  28   6  -9  139.24   14.57   0
  28  -6  -9  119.56   17.60   0
  26  -6  -9   49.37   15.57   0
  26   6  -9   52.74   12.25   0
  24  -6  -9   14.82   11.73   0
  24   6  -9   26.35   10.72   0
 -22  -6   9  354.94   14.99   0
  22  -6  -9  393.39   13.26   0
  22  -6  -9  353.56   13.15   0
  22   6  -9  419.56   10.61   0
  22   6  -9  452.45   12.52   0
 -20  -6   9   11.93   12.13   0
  20   6  -9   39.29    8.28   0
  20  -6  -9    6.69    9.41   0
  20  -6  -9   19.97   11.27   0
  20   6  -9   27.01    8.19   0
  20  -6  -9   28.00   10.45   0
 -18  -6   9  143.83   12.24   0
  18  -6  -9  117.06   10.62   0
  18  -6  -9  164.49   10.87   0
  18   6  -9  -42.77    8.16   0
  18   6  -9  155.87    8.49   0
  18  -6  -9  159.22    9.26   0
 -16  -6   9  692.18   14.28   0
  16  -6  -9  657.41   14.05   0
  16   6  -9  754.59    9.27   0
  16  -6  -9  674.83   13.17   0
  16   6  -9  595.84    8.17   0
  16  -6  -9  678.38   13.40   0
 -14  -6   9   98.37   10.27   0
  14  -6  -9  123.63   11.50   0
  14  -6  -9  151.03    9.03   0
  14  -6  -9    4.22    6.92   0
  14   6  -9  133.26    6.01   0
  14   6  -9  102.31    5.23   0
 -12  -6   9  147.89   10.98   0
  12  -6  -9  123.27   10.56   0
  12   6  -9  146.19    5.77   0
  12  -6  -9  121.06    7.17   0
  12  -6  -9  134.69    7.07   0
  12   6  -9  135.46    5.60   0
 -10  -6   9  198.50   11.54   0
  10  -6  -9  211.69    9.58   0
  10   6  -9  206.09    5.58   0
  10  -6  -9  216.91    7.43   0
  10   6  -9  225.54    5.80   0
  10  -6  -9  234.04    8.73   0
  -8  -6   9  182.29   11.43   0
   8  -6  -9  203.26    9.52   0
   8   6  -9  210.72    6.26   0
   8  -6  -9  206.64    7.55   0
   6  -6  -9  531.04   12.02   0
   6   6  -9  670.12    8.78   0
   6  -6  -9  606.57    9.76   0
  -4  -6   9  161.45    7.49   0
   4  -6  -9  210.25   12.66   0
   4  -6  -9  188.63    9.68   0
   4   6  -9  193.54    6.35   0
  -2   6   9   57.00   10.14   0
  -2   6   9   64.03    8.48   0
  -2  -6   9   50.43    7.66   0
   2  -6  -9   55.53    8.54   0
   2   6  -9   58.44    6.04   0
   0   6   9  196.73   12.02   0
   0   6   9  199.17   10.53   0
   0  -6   9  211.70    8.45   0
   0  -6  -9  246.13    9.26   0
   2   6   9   10.27   14.59   0
   2   6   9   19.08    7.93   0
   2  -6   9   12.02    7.57   0
  -2  -6  -9   12.63    9.96   0
  -2   6  -9   21.43    7.74   0
   4   6   9   31.36   14.91   0
   4   6   9   15.31    8.51   0
   4  -6   9   49.14    9.02   0
  -4  -6  -9   58.81   10.81   0
  -4   6  -9   63.30    8.93   0
   6   6   9  385.13   20.11   0
   6   6   9  402.84   14.57   0
   6  -6   9  360.90   16.30   0
  -6  -6  -9  404.15   14.59   0
  -6   6  -9  351.51   12.79   0
   8   6   9   12.87   19.29   0
   8   6   9    8.92   14.66   0
   8  -6   9   21.18   15.03   0
  -8   6  -9   42.04   11.94   0
  -8  -6  -9    7.73   11.81   0
  10   6   9   42.18   17.73   0
  10   6   9    6.72   18.71   0
  10  -6   9   35.07   16.76   0
 -10   6  -9   50.95   16.87   0
 -10  -6  -9   -0.26   13.26   0
  12   6   9   38.21   19.06   0
  12   6   9   32.16   18.34   0
  12  -6   9   42.99   19.48   0
 -12  -6  -9   11.36   15.84   0
 -12   6  -9   48.65   18.72   0
  14   6   9   -0.47   26.49   0
  14   6   9   -7.79   21.26   0
 -14   6  -9   -1.38   17.94   0
  29   7  -9   21.06   13.58   0
  29  -7  -9    9.26   21.36   0
  27  -7  -9   27.16   18.54   0
  27   7  -9   44.51   12.93   0
  27   7  -9   25.48   11.65   0
  27  -7  -9   48.96   18.88   0
  25  -7  -9   87.77   13.01   0
  25   7  -9   17.16    9.85   0
  25   7  -9  115.69    9.88   0
  25  -7  -9   76.74   13.88   0
 -23  -7   9   64.57   19.21   0
  23  -7  -9   92.09   15.56   0
  23  -7  -9   82.28   13.12   0
  23  -7  -9   67.18   12.77   0
  23   7  -9   70.30    8.98   0
  23   7  -9   82.78    9.13   0
 -21  -7   9   45.58   15.42   0
  21  -7  -9   93.04   11.56   0
  21  -7  -9   85.02   14.95   0
  21   7  -9   79.95    7.11   0
  21   7  -9  101.79    8.14   0
  21  -7  -9   77.34   13.97   0
 -19  -7   9   83.58   14.83   0
  19  -7  -9  106.04   11.31   0
  19  -7  -9  103.42   12.75   0
  19  -7  -9  105.04   12.65   0
  19   7  -9   94.15    5.98   0
  19   7  -9  111.58    6.75   0
 -17  -7   9   75.72   15.97   0
  17  -7  -9   57.02   10.50   0
  17  -7  -9   54.08   11.28   0
  17  -7  -9   24.24    9.06   0
  17   7  -9   58.10    5.03   0
  17   7  -9   55.53    4.87   0
 -15  -7   9   29.11   15.12   0
  15  -7  -9   26.14   10.35   0
  15  -7  -9   22.89    7.93   0
  15  -7  -9   31.56    7.78   0
  15   7  -9   22.32    3.88   0
  15   7  -9   23.86    4.44   0
 -13  -7   9  154.07   12.42   0
  13   7  -9  186.42    3.88   0
  13   7  -9  156.92    3.48   0
  13  -7  -9  157.11    8.50   0
  13  -7  -9  151.51   13.67   0
  13  -7  -9  153.22    9.78   0
 -11  -7   9  219.79   13.06   0
  11  -7  -9  283.38   11.98   0
  11  -7  -9  260.71    9.97   0
  11   7  -9  301.14    3.87   0
  11   7  -9  256.25    3.49   0
  11  -7  -9  283.30   10.18   0
  -9  -7   9  162.54   12.74   0
   9  -7  -9  140.65   15.33   0
   9   7  -9  162.14    4.22   0
   9   7  -9  156.97    4.02   0
   9  -7  -9  179.11    7.65   0
   9  -7  -9  169.09    9.03   0
  -7  -7   9   46.20   16.38   0
   7  -7  -9   46.10   11.66   0
   7  -7  -9   43.74    8.31   0
   7   7  -9   43.69    4.10   0
   7  -7  -9   47.29    8.86   0
   7   7  -9   42.44    4.15   0
  -5  -7   9   57.70   12.61   0
   5  -7  -9   66.33    8.34   0
   5   7  -9   74.06    5.15   0
   5  -7  -9   62.29   12.34   0
   3  -7  -9   97.68    9.49   0
   3   7  -9  122.30    6.42   0
   3  -7  -9  121.49   15.75   0
  -1  -7   9   95.41    7.95   0
   1   7  -9  112.20    8.17   0
   1  -7  -9   79.64    9.68   0
   1   7   9  116.39   14.41   0
   1   7   9  128.07   11.69   0
   1  -7   9   87.53    9.42   0
  -1   7  -9  111.52    8.10   0
  -1  -7  -9  131.47   10.81   0
   3   7   9   73.34   15.92   0
   3   7   9   68.91   10.27   0
   3  -7   9   86.76   11.22   0
  -3   7  -9   50.48    9.75   0
  -3  -7  -9   77.56    8.85   0
   5   7   9   64.16   17.24   0
   5   7   9   75.94   12.17   0
   5  -7   9    9.55   11.46   0
  -5  -7  -9   32.35   12.17   0
   7   7   9    0.01   11.14   0
   7   7   9    3.99   18.77   0
   7  -7   9   17.22   14.26   0
  -7   7  -9   -1.49   14.21   0
  -7  -7  -9  -10.44   11.28   0
   9   7   9   30.81   27.74   0
   9   7   9   -5.05   17.51   0
   9  -7   9    6.42   13.53   0
  -9   7  -9   50.15   19.39   0
  -9  -7  -9    2.91   12.28   0
  11   7   9   20.62   22.64   0
  11   7   9    6.37   17.50   0
  11  -7   9    0.58   19.12   0
 -11   7  -9   29.14   18.87   0
 -24  -8   9   68.45   23.36   0
  24  -8  -9  107.37   20.01   0
  24  -8  -9   10.35   16.23   0
  24   8  -9   42.32    6.15   0
  24  -8  -9   98.23   15.51   0
 -22  -8   9   11.58   19.21   0
  22   8  -9    1.96    4.46   0
  22  -8  -9    4.55   15.12   0
  22  -8  -9    3.01   13.84   0
  22   8  -9    3.50    3.62   0
  22  -8  -9   12.01   13.54   0
 -20  -8   9   -6.22   17.69   0
  20  -8  -9   12.45   17.67   0
  20  -8  -9    3.79   12.21   0
  20  -8  -9    1.36   12.54   0
 -18  -8   9  147.53   17.33   0
  18  -8  -9   95.64    9.26   0
  18  -8  -9  102.45   19.77   0
  18  -8  -9   35.17   12.62   0
 -16  -8   9   24.47   21.40   0
  16  -8  -9   23.24   13.20   0
  16  -8  -9   12.56    9.18   0
  16  -8  -9    2.11    9.21   0
 -14  -8   9   28.51   15.82   0
  14  -8  -9   37.85    8.78   0
  14  -8  -9   -0.43    9.19   0
  14  -8  -9   42.31   15.94   0
 -12  -8   9  368.72   18.55   0
  12  -8  -9  378.58   20.27   0
  12  -8  -9  376.32   10.55   0
  12  -8  -9  418.71   10.14   0
 -10  -8   9   86.19   15.26   0
  10  -8  -9   99.60    8.72   0
  10  -8  -9  121.52   15.83   0
  10  -8  -9   93.20    8.52   0
  -8  -8   9   35.40   17.98   0
   8  -8  -9   44.27   14.02   0
   8  -8  -9   38.84    7.68   0
   8  -8  -9   31.55    7.15   0
  -6  -8   9  124.80   18.94   0
   6  -8  -9  134.68   16.16   0
   6  -8  -9  156.40    8.63   0
   6  -8  -9  135.37    7.40   0
  -4  -8   9   87.56   16.34   0
   4  -8  -9   93.02    8.66   0
   4  -8  -9   89.77    8.29   0
   4  -8  -9   82.73   15.50   0
   2  -8  -9   57.13    9.04   0
   2   8  -9   50.65    5.42   0
   2  -8  -9   46.00   16.16   0
   0   8  -9  139.88    7.43   0
   0  -8  -9   57.57    8.97   0
   2  -8   9  211.92    9.40   0
  -2   8  -9  249.58    9.72   0
  -2  -8  -9   60.87   10.06   0
   4   8   9  117.01   20.59   0
   4  -8   9   83.27   10.52   0
  -4   8  -9  121.11   10.90   0
  -4  -8  -9  104.30   11.05   0
   6   8   9   -0.64   28.39   0
   6   8   9    1.89   12.05   0
   6  -8   9   -2.36   12.55   0
  -6  -8  -9    0.18   12.02   0
  -6   8  -9    8.80   12.80   0
 -17  -9   9   76.09   29.54   0
  17  -9  -9   80.29   20.79   0
  17  -9  -9   -1.39   10.19   0
  17  -9  -9    1.84   10.21   0
 -15  -9   9   38.27   20.40   0
  15  -9  -9   25.60   19.32   0
  15  -9  -9    3.21    7.92   0
  15  -9  -9    7.26    8.22   0
 -13  -9   9   16.58   20.10   0
  13  -9  -9    4.52    6.72   0
  13  -9  -9    3.06   16.72   0
  13  -9  -9    7.41    6.97   0
 -11  -9   9    7.74   18.78   0
  11  -9  -9    7.74    5.02   0
  11  -9  -9   11.36   20.72   0
  11  -9  -9    4.10    4.09   0
  -9  -9   9   78.13   19.03   0
   9  -9  -9    4.02    3.20   0
   9  -9  -9   80.93   21.66   0
   9  -9  -9   25.43    4.10   0
  -7  -9   9   29.83   26.46   0
   7  -9  -9   72.99   18.58   0
  -5  -9   9   48.37   18.55   0
   5  -9  -9   28.39   22.07   0
  -3  -9   9   21.01   19.59   0
   3  -9  -9   50.68   18.25   0
  -1  -9   9   39.59   20.55   0
   1  -9  -9    2.92    3.56   0
   1  -9  -9    7.02    3.88   0
  38   0 -10  134.89   14.46   0
  38   0 -10  199.68   26.23   0
  36   0 -10   22.62   11.92   0
  36   0 -10   35.86   19.73   0
  34   0 -10  481.32   22.12   0
  34   0 -10  399.24   15.26   0
  32   0 -10  258.48   12.02   0
  32   0 -10  257.07   20.98   0
  30   0 -10   59.68    7.25   0
  30   0 -10   89.16   16.70   0
  28   0 -10  296.80    8.80   0
  28   0 -10  324.01   13.50   0
  26   0 -10   67.12    5.91   0
  26   0 -10   77.28   10.06   0
  24   0 -10  288.64    6.24   0
  24   0 -10  290.36   11.00   0
  22   0 -10 1839.50    9.01   0
  22   0 -10 2039.40   19.59   0
  20   0 -10   37.46    2.43   0
  20   0 -10   38.92    7.24   0
  18   0 -10 1379.22   13.48   0
  16   0 -10 2061.74   15.35   0
  16   0 -10 1510.85   13.44   0
  14   0 -10  785.38   10.05   0
  12   0 -10 2178.14   14.61   0
 -10   0  10 1704.85   13.23   0
  10   0 -10 2037.87   14.34   0
  -8   0  10  437.16    8.33   0
   8   0 -10  478.88    8.38   0
  -6   0  10 3347.59   18.44   0
   6   0 -10 3488.94   19.51   0
  -4   0  10 3865.12   20.17   0
   4   0 -10 4162.46   20.94   0
  -2   0  10 1899.36   15.52   0
   2   0 -10 1815.05   16.60   0
   0   0  10 2645.37   18.98   0
   0   0 -10 2336.40   17.49   0
   2   0  10   96.01    9.08   0
  -2   0 -10   63.36   11.43   0
   4   0  10  480.43   12.39   0
  -4   0 -10  433.07   13.78   0
   6   0  10  158.45   12.93   0
  -6   0 -10  115.35   14.00   0
   8   0  10  540.15   17.50   0
  -8   0 -10  561.74   14.47   0
  10   0  10   84.39   16.12   0
 -10   0 -10   81.21   16.54   0
  12   0  10  208.57   17.86   0
 -12   0 -10  202.14   19.08   0
  14   0  10   70.06   16.52   0
 -14   0 -10   29.37   20.41   0
  16   0  10  108.16   18.67   0
 -16   0 -10  134.75   19.13   0
  18   0  10   19.90   21.54   0
 -18   0 -10   10.68   24.66   0
  37  -1 -10   17.13   15.20   0
  37   1 -10   25.23   15.59   0
  37   1 -10   24.13   22.23   0
  37  -1 -10   84.80   27.60   0
  35   1 -10  141.56   12.95   0
  35   1 -10  155.25   17.14   0
  35  -1 -10  125.46   17.39   0
  35  -1 -10  129.90   13.18   0
  33   1 -10   89.35   18.76   0
  33  -1 -10   98.51   15.86   0
  33   1 -10   95.88   10.74   0
  33  -1 -10   93.99    9.43   0
  31   1 -10  157.79   10.67   0
  31   1 -10  180.37   18.12   0
  31  -1 -10  175.02   16.72   0
  31  -1 -10  140.63    8.60   0
  29   1 -10  244.54   10.11   0
  29   1 -10  226.32   13.55   0
  29  -1 -10  252.13   14.52   0
  29  -1 -10  222.26    7.84   0
  27   1 -10  263.49    9.48   0
  27   1 -10  278.33   12.13   0
  27  -1 -10  290.39   14.84   0
  27  -1 -10  243.35    7.16   0
  25   1 -10  158.76    5.63   0
  25   1 -10  180.50   10.54   0
  25  -1 -10  168.65   10.18   0
  25  -1 -10  156.17    5.76   0
  23  -1 -10  291.16   12.95   0
  23   1 -10  249.21    6.12   0
  23   1 -10  248.57   10.66   0
  23  -1 -10  275.00    5.14   0
  21  -1 -10  346.88    3.79   0
  21   1 -10  355.87    5.52   0
  21   1 -10  370.10    9.75   0
  21  -1 -10  395.07   12.86   0
  19   1 -10 1212.58   13.23   0
  19  -1 -10 1170.43   13.60   0
  17   1 -10  146.91    7.07   0
  17  -1 -10  127.89    6.96   0
 -15  -1  10   43.55    2.54   0
  15   1 -10   45.82    5.92   0
  15  -1 -10   63.28    8.96   0
 -13  -1  10  740.41    5.35   0
  13  -1 -10  838.17   10.48   0
  13   1 -10  869.16   10.34   0
 -11   1  10 1691.19    5.35   0
  11  -1 -10 1869.37   14.06   0
  11   1 -10 2147.47   15.20   0
  -9   1  10  169.88    3.59   0
  -9   1  10  180.14    9.12   0
  -9  -1  10  166.72    6.57   0
   9  -1 -10  186.25    8.72   0
   9   1 -10  207.73    8.33   0
  -7   1  10   75.69    8.47   0
  -7  -1  10   73.42    6.34   0
   7  -1 -10   60.24    6.20   0
   7   1 -10   46.94    5.76   0
  -5   1  10  100.39    6.84   0
  -5  -1  10  126.53    8.78   0
   5  -1 -10   80.62    6.55   0
   5   1 -10  104.18    6.55   0
  -3   1  10  228.85    9.89   0
  -3  -1  10  225.38    7.76   0
   3   1 -10  234.22    7.79   0
   3  -1 -10  210.25    7.76   0
  -1   1  10  776.70   11.55   0
  -1  -1  10  754.47   12.94   0
   1   1 -10  746.50   11.27   0
   1  -1 -10  748.55   11.51   0
   1   1  10  242.25   11.65   0
   1  -1  10  229.79    9.05   0
  -1  -1 -10  224.80    9.08   0
  -1   1 -10  214.28   11.47   0
   3   1  10  417.64   11.76   0
   3  -1  10  376.70   13.42   0
  -3  -1 -10  375.28   11.54   0
  -3   1 -10  345.80   11.31   0
   5   1  10  140.38   10.47   0
   5  -1  10  126.33   10.39   0
  -5  -1 -10  149.24   12.79   0
  -5   1 -10  160.04   13.97   0
   7   1  10  237.46   11.97   0
   7  -1  10  184.40   11.30   0
  -7   1 -10  192.61   11.30   0
  -7  -1 -10  213.16   14.25   0
   9   1  10   39.98   15.06   0
   9  -1  10   48.84   14.98   0
  -9  -1 -10   40.51   11.56   0
  -9   1 -10   46.13   12.44   0
  11   1  10   96.24   14.39   0
  11  -1  10  112.90   16.66   0
 -11  -1 -10   82.16   13.70   0
 -11   1 -10  110.84   13.61   0
  13   1  10  128.93   19.50   0
  13  -1  10  139.83   16.15   0
 -13  -1 -10  154.76   16.71   0
 -13   1 -10  134.16   19.46   0
  15   1  10  158.40   18.06   0
  15  -1  10  108.11   22.03   0
 -15  -1 -10  108.59   17.13   0
 -15   1 -10   83.54   18.22   0
  17   1  10   16.66   20.34   0
  17  -1  10   10.97   23.05   0
 -17   1 -10   -2.10   19.75   0
 -17  -1 -10    0.65   22.57   0
  38   2 -10   19.02   16.01   0
  38   2 -10    4.72   21.74   0
  38  -2 -10    1.65   28.04   0
  38  -2 -10   10.12   15.68   0
  36   2 -10   23.91   13.39   0
  36   2 -10   59.38   24.68   0
  36  -2 -10   70.32   20.34   0
  34  -2 -10   25.78   19.08   0
  34   2 -10   29.55   14.67   0
  34   2 -10   25.70   16.18   0
  32   2 -10  410.09   16.23   0
  32  -2 -10  423.36   18.79   0
  32   2 -10  440.83   13.05   0
  30   2 -10  131.86   12.33   0
  30   2 -10  154.17   11.64   0
  30  -2 -10  134.04   13.80   0
  28   2 -10   75.99    9.23   0
  28   2 -10   71.88   11.07   0
  28  -2 -10   74.12   14.32   0
  26   2 -10  216.20    7.74   0
  26   2 -10  235.58   11.57   0
  26  -2 -10  209.14   11.46   0
  24   2 -10  306.28    7.15   0
  24   2 -10  371.90   11.59   0
  24  -2 -10  356.89   11.44   0
  22  -2 -10  610.61   14.67   0
  22   2 -10  568.40    7.76   0
  22   2 -10  609.76   11.03   0
  20   2 -10  197.05    8.07   0
  20  -2 -10  187.02   11.18   0
 -18  -2  10  279.80    6.33   0
  18  -2 -10  277.74    2.94   0
  18  -2 -10  317.64    8.98   0
  18   2 -10  304.68   10.14   0
 -16  -2  10  882.26    7.98   0
  16  -2 -10  856.23    3.57   0
  16   2 -10  965.50   12.38   0
  16   2 -10  889.57   12.58   0
  16  -2 -10  808.39   11.11   0
  16  -2 -10  862.37   11.36   0
 -14  -2  10  108.65    4.96   0
  14  -2 -10  104.41    6.58   0
  14   2 -10  102.91    6.36   0
 -12  -2  10  249.72    5.69   0
  12  -2 -10  211.59    9.33   0
  12   2 -10  245.57    8.40   0
 -10   2  10 2293.12    9.59   0
  10  -2 -10 2495.91   16.34   0
  10   2 -10 2508.84   15.85   0
  -8   2  10   27.15    6.01   0
  -8  -2  10   32.04    7.14   0
   8  -2 -10   24.79    7.57   0
   8   2 -10   10.25    6.96   0
  -6   2  10   55.85    4.38   0
  -6   2  10   55.00    8.78   0
  -6  -2  10   49.56    6.41   0
   6  -2 -10   66.62    6.24   0
   6   2 -10   64.91    6.25   0
  -4   2  10 1469.61   15.08   0
  -4  -2  10 1573.72   14.99   0
  -4   2  10 1375.98   11.10   0
   4   2 -10 1414.42   13.12   0
   4  -2 -10 1457.67   13.78   0
  -2   2  10   99.86    9.78   0
  -2  -2  10  135.38    9.86   0
  -2   2  10  106.74    6.35   0
   2  -2 -10  141.01    7.91   0
   2   2 -10  143.55    9.48   0
   0   2  10  127.14    9.09   0
   0   2  10  128.81   10.56   0
   0  -2  10  149.92   10.50   0
   0  -2 -10  129.22    8.19   0
   0   2 -10  122.52    8.14   0
   2   2  10 1461.12   15.28   0
   2   2  10 1733.14   17.65   0
   2  -2  10 1620.26   18.49   0
  -2  -2 -10 1652.99   17.35   0
  -2   2 -10 1536.91   16.79   0
   4   2  10   28.14    9.26   0
   4  -2  10   18.26   11.63   0
  -4  -2 -10   37.19    9.42   0
  -4   2 -10   53.08   12.38   0
   6   2  10  149.99   11.29   0
   6  -2  10  148.25   11.28   0
  -6  -2 -10  163.72   11.37   0
  -6   2 -10  150.35   11.28   0
   8   2  10  269.49   12.81   0
   8  -2  10  314.43   13.18   0
  -8  -2 -10  298.00   13.83   0
  -8   2 -10  298.61   13.08   0
  10   2  10  137.65   12.62   0
  10  -2  10  170.10   12.96   0
 -10  -2 -10  148.37   16.37   0
 -10   2 -10  201.39   13.68   0
  12   2  10  187.22   15.63   0
  12  -2  10  151.85   16.04   0
  12   2  10  144.61   19.05   0
 -12  -2 -10  141.85   17.59   0
 -12   2 -10  129.61   18.48   0
  14   2  10   80.43   15.82   0
  14  -2  10   62.38   16.12   0
  14   2  10   67.68   15.69   0
 -14  -2 -10   27.65   18.78   0
 -14   2 -10   63.88   16.49   0
  16   2  10   -1.46   17.84   0
  16  -2  10   24.12   16.57   0
  16   2  10   20.05   17.49   0
 -16   2 -10   15.70   20.19   0
 -16  -2 -10   21.98   19.22   0
  18   2  10   76.91   24.87   0
  18   2  10   57.25   23.22   0
  18  -2  10   85.84   22.72   0
 -18  -2 -10   63.85   22.82   0
 -18   2 -10   91.04   22.01   0
  37   3 -10   -2.87   17.28   0
  37   3 -10   98.91   23.91   0
  37  -3 -10   54.19   21.73   0
  35   3 -10   15.10   18.88   0
  35   3 -10    0.81   20.51   0
  35  -3 -10    6.47   21.65   0
  33  -3 -10   16.30   15.32   0
  33   3 -10    2.70   14.85   0
  33   3 -10    3.91   14.85   0
  31   3 -10  253.88   14.38   0
  31  -3 -10  232.79   16.20   0
  31   3 -10  275.30   15.06   0
  29   3 -10   17.68   12.15   0
  29   3 -10   11.33   11.94   0
  29  -3 -10   25.97   11.86   0
  27   3 -10   -2.36    7.80   0
  27   3 -10   17.90   14.40   0
  27  -3 -10    7.41   11.25   0
  25   3 -10  594.88   12.46   0
  25   3 -10  558.11   13.52   0
  25  -3 -10  547.96   14.14   0
  23   3 -10  125.58    7.09   0
  23   3 -10  143.00   10.46   0
  23  -3 -10  133.30   12.73   0
 -21  -3  10   54.65    5.85   0
  21   3 -10  106.86    9.97   0
  21  -3 -10  102.27    9.30   0
 -19  -3  10  381.56    7.21   0
  19  -3 -10  402.55    5.81   0
  19   3 -10  421.65   10.38   0
  19  -3 -10  433.11   10.11   0
 -17  -3  10   26.33    4.91   0
  17  -3 -10   24.10    3.19   0
  17   3 -10   19.26    5.96   0
  17  -3 -10   29.26    9.93   0
  17  -3 -10   16.04    6.79   0
  17   3 -10   21.14    6.12   0
 -15  -3  10  219.74    6.02   0
  15   3 -10  269.53    8.38   0
  15  -3 -10  228.21    4.26   0
  15  -3 -10  263.24    8.31   0
  15  -3 -10  238.19   10.18   0
  15   3 -10  254.73    8.47   0
 -13  -3  10  281.59    7.38   0
  13  -3 -10  260.50    4.68   0
  13   3 -10  292.80    7.04   0
  13  -3 -10  267.83    8.24   0
  11  -3 -10  292.12    9.99   0
  11   3 -10  186.30    6.08   0
  -9  -3  10  686.70   10.63   0
   9  -3 -10  692.19   10.27   0
   9   3 -10  609.82    9.69   0
  -7   3  10  352.46    7.53   0
  -7   3  10  350.11   10.33   0
  -7  -3  10  357.18    9.03   0
   7  -3 -10  438.26   10.53   0
   7   3 -10  410.95    8.00   0
  -5   3  10  343.13    8.26   0
  -5   3  10  347.71    8.82   0
  -5  -3  10  332.46    8.01   0
   5   3 -10  389.58    8.46   0
   5  -3 -10  401.08   10.67   0
  -3   3  10  280.83    7.83   0
  -3   3  10  279.11   11.06   0
  -3  -3  10  330.53    8.48   0
   3   3 -10  357.24   10.31   0
   3  -3 -10  365.01   11.31   0
  -1   3  10   74.52    6.85   0
  -1   3  10   59.93    7.06   0
  -1  -3  10   86.75    8.80   0
   1  -3 -10   56.83    7.35   0
   1   3 -10   66.83    7.15   0
   1   3  10  169.73    9.26   0
   1   3  10  185.58    9.16   0
   1  -3  10  214.45    9.54   0
  -1  -3 -10  230.75   11.82   0
  -1   3 -10  283.05    9.94   0
   3   3  10  153.23    9.68   0
   3   3  10  178.32    9.89   0
   3  -3  10  199.41    9.75   0
  -3  -3 -10  133.39   11.94   0
  -3   3 -10  149.78   12.19   0
   5   3  10   51.63    9.78   0
   5  -3  10   43.36   12.28   0
   5   3  10   56.90   10.38   0
  -5  -3 -10   55.49    9.96   0
  -5   3 -10   59.89    9.83   0
   7   3  10  153.79   12.43   0
   7   3  10  188.41   13.68   0
   7  -3  10  160.92   11.39   0
  -7  -3 -10  183.55   11.36   0
  -7   3 -10  184.54   13.74   0
   9   3  10  286.84   16.43   0
   9   3  10  339.27   17.65   0
   9  -3  10  283.07   16.26   0
  -9  -3 -10  318.71   18.27   0
  -9   3 -10  309.86   16.14   0
  11   3  10  146.26   18.75   0
  11   3  10  140.53   14.24   0
  11  -3  10  165.16   17.28   0
 -11  -3 -10  162.09   13.95   0
 -11   3 -10  182.46   17.71   0
  13   3  10   20.85   15.84   0
  13   3  10   23.52   15.57   0
  13  -3  10   34.12   15.68   0
 -13  -3 -10   11.59   15.45   0
 -13   3 -10   61.68   15.88   0
  15   3  10   49.72   23.17   0
  15   3  10   62.83   23.63   0
  15  -3  10   48.74   24.18   0
 -15   3 -10   82.30   19.43   0
 -15  -3 -10   45.77   25.21   0
  17   3  10   50.58   21.12   0
  17   3  10   72.78   26.72   0
  17  -3  10   68.31   26.49   0
 -17  -3 -10   23.27   22.88   0
 -17   3 -10   92.11   25.76   0
  36   4 -10   29.69   23.23   0
  36  -4 -10    4.73   21.09   0
  36   4 -10    2.50   16.99   0
  34   4 -10   14.92   15.49   0
  34   4 -10   67.98   17.29   0
  34  -4 -10   54.75   22.87   0
  32  -4 -10  119.94   16.54   0
  32   4 -10  105.19   13.84   0
  32   4 -10  109.38   19.34   0
  30  -4 -10   74.79   14.92   0
  30   4 -10   52.82   14.39   0
  30   4 -10   62.41   16.13   0
  28   4 -10  679.42   17.96   0
  28  -4 -10  642.93   19.73   0
  28   4 -10  621.59   14.43   0
  26   4 -10  147.26   10.56   0
  26   4 -10  166.35   12.85   0
  26  -4 -10  158.31   11.94   0
  24   4 -10  169.78   11.23   0
  24  -4 -10  176.86   14.29   0
 -22  -4  10  901.98   14.58   0
  22   4 -10  970.27   13.40   0
  22  -4 -10  948.44   15.77   0
 -20  -4  10  346.96    9.76   0
  20  -4 -10  366.85   10.57   0
  20  -4 -10  359.92    7.79   0
  20   4 -10  356.04    9.14   0
  20   4 -10  403.18    9.50   0
 -18  -4  10  158.79    7.44   0
  18  -4 -10  146.86    6.62   0
  18   4 -10  159.33    6.91   0
  18  -4 -10  141.45    8.28   0
  18   4 -10  135.07    8.60   0
  18  -4 -10  146.11    8.19   0
 -16  -4  10   82.43    8.42   0
  16   4 -10  113.08    6.49   0
  16  -4 -10   93.74    6.07   0
  16  -4 -10  104.82    7.37   0
  16  -4 -10   89.05    9.54   0
  16   4 -10   78.27    5.77   0
 -14  -4  10  120.63    6.84   0
  14  -4 -10  110.06    8.69   0
  14  -4 -10  120.90    5.10   0
  14   4 -10  115.77    5.58   0
  14  -4 -10  101.10    8.88   0
  14   4 -10  110.89    6.49   0
 -12  -4  10  622.27   11.23   0
  12  -4 -10  573.98    8.56   0
  12  -4 -10  609.66   11.15   0
  12   4 -10  630.44    9.06   0
  10  -4 -10  607.06    9.63   0
  10   4 -10  637.30    8.40   0
  10  -4 -10  589.98    9.13   0
  -8   4  10  279.00    7.68   0
  -8  -4  10  262.37    6.64   0
   8  -4 -10  280.66    7.99   0
   8   4 -10  279.20    7.79   0
  -6   4  10  543.59   10.10   0
  -6   4  10  542.17    9.77   0
  -6  -4  10  504.58    8.39   0
   6   4 -10  574.16    8.64   0
   6  -4 -10  617.06   11.33   0
  -4   4  10   28.49    8.24   0
  -4   4  10   32.51    6.66   0
  -4  -4  10   50.94    5.81   0
   4   4 -10   41.23    7.40   0
   4  -4 -10   54.94    8.77   0
  -2   4  10  197.27   10.84   0
  -2   4  10   13.40    7.85   0
  -2  -4  10  216.32    8.23   0
   2  -4 -10  209.74    8.77   0
   2   4 -10  241.24    7.85   0
   0   4  10  189.36   11.33   0
   0   4  10  208.21    8.45   0
   0  -4  10  210.27   10.12   0
   0  -4 -10  159.02   10.53   0
   0   4 -10  156.10    9.84   0
   2   4  10  115.64   11.68   0
   2   4  10  144.58   10.27   0
   2  -4  10  132.85    9.19   0
  -2  -4 -10  138.34    9.23   0
  -2   4 -10  142.49    9.12   0
   4   4  10  100.00   14.62   0
   4   4  10  101.73    9.97   0
   4  -4  10   71.59    9.71   0
  -4  -4 -10  104.20   12.87   0
  -4   4 -10   87.89   12.70   0
   6   4  10  566.81   15.90   0
   6   4  10  605.75   15.55   0
   6  -4  10  589.57   15.50   0
  -6  -4 -10  645.50   18.09   0
  -6   4 -10  568.10   18.04   0
   8   4  10   34.57   12.02   0
   8   4  10   25.05   15.03   0
   8  -4  10   37.56   12.04   0
  -8  -4 -10   24.73   12.03   0
  -8   4 -10   17.37   14.91   0
  10   4  10   99.80   19.07   0
  10  -4  10   77.34   13.95   0
  10   4  10   83.87   17.56   0
 -10  -4 -10   73.03   17.19   0
 -10   4 -10   80.38   13.46   0
  12   4  10   42.42   16.07   0
  12   4  10   55.17   15.87   0
  12  -4  10   81.35   16.26   0
 -12   4 -10  105.39   19.58   0
 -12  -4 -10   33.90   18.78   0
  14   4  10  201.58   19.38   0
  14   4  10  269.11   19.13   0
  14  -4  10  238.11   22.69   0
 -14   4 -10  270.55   23.02   0
 -14  -4 -10  261.20   24.57   0
  16   4  10   22.38   25.53   0
  16   4  10   -5.28   24.40   0
  16  -4  10   40.47   20.25   0
 -16   4 -10   28.14   20.74   0
 -16  -4 -10   -1.18   19.49   0
  33   5 -10   18.58   16.96   0
  33   5 -10   24.61   16.50   0
  33  -5 -10   72.26   18.81   0
  31   5 -10   24.57   15.28   0
  31   5 -10   33.62   17.64   0
  31  -5 -10   35.34   16.25   0
  29  -5 -10  178.29   16.19   0
  29   5 -10  162.65   13.98   0
  29   5 -10  152.77   13.31   0
  27  -5 -10  193.93   16.35   0
  27   5 -10  184.88   11.94   0
  25   5 -10   93.12   11.45   0
  25  -5 -10   96.28   12.28   0
 -23  -5  10  412.22   12.78   0
  23   5 -10  430.59   10.85   0
  23  -5 -10  369.07    9.64   0
  23  -5 -10  407.70   13.13   0
 -21  -5  10   40.72   11.60   0
  21  -5 -10   47.19    8.14   0
  21   5 -10   48.50    7.14   0
  21   5 -10   48.64    9.83   0
  21  -5 -10   44.04    9.18   0
 -19  -5  10  939.68   13.88   0
  19  -5 -10 1057.47   15.92   0
  19  -5 -10 1034.57   12.72   0
  19  -5 -10 1023.74   16.02   0
  19   5 -10 1039.37   13.00   0
  19   5 -10 1087.80   13.21   0
 -17  -5  10  470.28   11.12   0
  17   5 -10  561.45    9.27   0
  17  -5 -10  547.56   11.28   0
  17  -5 -10  570.85   11.32   0
  17  -5 -10  494.28   11.36   0
 -15  -5  10   45.57    7.69   0
  15  -5 -10   89.28    9.42   0
  15  -5 -10   76.21    6.60   0
  15  -5 -10   43.38    7.53   0
  15   5 -10   94.76    5.75   0
 -13  -5  10   99.26    8.70   0
  13  -5 -10   73.05    6.62   0
  13   5 -10   74.00    6.80   0
  13  -5 -10   81.21    9.09   0
  13  -5 -10   64.80    7.20   0
  13   5 -10   78.55    6.40   0
 -11  -5  10  283.28    9.97   0
  11  -5 -10  247.31    8.01   0
  11  -5 -10  229.42    8.46   0
   9  -5 -10  106.81    7.65   0
   9  -5 -10  141.37    9.20   0
  -7  -5  10 1279.82   12.91   0
   7  -5 -10 1467.52   15.61   0
   7  -5 -10 1257.29   13.91   0
  -5   5  10  168.05    8.67   0
  -5   5  10  185.96    9.73   0
  -5  -5  10  161.67    7.22   0
   5   5 -10  225.73    7.46   0
   5  -5 -10  185.02   10.24   0
  -3   5  10   36.05   10.43   0
  -3   5  10   21.69    7.04   0
  -3  -5  10   28.04    6.77   0
   3  -5 -10   20.18    7.26   0
   3   5 -10   32.78    8.44   0
  -1   5  10  386.90   10.98   0
  -1   5  10  355.09    9.96   0
  -1  -5  10  384.23   11.03   0
   1  -5 -10  388.68   10.49   0
   1   5 -10  329.50    9.49   0
   1   5  10  123.17   10.12   0
   1   5  10    3.98    8.48   0
   1  -5  10  149.40    9.05   0
  -1  -5 -10  153.23   10.96   0
  -1   5 -10  139.25   11.08   0
   3   5  10   56.19   11.65   0
   3   5  10   85.89   12.01   0
   3  -5  10   70.78    9.05   0
  -3  -5 -10   99.14    9.91   0
  -3   5 -10   82.86    9.29   0
   5   5  10  294.71   14.15   0
   5   5  10  346.06   15.00   0
   5  -5  10  306.80   14.93   0
  -5  -5 -10  319.42   14.98   0
  -5   5 -10  341.39   13.06   0
   7   5  10   51.38   13.30   0
   7   5  10   27.83   15.31   0
   7  -5  10   31.65   12.62   0
  -7  -5 -10   31.17   13.07   0
  -7   5 -10   30.85   15.40   0
   9   5  10  209.42   17.54   0
   9   5  10  240.58   14.73   0
   9  -5  10  227.43   15.44   0
  -9  -5 -10  212.76   19.10   0
  -9   5 -10  207.63   15.60   0
  11   5  10   72.80   21.37   0
  11   5  10   28.38   19.83   0
  11  -5  10   42.76   16.49   0
 -11   5 -10   69.02   15.63   0
 -11  -5 -10   18.04   22.65   0
  13   5  10   15.56   19.98   0
  13   5  10  -13.96   18.01   0
  13  -5  10    7.02   17.88   0
 -13   5 -10    0.88   17.77   0
 -13  -5 -10   -8.26   21.01   0
  32   6 -10   10.76   16.05   0
  32  -6 -10   12.20   18.92   0
  30   6 -10   30.48   14.54   0
  30  -6 -10   43.47   21.14   0
  28  -6 -10   23.87   16.96   0
  28   6 -10   33.50   13.70   0
  26  -6 -10  173.36   18.63   0
  26  -6 -10  165.23   13.51   0
  26   6 -10  153.40   13.95   0
  26   6 -10  169.99   13.08   0
 -24  -6  10   82.87   13.43   0
  24  -6 -10   97.94   16.17   0
  24  -6 -10   86.56   12.64   0
  24   6 -10   81.42   11.00   0
 -22  -6  10   21.90   12.16   0
  22   6 -10   49.90    9.46   0
  22  -6 -10   45.06   12.69   0
  22  -6 -10   34.70   10.64   0
  22  -6 -10   29.18   12.73   0
  22   6 -10   24.00   10.60   0
 -20  -6  10   59.84   12.15   0
  20  -6 -10   60.82    9.90   0
  20  -6 -10   54.82    8.45   0
  20   6 -10   55.09    8.65   0
  20   6 -10   -9.97    9.83   0
  20  -6 -10   58.51   11.87   0
 -18  -6  10  163.56   12.32   0
  18  -6 -10  178.50   11.29   0
  18  -6 -10  134.68   11.02   0
  18   6 -10  198.72    8.44   0
  18   6 -10  122.61    6.70   0
  18  -6 -10  143.79   10.95   0
 -16  -6  10  234.34   12.38   0
  16  -6 -10  214.14   11.49   0
  16  -6 -10  233.52    9.58   0
  16  -6 -10  211.73   11.59   0
  16   6 -10  213.97    7.37   0
  16   6 -10  265.58    8.54   0
 -14  -6  10    5.04    9.28   0
  14  -6 -10   12.26    7.81   0
  14   6 -10   10.95    5.78   0
  14  -6 -10   30.39    9.16   0
  14  -6 -10    9.13    7.14   0
  14   6 -10    3.49    4.66   0
 -12  -6  10  266.34   11.69   0
  12   6 -10  304.07    7.19   0
  12  -6 -10  305.22   10.18   0
  12   6 -10  359.56    7.46   0
  12  -6 -10  350.48   10.21   0
  12  -6 -10  325.11    9.05   0
 -10  -6  10   17.53   12.66   0
  10  -6 -10   15.47    8.01   0
  10  -6 -10   16.60    8.16   0
  10   6 -10   12.27    5.65   0
  10  -6 -10    9.14    6.40   0
  -8  -6  10    3.88   12.74   0
   8  -6 -10    5.27    8.20   0
   8   6 -10   13.96    6.18   0
   8  -6 -10    4.91    8.24   0
   6   6 -10   56.08    7.19   0
   6  -6 -10   38.24    9.11   0
   6  -6 -10   29.39   12.02   0
  -4   6  10  237.35   13.56   0
  -4  -6  10  252.55    9.11   0
   4  -6 -10  259.76    9.22   0
   4   6 -10  258.69    9.33   0
  -2   6  10   46.70   12.01   0
  -2   6  10   49.60    9.46   0
  -2  -6  10   78.80    7.53   0
   2  -6 -10   48.81    8.24   0
   0   6  10   35.29   12.09   0
   0   6  10   25.73   10.75   0
   0  -6  10   32.29    9.85   0
   0  -6 -10   25.62   10.13   0
   0   6 -10   24.40   10.13   0
   2   6  10   -8.21   12.70   0
   2   6  10  -14.16   10.99   0
   2  -6  10   -2.39    8.99   0
  -2  -6 -10    6.81    9.05   0
  -2   6 -10   -5.79   10.74   0
   4   6  10   54.18   17.38   0
   4   6  10    0.08   10.72   0
   4  -6  10   58.09   12.59   0
  -4  -6 -10   50.93   13.50   0
  -4   6 -10   48.83   12.79   0
   6   6  10  138.41   19.54   0
   6   6  10  130.82   15.45   0
   6  -6  10  166.58   15.10   0
  -6   6 -10  149.88   12.84   0
  -6  -6 -10  160.20   13.15   0
   8   6  10  131.16   18.91   0
   8   6  10   62.27   17.22   0
   8  -6  10  133.78   14.21   0
  -8   6 -10  108.01   14.36   0
  -8  -6 -10  109.69   19.12   0
  10   6  10   38.60   23.78   0
  10   6  10   16.45   15.44   0
  10  -6  10   47.44   15.85   0
 -10   6 -10   28.05   19.28   0
 -10  -6 -10    4.58   20.64   0
  12   6  10   43.46   22.29   0
  12   6  10  -18.11   16.98   0
  12  -6  10   17.13   17.83   0
 -12  -6 -10   -2.21   20.95   0
 -12   6 -10   17.55   20.86   0
  29   7 -10  -14.26   13.96   0
  29   7 -10   -7.12   14.04   0
  29  -7 -10   46.14   24.65   0
  27  -7 -10   44.66   16.54   0
  27   7 -10   31.87   11.26   0
  27   7 -10   22.01   11.41   0
  27  -7 -10   35.92   19.00   0
 -25  -7  10  142.00   17.06   0
  25  -7 -10   88.60   13.96   0
  25  -7 -10  130.04   14.95   0
  25  -7 -10  103.97   14.96   0
  25   7 -10  118.58    9.81   0
  25   7 -10  134.39   10.20   0
 -23  -7  10   16.47   15.83   0
  23  -7 -10   32.83   13.24   0
  23  -7 -10   51.38   12.28   0
  23  -7 -10   -5.80   16.00   0
  23   7 -10  -16.18    8.54   0
  23   7 -10   66.27    8.86   0
 -21  -7  10   11.91   14.65   0
  21  -7 -10    5.28   13.59   0
  21  -7 -10    7.48   11.14   0
  21  -7 -10    6.66   14.92   0
  21   7 -10    0.30    6.66   0
  21   7 -10    5.70    6.82   0
 -19  -7  10   78.40   16.66   0
  19  -7 -10   44.80   13.68   0
  19  -7 -10   65.11   10.47   0
  19  -7 -10   58.22   10.53   0
  19   7 -10   51.06    6.61   0
  19   7 -10   47.68    6.54   0
 -17  -7  10   89.09   13.81   0
  17  -7 -10  105.69   14.40   0
  17   7 -10  118.02    5.76   0
  17  -7 -10   14.32    9.99   0
  17  -7 -10   90.86   10.88   0
  17   7 -10   83.88    4.98   0
 -15  -7  10  174.68   13.91   0
  15   7 -10  167.20    5.64   0
  15  -7 -10  185.73   13.20   0
  15   7 -10  200.37    5.82   0
  15  -7 -10  191.01   11.49   0
  15  -7 -10  181.63    9.20   0
 -13  -7  10  317.18   17.37   0
  13  -7 -10  330.81   12.59   0
  13   7 -10  298.17    6.00   0
  13  -7 -10  313.92   11.50   0
  13   7 -10  324.95    6.39   0
  13  -7 -10  299.63   11.60   0
 -11  -7  10   84.78   14.93   0
  11  -7 -10  119.20   13.82   0
  11   7 -10  157.48    5.70   0
  11   7 -10  136.84    5.04   0
  11  -7 -10  132.90    8.24   0
  11  -7 -10  152.27   11.36   0
  -9  -7  10  171.21   12.54   0
   9  -7 -10  193.59   15.02   0
   9   7 -10  213.28    5.99   0
   9   7 -10  226.23    6.42   0
   9  -7 -10  184.18    8.46   0
   9  -7 -10  231.64   10.63   0
  -7  -7  10   58.86   15.13   0
   7  -7 -10   61.88    7.79   0
   7  -7 -10   52.81   11.66   0
   7   7 -10   56.47    5.61   0
   7  -7 -10   48.82    7.77   0
   5  -7 -10   98.63   10.16   0
   5   7 -10   71.53    6.83   0
   5  -7 -10   79.65   12.41   0
  -3  -7  10  261.61    8.94   0
   3  -7 -10  342.72   12.27   0
   3   7 -10  301.93    9.39   0
  -1   7  10  147.57   16.92   0
  -1  -7  10  137.85    8.10   0
   1  -7 -10  180.41   11.44   0
   1   7 -10  130.07    9.69   0
   1   7  10  126.98   18.22   0
   1   7  10  103.47   11.67   0
   1  -7  10  130.76   10.48   0
  -1   7 -10  147.71   10.36   0
  -1  -7 -10  163.82   10.09   0
   3   7  10  105.16   21.74   0
   3   7  10  148.87   13.52   0
   3  -7  10  143.98   12.55   0
  -3  -7 -10  158.88   11.78   0
   5   7  10   72.01   18.13   0
   5   7  10   80.96   12.26   0
   5  -7  10   61.18   12.02   0
  -5   7 -10   58.92   14.41   0
  -5  -7 -10   74.17   14.62   0
   7   7  10   11.25   23.22   0
   7   7  10    8.08   15.59   0
   7  -7  10   10.51   17.83   0
  -7   7 -10   12.48   16.29   0
  -7  -7 -10    0.08   12.29   0
   9   7  10   11.71   20.92   0
   9   7  10   -2.87   18.24   0
   9  -7  10   24.25   16.14   0
  -9   7 -10   11.36   16.46   0
  -9  -7 -10  -20.41   15.29   0
 -24  -8  10   11.66   22.84   0
  24  -8 -10   20.52   19.17   0
  24   8 -10    7.83    6.12   0
  24  -8 -10   -6.61   15.49   0
  24   8 -10   -7.36    5.80   0
  24  -8 -10    6.13   15.13   0
 -22  -8  10   21.56   24.80   0
  22  -8 -10    2.82   13.67   0
  22  -8 -10   -3.30   18.46   0
  22   8 -10    5.65    4.60   0
  22  -8 -10    3.69   11.24   0
  22   8 -10   -1.01    3.95   0
 -20  -8  10   13.68   16.90   0
  20  -8 -10   14.38   12.78   0
  20  -8 -10    9.89   14.24   0
  20  -8 -10    6.02   10.76   0
 -18  -8  10   33.67   16.89   0
  18  -8 -10   47.51   17.05   0
  18  -8 -10   39.84   13.01   0
  18  -8 -10   21.40    9.96   0
 -16  -8  10   46.44   15.78   0
  16  -8 -10   51.80    9.76   0
  16  -8 -10   -4.61   10.45   0
  16  -8 -10   66.26   13.55   0
 -14  -8  10  152.55   20.37   0
  14  -8 -10  106.12   18.97   0
  14  -8 -10  113.99    9.92   0
  14  -8 -10   65.28    9.90   0
 -12  -8  10   75.91   16.53   0
  12  -8 -10   62.27   13.07   0
  12  -8 -10   38.81    8.68   0
  12  -8 -10   65.95    9.47   0
 -10  -8  10   19.55   16.06   0
  10  -8 -10    2.65   13.19   0
  10  -8 -10    4.58    8.46   0
  10  -8 -10   17.14    8.98   0
  -8  -8  10   13.52   19.50   0
   8  -8 -10   18.40   14.06   0
   8  -8 -10   14.30    9.09   0
   8  -8 -10   14.50    9.24   0
  -6  -8  10   11.02   15.09   0
   6  -8 -10   18.23    9.12   0
   6  -8 -10    7.26    9.29   0
   6  -8 -10    5.41   18.57   0
  -4  -8  10    4.20   15.27   0
   4  -8 -10   -3.83    8.72   0
   4   8 -10    5.35    4.62   0
   4  -8 -10    0.43    8.49   0
   4  -8 -10   21.86   15.81   0
   2   8 -10   98.05    6.61   0
   2  -8 -10   75.32    9.61   0
   0  -8  10   11.53    9.15   0
   0   8 -10   15.96    8.21   0
   0  -8 -10    9.12    9.61   0
   2  -8  10   21.72    9.52   0
  -2   8 -10   25.83   10.86   0
  -2  -8 -10   13.77   11.04   0
   4   8  10   16.87   24.41   0
   4  -8  10   15.46   12.13   0
  -4   8 -10    0.26   12.12   0
  -4  -8 -10    2.44   12.49   0
 -17  -9  10   -1.53   25.29   0
  17  -9 -10   -9.74   20.75   0
  17  -9 -10   -2.09    9.00   0
  17  -9 -10    2.31    8.58   0
 -15  -9  10   36.23   20.62   0
  15  -9 -10   -6.79    8.74   0
  15  -9 -10   23.82   16.51   0
  15  -9 -10   -6.37    9.19   0
 -13  -9  10  119.89   21.15   0
  13  -9 -10   33.71    7.36   0
  13  -9 -10   70.11   16.75   0
  13  -9 -10   11.27    7.96   0
 -11  -9  10    3.69   19.74   0
  11  -9 -10   -8.04   23.90   0
  11  -9 -10    4.20    7.56   0
  11  -9 -10    5.66    6.40   0
  -9  -9  10  -11.07   23.84   0
   9  -9 -10   19.45   18.76   0
   9  -9 -10    3.95    5.76   0
   9  -9 -10    7.56    6.79   0
  -7  -9  10   24.87   22.50   0
   7  -9 -10   -1.72    5.57   0
   7  -9 -10   -4.72    5.18   0
   7  -9 -10   87.00   23.14   0
  -5  -9  10   14.03   24.09   0
   5  -9 -10   31.42   22.38   0
   5  -9 -10   -1.54    5.78   0
   5  -9 -10    0.22    4.78   0
  -3  -9  10    5.21   26.51   0
   3  -9 -10   -0.24    5.67   0
   3  -9 -10    3.56    6.66   0
  39  -1 -11   -8.57   14.89   0
  39   1 -11   11.23   17.00   0
  39   1 -11   19.49   22.10   0
  39  -1 -11    5.65   25.95   0
  37  -1 -11   36.48   12.92   0
  37   1 -11   -1.53   12.36   0
  37   1 -11   11.09   18.05   0
  37  -1 -11   29.04   18.96   0
  35  -1 -11  233.79   21.69   0
  35   1 -11  241.73   12.09   0
  35   1 -11  263.83   20.78   0
  35  -1 -11  212.95   10.19   0
  33  -1 -11   16.55    9.70   0
  33   1 -11   -0.62   10.80   0
  33   1 -11    3.87   18.10   0
  33  -1 -11    3.66   18.74   0
  31  -1 -11  114.17    8.95   0
  31   1 -11  124.50    9.64   0
  31   1 -11  108.39   17.85   0
  31  -1 -11  119.92   18.51   0
  29  -1 -11  184.36    7.51   0
  29   1 -11  203.84    9.23   0
  29   1 -11  201.09   12.87   0
  29  -1 -11  200.94   13.82   0
  27  -1 -11  169.86    5.70   0
  27   1 -11  151.48    6.89   0
  27   1 -11  141.21   11.05   0
  27  -1 -11  170.32   13.82   0
  25   1 -11   96.82    5.64   0
  25  -1 -11   93.14    4.22   0
  25   1 -11   82.66    9.75   0
  25  -1 -11   97.04    9.76   0
  23  -1 -11  508.67    4.16   0
  23  -1 -11  523.75   12.23   0
  23   1 -11  522.75    6.44   0
  23   1 -11  554.46   14.19   0
  21   1 -11  447.00   10.61   0
  21  -1 -11  446.80   11.33   0
  19   1 -11  811.85   11.80   0
  19  -1 -11  803.96   12.21   0
 -17  -1  11  501.10    4.27   0
  17   1 -11  606.93   10.17   0
  17  -1 -11  540.52   10.31   0
  17  -1 -11  483.18    9.84   0
  17   1 -11  601.47   10.38   0
 -15  -1  11  344.98    4.00   0
  15  -1 -11  360.85   10.39   0
  15   1 -11  359.63   10.52   0
  13  -1 -11  941.98   11.72   0
  13   1 -11  867.07   10.86   0
 -11   1  11  105.11    2.64   0
  11  -1 -11   96.65    8.62   0
  11   1 -11   81.11    6.38   0
  -9   1  11   64.37    6.64   0
  -9  -1  11   43.81    8.29   0
  -9   1  11   49.41    3.53   0
   9  -1 -11   56.66    8.21   0
   9   1 -11   49.84    6.25   0
  -7   1  11 1591.42   14.31   0
  -7  -1  11 1502.77   13.91   0
   7  -1 -11 1596.68   14.20   0
   7   1 -11 1775.38   14.55   0
  -5   1  11 1212.97   14.90   0
  -5  -1  11 1361.87   13.61   0
   5  -1 -11 1294.34   13.53   0
   5   1 -11 1237.51   13.32   0
  -3   1  11  144.04    8.24   0
  -3  -1  11  139.81   10.15   0
   3  -1 -11  135.50    8.29   0
   3   1 -11  150.26    8.12   0
  -1   1  11 1831.17   17.50   0
  -1  -1  11 1686.96   17.02   0
   1  -1 -11 1780.53   17.55   0
   1   1 -11 1709.40   18.45   0
   1   1  11  491.79   12.11   0
   1  -1  11  441.00   11.84   0
  -1  -1 -11  472.45   12.33   0
  -1   1 -11  437.64   13.81   0
   3   1  11    1.64    9.54   0
   3  -1  11    1.34    9.23   0
  -3  -1 -11    4.33    9.36   0
  -3   1 -11   -5.67    9.32   0
   5   1  11  291.68   12.14   0
   5  -1  11  243.48   11.84   0
  -5  -1 -11  264.85   12.29   0
  -5   1 -11  236.85   12.25   0
   7   1  11  400.59   17.08   0
   7  -1  11  415.12   18.05   0
  -7  -1 -11  405.21   15.02   0
  -7   1 -11  402.51   17.42   0
   9   1  11   26.57   13.11   0
   9  -1  11   10.61   13.02   0
  -9  -1 -11   47.48   16.65   0
  -9   1 -11   24.45   12.94   0
  11   1  11  143.99   15.56   0
  11  -1  11  163.44   16.38   0
 -11  -1 -11  159.73   21.47   0
 -11   1 -11  156.31   16.41   0
  13   1  11   26.75   15.90   0
  13  -1  11   10.05   19.25   0
 -13  -1 -11   49.43   19.33   0
 -13   1 -11   31.35   16.15   0
  15   1  11    6.83   19.35   0
  15  -1  11    0.95   22.61   0
 -15  -1 -11    5.72   19.38   0
 -15   1 -11    3.50   22.62   0
  17   1  11   18.68   21.08   0
  17  -1  11   28.62   25.81   0
 -17   1 -11   19.05   22.08   0
 -17  -1 -11   22.21   20.09   0
  38   2 -11  -18.77   17.07   0
  38   2 -11   37.43   24.77   0
  38  -2 -11   14.42   20.65   0
  38  -2 -11    8.37   14.11   0
  36   2 -11   28.07   15.05   0
  36   2 -11   45.35   20.46   0
  36  -2 -11   61.92   14.65   0
  36  -2 -11   30.18   19.44   0
  34   2 -11   23.54   19.27   0
  34  -2 -11   17.52   15.51   0
  34   2 -11   26.87   13.90   0
  32   2 -11   77.27   16.70   0
  32   2 -11   58.95    9.33   0
  32  -2 -11   50.62   15.65   0
  30   2 -11   11.99    7.26   0
  30  -2 -11    3.54   13.28   0
  30   2 -11    7.86   11.62   0
  28   2 -11  250.95    8.57   0
  28   2 -11  299.70   16.17   0
  28  -2 -11  331.73   17.41   0
  26   2 -11  554.01   10.05   0
  26   2 -11  625.23   16.99   0
  26  -2 -11  533.53   13.58   0
  24  -2 -11   17.58   11.76   0
  24   2 -11    5.39    5.98   0
  24   2 -11   12.57    9.09   0
  22   2 -11  374.04   10.28   0
  22  -2 -11  343.05   11.23   0
  20  -2 -11  287.59    1.70   0
  20   2 -11  359.95   11.38   0
  20  -2 -11  335.71   10.62   0
 -18  -2  11   21.46    3.30   0
  18   2 -11   34.95    6.90   0
  18  -2 -11   27.26    7.08   0
  18  -2 -11   27.47    7.30   0
  18   2 -11   31.22    6.87   0
 -16  -2  11  126.06    5.06   0
  16  -2 -11  116.95    7.70   0
  16   2 -11  128.69    7.46   0
 -14  -2  11 1243.30    9.60   0
  14  -2 -11 1254.37   13.34   0
  14   2 -11 1184.59   12.24   0
  12  -2 -11  271.44    8.15   0
  12   2 -11  257.73    7.64   0
 -10   2  11   84.77    3.75   0
 -10  -2  11   85.02    9.19   0
  10  -2 -11   94.65    6.90   0
  10   2 -11   97.64    8.62   0
  -8   2  11  549.67   10.13   0
  -8  -2  11  552.98   11.25   0
   8  -2 -11  642.98   10.34   0
   8   2 -11  670.85   11.93   0
  -6   2  11   48.32    4.51   0
  -6   2  11   37.12    7.69   0
  -6  -2  11   54.56    7.17   0
   6  -2 -11   61.88    9.81   0
   6   2 -11   51.88    6.92   0
  -4   2  11    3.60    7.26   0
  -4   2  11    2.94    7.11   0
  -4  -2  11    8.87    6.88   0
   4   2 -11    0.26    9.89   0
   4  -2 -11    2.64    6.91   0
  -2   2  11  225.87    9.40   0
  -2   2  11  243.13    9.44   0
  -2  -2  11  285.26   11.11   0
   2  -2 -11  254.98    9.24   0
   2   2 -11  266.17    9.66   0
   0   2  11  315.66   10.99   0
   0   2  11  393.47   12.91   0
   0  -2  11  443.98   11.39   0
   0  -2 -11  338.01   11.01   0
   0   2 -11  391.27   11.31   0
   2   2  11  166.64   10.32   0
   2   2  11  107.58    8.93   0
   2  -2  11  154.21   13.60   0
  -2  -2 -11  107.33   10.09   0
  -2   2 -11  120.11   10.25   0
   4   2  11  230.90   11.68   0
   4  -2  11  175.55   11.27   0
  -4  -2 -11  233.92   11.96   0
  -4   2 -11  233.05   12.25   0
   6   2  11   54.09   15.45   0
   6  -2  11   24.68   15.84   0
  -6  -2 -11   40.69   11.91   0
  -6   2 -11   45.77   15.46   0
   8   2  11   46.77   14.95   0
   8  -2  11   48.19   12.48   0
   8   2  11   25.10   12.47   0
  -8  -2 -11   33.15   14.98   0
  -8   2 -11   55.10   12.16   0
  10   2  11   36.62   17.68   0
  10  -2  11   27.75   14.78   0
  10   2  11   26.46   13.79   0
 -10  -2 -11   41.03   14.14   0
 -10   2 -11   49.55   15.37   0
  12   2  11    5.93   18.69   0
  12  -2  11   18.03   15.74   0
  12   2  11   24.80   15.61   0
 -12  -2 -11    5.77   16.07   0
 -12   2 -11   14.90   19.15   0
  14   2  11   12.52   18.20   0
  14  -2  11   -7.12   19.93   0
  14   2  11   -0.72   16.32   0
 -14  -2 -11   -6.27   22.00   0
 -14   2 -11   -3.54   16.19   0
  16   2  11   -0.26   26.20   0
  16  -2  11   27.56   25.14   0
  16   2  11    8.01   21.10   0
 -16   2 -11    8.18   25.37   0
 -16  -2 -11   -2.70   25.90   0
  37   3 -11   74.58   22.62   0
  37   3 -11  101.45   23.37   0
  37  -3 -11   68.45   28.13   0
  35  -3 -11   74.43   16.70   0
  35   3 -11   51.37   14.72   0
  35   3 -11   40.37   20.04   0
  33   3 -11  171.41   16.41   0
  33  -3 -11  158.48   16.74   0
  33   3 -11  213.74   16.05   0
  31   3 -11   35.40   13.13   0
  31  -3 -11   55.23   17.81   0
  31   3 -11   40.98   12.24   0
  29   3 -11  322.94   10.44   0
  29   3 -11  353.40   17.09   0
  29  -3 -11  318.25   14.39   0
  27   3 -11   81.01    7.82   0
  27   3 -11   65.11   11.37   0
  27  -3 -11   94.38   11.78   0
  25   3 -11  575.81   12.32   0
  25  -3 -11  598.79   14.33   0
  23  -3 -11  197.26   10.90   0
  23   3 -11  189.82    8.77   0
 -21  -3  11  661.38    9.26   0
  21  -3 -11  688.94    6.45   0
  21   3 -11  746.38   11.83   0
  21  -3 -11  712.48   13.61   0
 -19  -3  11  109.14    7.54   0
  19   3 -11  121.63    7.37   0
  19  -3 -11   92.10    8.36   0
  19  -3 -11   90.01    3.70   0
  19  -3 -11   89.36    8.65   0
  19   3 -11  115.82    7.21   0
 -17  -3  11  567.86    7.87   0
  17  -3 -11  496.43    5.15   0
  17  -3 -11  577.69   10.99   0
  17   3 -11  585.16   11.48   0
  17  -3 -11  543.47   12.79   0
  17   3 -11  509.18   10.74   0
 -15  -3  11  468.42    7.52   0
  15  -3 -11  233.98    8.56   0
  15   3 -11  464.31    9.12   0
  15  -3 -11  474.77    5.25   0
 -13  -3  11  697.61    9.91   0
  13  -3 -11  453.24    9.84   0
  13   3 -11  669.58    9.59   0
  11  -3 -11  423.63   10.91   0
  11   3 -11  427.35    8.40   0
  -9  -3  11   45.47    8.21   0
   9  -3 -11   65.16    8.99   0
   9   3 -11   48.59    6.17   0
  -7   3  11  196.09    6.86   0
  -7   3  11  201.63    9.96   0
  -7  -3  11  221.41    7.90   0
   7  -3 -11  223.70    8.15   0
   7   3 -11  211.67    7.57   0
  -5   3  11  245.45    7.17   0
  -5   3  11  255.39    8.83   0
  -5  -3  11  248.47    9.83   0
   5   3 -11  258.87    9.96   0
   5  -3 -11  284.59   10.58   0
  -3   3  11   12.53    6.15   0
  -3   3  11   30.70    7.24   0
  -3  -3  11   28.38    8.70   0
   3  -3 -11   17.09    7.99   0
   3   3 -11   11.74    7.05   0
  -1   3  11  437.03   10.45   0
  -1   3  11  480.40   11.57   0
  -1  -3  11  447.66   12.77   0
   1  -3 -11  418.15   13.43   0
   1   3 -11  390.03   10.39   0
   1   3  11  501.18   13.13   0
   1   3  11  531.25   12.60   0
   1  -3  11  571.72   14.69   0
  -1  -3 -11  530.89   15.05   0
  -1   3 -11  523.35   12.45   0
   3   3  11   61.24   12.25   0
   3   3  11   69.56   14.12   0
   3  -3  11   72.26   10.31   0
  -3  -3 -11  105.44   10.48   0
  -3   3 -11   76.65   10.44   0
   5   3  11  325.61   14.57   0
   5   3  11  356.50   12.71   0
   5  -3  11  278.91   14.53   0
  -5  -3 -11  378.78   15.23   0
  -5   3 -11  338.89   14.98   0
   7   3  11   62.01   11.61   0
   7   3  11   81.27   15.85   0
   7  -3  11   50.82   11.33   0
  -7  -3 -11  112.08   12.41   0
  -7   3 -11   84.19   14.38   0
   9   3  11   18.00   13.19   0
   9   3  11   23.49   13.21   0
   9  -3  11    6.42   16.07   0
  -9  -3 -11   11.31   12.85   0
  -9   3 -11   14.27   15.94   0
  11   3  11   35.60   15.15   0
  11   3  11   56.63   22.23   0
  11  -3  11   55.49   19.24   0
 -11  -3 -11   59.05   16.10   0
 -11   3 -11   70.52   15.50   0
  13   3  11  104.31   22.20   0
  13   3  11  123.62   23.40   0
  13  -3  11  182.04   24.99   0
 -13  -3 -11  172.99   20.10   0
 -13   3 -11  161.21   19.95   0
  15   3  11   14.34   20.62   0
  15   3  11    2.97   20.03   0
  15  -3  11   37.40   25.14   0
 -15   3 -11   20.49   20.66   0
 -15  -3 -11   13.18   24.22   0
  36   4 -11    4.54   19.05   0
  36   4 -11   19.54   19.16   0
  36  -4 -11   27.53   25.51   0
  34  -4 -11   71.16   20.08   0
  34   4 -11   15.53   19.11   0
  34   4 -11   27.33   17.36   0
  32   4 -11   58.15   12.83   0
  32   4 -11   38.79   20.45   0
  32  -4 -11   53.97   19.30   0
  30   4 -11   -5.23   17.59   0
  30  -4 -11   -8.77   16.96   0
  30   4 -11   12.63   11.10   0
  28   4 -11  126.45   12.13   0
  28  -4 -11  127.37   16.12   0
  26   4 -11  166.92   12.79   0
  26  -4 -11  158.86   12.24   0
  24  -4 -11   96.21    6.99   0
  24   4 -11  116.88   10.94   0
  24  -4 -11   95.44   10.26   0
 -22  -4  11  284.86   11.51   0
  22  -4 -11  334.99   11.08   0
  22  -4 -11  309.58    7.36   0
  22   4 -11  341.26   11.70   0
  22   4 -11  356.37   12.73   0
 -20  -4  11  313.69   11.02   0
  20  -4 -11  318.46   10.24   0
  20  -4 -11  300.73    6.78   0
  20   4 -11  323.46    9.25   0
  20   4 -11  323.90    9.17   0
  20  -4 -11  334.86   12.86   0
 -18  -4  11   99.06    7.86   0
  18  -4 -11  131.98   11.44   0
  18  -4 -11  119.09    5.78   0
  18  -4 -11  105.95    8.67   0
  18   4 -11  121.36    9.49   0
  18   4 -11  119.09    7.70   0
 -16  -4  11  323.39    9.60   0
  16  -4 -11  295.83    5.97   0
  16   4 -11  301.30    8.12   0
  16  -4 -11  373.69   10.19   0
  16  -4 -11  329.29    9.68   0
  16   4 -11  333.56    8.02   0
 -14  -4  11   98.27    6.70   0
  14  -4 -11   91.98    6.57   0
  14  -4 -11   79.65    9.93   0
  14   4 -11   98.52    6.44   0
 -12  -4  11   51.32    6.57   0
  12  -4 -11   54.87    7.03   0
  12   4 -11   62.69    7.25   0
  12  -4 -11   46.87    5.21   0
  10  -4 -11   42.64    8.78   0
  10   4 -11   37.20    7.70   0
  -8   4  11  281.27    7.48   0
  -8  -4  11  248.99    8.86   0
   8   4 -11  275.11    9.42   0
   8  -4 -11  292.56    8.59   0
  -6   4  11  238.44    9.17   0
  -6   4  11  217.69    8.52   0
  -6  -4  11  227.87   10.28   0
   6   4 -11  213.74    7.54   0
   6  -4 -11  237.86   11.10   0
  -4   4  11  155.49    8.10   0
  -4   4  11  120.77    8.25   0
  -4  -4  11  127.79   10.39   0
   4  -4 -11  151.22    8.47   0
   4   4 -11  161.09   10.22   0
  -2   4  11   19.30    9.00   0
  -2   4  11   17.07    9.46   0
  -2  -4  11   37.11    8.97   0
   2  -4 -11   24.70   10.28   0
   2   4 -11   37.26   10.05   0
   0   4  11  105.87    8.39   0
   0   4  11   90.97   10.34   0
   0  -4  11  114.53    8.72   0
   0  -4 -11  146.92    9.38   0
   0   4 -11  123.03    9.26   0
   2   4  11   31.73    9.45   0
   2   4  11   13.39   12.75   0
   2  -4  11   20.48    9.66   0
  -2  -4 -11  101.83   13.00   0
  -2   4 -11   31.68    9.95   0
   4   4  11  338.33   13.76   0
   4   4  11  346.04   14.03   0
   4  -4  11  355.22   13.56   0
  -4  -4 -11  352.11   14.07   0
  -4   4 -11  337.17   16.13   0
   6   4  11  156.17   16.21   0
   6   4  11  192.67   16.22   0
   6  -4  11  161.29   16.18   0
  -6  -4 -11  162.43   13.54   0
  -6   4 -11  134.43   15.87   0
   8   4  11   14.47   14.43   0
   8   4  11   24.16   16.62   0
   8  -4  11   17.39   13.26   0
  -8  -4 -11   -2.54   18.84   0
  -8   4 -11    7.74   13.03   0
  10   4  11   52.85   20.09   0
  10   4  11   38.82   18.83   0
  10  -4  11   33.84   19.13   0
 -10  -4 -11   40.54   15.19   0
 -10   4 -11   56.19   15.64   0
  12   4  11   85.03   18.99   0
  12   4  11   57.16   21.66   0
  12  -4  11   38.57   21.01   0
 -12  -4 -11   30.62   17.78   0
 -12   4 -11   81.45   17.90   0
  14   4  11   35.18   25.37   0
  14   4  11  -18.57   22.97   0
  14  -4  11    7.63   19.68   0
 -14   4 -11   21.58   23.77   0
 -14  -4 -11    4.37   23.00   0
  33  -5 -11   26.81   22.22   0
  33   5 -11   -2.17   16.02   0
  31  -5 -11   28.38   16.14   0
  31   5 -11    2.18   16.95   0
  29   5 -11    8.88   15.06   0
  29  -5 -11   25.24   18.03   0
  27   5 -11  171.06   11.58   0
  27  -5 -11  193.58   16.66   0
  25   5 -11   31.36   13.06   0
  25  -5 -11   49.85   10.43   0
  25   5 -11   36.75   11.26   0
  25  -5 -11   54.81   11.94   0
 -23  -5  11  199.30   13.26   0
  23  -5 -11  189.71    9.59   0
  23   5 -11  189.26    9.57   0
  23   5 -11  220.60   11.81   0
  23  -5 -11  231.15   14.76   0
 -21  -5  11  118.56   11.82   0
  21  -5 -11  141.97   12.52   0
  21  -5 -11  133.68    8.24   0
  21  -5 -11  121.90   10.45   0
  21   5 -11  142.43   10.10   0
  21   5 -11  155.60   10.93   0
 -19  -5  11  632.64   13.85   0
  19   5 -11  649.50   10.60   0
  19  -5 -11  712.47   10.87   0
  19  -5 -11  715.15   12.99   0
  19  -5 -11  678.69   14.86   0
  19   5 -11  559.83   12.56   0
 -17  -5  11   52.96   10.08   0
  17  -5 -11   34.71    5.96   0
  17  -5 -11   40.76    8.18   0
  17   5 -11   52.73    8.81   0
  17  -5 -11   40.78    8.06   0
 -15  -5  11  291.01   11.36   0
  15  -5 -11  272.91    7.79   0
  15  -5 -11   80.69    7.52   0
  15   5 -11  304.98    9.20   0
  15  -5 -11  266.66    8.79   0
 -13  -5  11  141.82   10.15   0
  13  -5 -11  154.93    7.27   0
  13  -5 -11  171.04    8.36   0
  13  -5 -11  180.27    8.48   0
 -11  -5  11   81.77    8.20   0
  11  -5 -11   55.27    9.34   0
  11  -5 -11   71.81    9.25   0
   9   5 -11   95.56    8.51   0
   9  -5 -11   90.09    7.79   0
  -7   5  11  320.58    9.78   0
  -7  -5  11  326.54   10.29   0
   7   5 -11  305.02    8.52   0
   7  -5 -11  335.14   11.32   0
  -5   5  11   15.46    9.98   0
  -5   5  11   29.51    9.84   0
  -5  -5  11   19.02    8.63   0
   5  -5 -11   22.23    8.01   0
   5   5 -11   38.63    8.97   0
  -3   5  11  120.15   12.50   0
  -3   5  11   97.45   10.23   0
  -3  -5  11   93.42    9.59   0
   3  -5 -11   86.54    8.68   0
   3   5 -11  104.85    9.66   0
  -1   5  11   25.23   12.67   0
  -1   5  11   13.15   10.43   0
  -1  -5  11   18.53    8.08   0
   1  -5 -11   46.49    8.40   0
   1   5 -11   24.68   10.21   0
   1   5  11   28.21   14.80   0
   1   5  11    1.86    9.74   0
   1  -5  11    9.12   11.27   0
  -1  -5 -11   14.13    9.49   0
  -1   5 -11    9.36    9.15   0
   3   5  11    6.31   12.74   0
   3   5  11    6.20   10.47   0
   3  -5  11   10.84   12.53   0
  -3  -5 -11   12.40   14.92   0
  -3   5 -11   13.09   13.83   0
   5   5  11   22.66   13.79   0
   5   5  11    8.29   15.38   0
   5  -5  11   17.71   15.41   0
  -5  -5 -11   20.75   17.34   0
  -5   5 -11   25.68   15.32   0
   7   5  11   37.24   15.73   0
   7   5  11   28.62   13.58   0
   7  -5  11   47.28   15.77   0
  -7  -5 -11   27.00   12.91   0
  -7   5 -11   29.46   13.95   0
   9   5  11   29.25   18.46   0
   9   5  11    3.74   16.84   0
   9  -5  11   43.04   19.95   0
  -9  -5 -11   38.11   20.00   0
  -9   5 -11   63.72   19.25   0
  11   5  11   30.90   20.11   0
  11   5  11    2.83   20.74   0
  11  -5  11   12.56   21.60   0
 -11   5 -11   18.39   21.07   0
 -11  -5 -11    7.02   20.37   0
  32   6 -11   28.27   20.22   0
  32  -6 -11   57.70   23.18   0
  30  -6 -11   86.98   17.81   0
  30  -6 -11   30.22   11.91   0
  30   6 -11  100.13   16.25   0
  28  -6 -11   14.79   16.22   0
  28  -6 -11    6.88   10.80   0
  28   6 -11    2.33   13.33   0
  28   6 -11   10.79   11.08   0
  26  -6 -11   11.00   12.59   0
  26  -6 -11    9.09   15.75   0
  26   6 -11    4.62   11.85   0
  26   6 -11    8.64    9.77   0
 -24  -6  11  142.76   16.42   0
  24   6 -11  160.57   11.33   0
  24  -6 -11  134.85   12.86   0
  24  -6 -11  172.34   16.32   0
  24  -6 -11  135.50   13.30   0
 -22  -6  11   33.37   15.99   0
  22  -6 -11   18.04    8.86   0
  22   6 -11   13.68   10.10   0
  22  -6 -11   28.77   13.15   0
  22   6 -11   -5.05    9.98   0
  22  -6 -11   31.73   12.98   0
 -20  -6  11  515.72   18.89   0
  20  -6 -11  561.59   12.80   0
  20  -6 -11  574.51   13.77   0
  20   6 -11  546.35   10.57   0
  20   6 -11  577.00   12.42   0
  20  -6 -11  528.06   13.41   0
 -18  -6  11  141.11   14.95   0
  18  -6 -11  133.09   10.34   0
  18  -6 -11  136.88   11.83   0
  18  -6 -11   64.75    9.41   0
  18   6 -11  142.40    8.70   0
  18   6 -11  142.39    9.82   0
 -16  -6  11   15.01   14.51   0
  16  -6 -11   24.55    9.97   0
  16   6 -11   17.78    7.55   0
  16  -6 -11   16.37    7.59   0
  16  -6 -11   27.70    8.05   0
  16   6 -11    3.86    7.21   0
 -14  -6  11  290.67   15.09   0
  14   6 -11  318.96    8.62   0
  14  -6 -11  275.01   11.45   0
  14  -6 -11  285.32    9.73   0
  14  -6 -11  360.94   10.54   0
  14   6 -11  303.36    8.68   0
 -12  -6  11   30.78   13.64   0
  12   6 -11   41.38    5.74   0
  12  -6 -11   27.34   11.20   0
  12   6 -11   36.81    7.21   0
  12  -6 -11   34.87    7.69   0
  12  -6 -11   11.75   10.47   0
 -10  -6  11   73.10   10.19   0
  10   6 -11  107.52    7.74   0
  10  -6 -11  113.03   10.07   0
  10  -6 -11  103.34    8.89   0
   8   6 -11 1072.14   11.60   0
   8  -6 -11 1095.25   14.26   0
   8  -6 -11  968.38   16.50   0
  -6  -6  11   41.85    9.26   0
   6   6 -11   45.64    6.80   0
   6  -6 -11   38.53   10.89   0
  -4   6  11  205.46   11.58   0
  -4  -6  11  194.67   10.74   0
   4  -6 -11  218.81   12.26   0
  -2   6  11  231.42   13.47   0
  -2   6  11  237.08   10.53   0
  -2  -6  11  170.77   11.13   0
   2  -6 -11  261.45   10.43   0
   2   6 -11  224.52   11.29   0
   0   6  11   17.03   15.07   0
   0   6  11   21.48   11.67   0
   0  -6  11   52.48   11.04   0
   0  -6 -11   47.15    9.94   0
   0   6 -11   21.95   11.00   0
   2   6  11  228.45   15.05   0
   2   6  11  212.83   12.26   0
   2  -6  11  280.30   12.52   0
  -2  -6 -11  272.33   15.56   0
  -2   6 -11  261.90   14.75   0
   4   6  11  100.19   21.65   0
   4   6  11   -8.91   17.98   0
   4  -6  11  148.54   15.13   0
  -4  -6 -11  155.32   15.96   0
  -4   6 -11  124.16   15.43   0
   6   6  11   32.87   16.30   0
   6   6  11    6.67   16.56   0
   6  -6  11   41.69   16.29   0
  -6  -6 -11    9.60   13.56   0
  -6   6 -11   17.54   13.02   0
   8   6  11   84.78   24.35   0
   8   6  11   31.58   18.80   0
   8  -6  11   38.52   16.58   0
  -8   6 -11   85.39   15.56   0
  -8  -6 -11   68.34   19.08   0
  10   6  11    5.27   25.25   0
  10   6  11   -1.46   23.13   0
  10  -6  11   21.08   20.73   0
 -10   6 -11   -0.29   16.78   0
 -10  -6 -11   -8.46   20.84   0
  29  -7 -11   11.52   13.28   0
  29   7 -11   28.12   13.96   0
  29   7 -11    6.10   13.71   0
  29  -7 -11    9.12   21.26   0
  27  -7 -11    3.80   18.61   0
  27  -7 -11    7.70   14.08   0
  27  -7 -11   12.11   15.35   0
  27   7 -11  -15.66   11.26   0
  27   7 -11  -12.53   11.26   0
 -25  -7  11   21.14   16.04   0
  25  -7 -11   25.05   17.13   0
  25  -7 -11    5.20   11.95   0
  25  -7 -11   -0.12   14.55   0
  25   7 -11   -4.85    9.06   0
  25   7 -11   16.13    9.44   0
 -23  -7  11   17.98   19.56   0
  23  -7 -11   48.75   13.07   0
  23  -7 -11   37.43   15.45   0
  23  -7 -11   42.24   12.86   0
  23   7 -11   57.43    9.86   0
  23   7 -11   50.36    9.86   0
 -21  -7  11   56.97   18.33   0
  21  -7 -11   53.29   11.10   0
  21  -7 -11   45.29   13.98   0
  21  -7 -11   49.64   14.45   0
  21   7 -11   -4.43    7.91   0
  21   7 -11   61.59    8.07   0
 -19  -7  11   33.11   14.98   0
  19  -7 -11   54.88   11.17   0
  19   7 -11   50.07    7.95   0
  19  -7 -11   12.37   15.17   0
  19  -7 -11   57.39   11.26   0
  19   7 -11   16.95    6.36   0
 -17  -7  11   91.26   17.23   0
  17  -7 -11   82.77   13.11   0
  17   7 -11  101.97    6.93   0
  17  -7 -11  121.61   12.71   0
  17  -7 -11  110.27   10.53   0
  17   7 -11   85.00    5.97   0
 -15  -7  11   58.54   16.63   0
  15  -7 -11  107.56   13.43   0
  15   7 -11   99.57    5.97   0
  15  -7 -11  106.37   11.34   0
  15  -7 -11  101.09    9.66   0
  15   7 -11  113.25    6.65   0
 -13  -7  11   49.92   16.98   0
  13  -7 -11   65.33   12.58   0
  13   7 -11   80.40    6.34   0
  13   7 -11   79.75    5.75   0
  13  -7 -11   75.60    8.65   0
  13  -7 -11   86.82   11.05   0
 -11  -7  11   63.88   15.88   0
  11  -7 -11   85.98   10.86   0
  11   7 -11   87.01    5.86   0
  11   7 -11   95.45    6.43   0
  11  -7 -11   78.39   10.58   0
  11  -7 -11   81.05   10.96   0
  -9  -7  11   21.78   13.10   0
   9  -7 -11   27.96    8.32   0
   9   7 -11   12.97    6.72   0
   9  -7 -11   19.35    9.90   0
   9  -7 -11   21.60   12.07   0
  -7  -7  11   66.54   17.54   0
   7  -7 -11   39.01   10.74   0
   7   7 -11   47.53    7.00   0
   7  -7 -11   81.71   12.97   0
   5  -7 -11   85.40   11.22   0
   5   7 -11   94.54    8.23   0
  -3  -7  11  128.55    9.51   0
   3  -7 -11  158.83   12.33   0
   3   7 -11  150.19    9.83   0
  -1   7  11   11.34   14.32   0
  -1  -7  11   -2.41    7.51   0
   1  -7 -11    8.52   11.24   0
   1   7 -11    0.63    9.32   0
   1   7  11   35.03   15.33   0
   1   7  11   41.42   12.44   0
   1  -7  11   25.05   11.78   0
  -1  -7 -11   29.74   13.33   0
   3   7  11   61.41   22.94   0
   3   7  11   11.04   12.51   0
   3  -7  11   34.75   11.79   0
  -3   7 -11    8.57   11.30   0
  -3  -7 -11   10.50   14.88   0
   5   7  11   35.76   23.05   0
   5   7  11   53.40   13.77   0
   5  -7  11    9.92   15.32   0
  -5   7 -11   21.84   16.09   0
  -5  -7 -11   -4.85   15.65   0
   7   7  11   39.94   25.54   0
   7   7  11    5.22   15.79   0
   7  -7  11  -10.09   18.64   0
  -7   7 -11   10.46   19.13   0
  -7  -7 -11    1.66   17.90   0
 -24  -8  11   14.17   19.59   0
  24  -8 -11   -5.38   15.25   0
  24  -8 -11    2.12   20.62   0
  24   8 -11    5.26    6.46   0
  24  -8 -11    5.83   16.15   0
  24   8 -11    7.56    5.84   0
 -22  -8  11    7.77   21.69   0
  22  -8 -11   33.86   11.73   0
  22  -8 -11   23.27   17.65   0
  22   8 -11   24.51    5.07   0
  22  -8 -11    8.08   11.70   0
  22   8 -11   -4.82    4.76   0
 -20  -8  11   -0.88   20.08   0
  20  -8 -11    5.80   13.84   0
  20  -8 -11    9.27   12.81   0
  20  -8 -11   23.90   13.31   0
 -18  -8  11   20.24   16.52   0
  18  -8 -11   12.37   16.58   0
  18  -8 -11    4.90   11.79   0
  18  -8 -11    3.63   12.44   0
 -16  -8  11  154.79   17.59   0
  16  -8 -11  143.59   14.66   0
  16  -8 -11  160.42   12.15   0
  16  -8 -11  -58.42   12.96   0
 -14  -8  11   82.71   22.22   0
  14  -8 -11   76.63   16.88   0
  14  -8 -11   25.19   10.87   0
  14  -8 -11   44.05   10.36   0
 -12  -8  11   93.30   17.22   0
  12  -8 -11  145.98   10.00   0
  12  -8 -11  146.39   14.63   0
  12  -8 -11  147.96   10.42   0
 -10  -8  11  128.64   17.78   0
  10  -8 -11  133.35   15.27   0
  10  -8 -11  148.96   10.33   0
  10  -8 -11  122.21    9.96   0
  -8  -8  11   28.96   18.32   0
   8  -8 -11   18.97   10.48   0
   8   8 -11   24.79    3.31   0
   8  -8 -11   37.47    9.11   0
   8   8 -11   22.27    3.77   0
   8  -8 -11   33.75   18.38   0
  -6  -8  11   20.33   17.85   0
   6   8 -11   10.97    5.19   0
   6  -8 -11   -7.72    9.08   0
   6   8 -11   14.75    6.42   0
   6  -8 -11    8.01    9.70   0
  -4  -8  11   18.99   18.38   0
   4   8 -11   14.10    7.42   0
   4  -8 -11   -1.39    9.54   0
   2   8 -11  150.67   10.29   0
   2  -8 -11  146.36   11.68   0
   0  -8  11   39.48   10.99   0
   0   8 -11   25.07   10.16   0
   0  -8 -11    5.18   13.17   0
   2   8  11   38.30   19.47   0
   2  -8  11   58.19   12.52   0
  -2   8 -11   13.70   14.64   0
  -2  -8 -11    4.30   13.87   0
 -15  -9  11   40.11   25.24   0
  15  -9 -11   27.73   21.45   0
  15  -9 -11   -5.96    6.73   0
  15  -9 -11    0.30    8.80   0
 -13  -9  11   32.78   21.53   0
  13  -9 -11   35.67   21.11   0
  13  -9 -11   -3.33    9.44   0
  13  -9 -11   20.55    9.59   0
 -11  -9  11   38.26   25.53   0
  11  -9 -11   38.36   17.42   0
  11  -9 -11   -4.82    7.69   0
  11  -9 -11   33.72    8.64   0
  -9  -9  11   -3.92   25.69   0
   9  -9 -11   17.89   18.18   0
   9  -9 -11    3.90    8.35   0
   9  -9 -11    7.27    7.80   0
  -7  -9  11   48.01   22.81   0
   7  -9 -11   -3.98    8.26   0
   7  -9 -11   72.93   22.59   0
  38   0 -12  226.94   14.07   0
  38   0 -12  231.38   22.32   0
  36   0 -12   41.62   17.53   0
  36   0 -12   33.56   10.59   0
  34   0 -12   16.21    9.00   0
  34   0 -12    6.09   15.43   0
  32   0 -12  337.80    9.58   0
  32   0 -12  325.91   16.19   0
  30   0 -12  116.40    6.87   0
  30   0 -12  141.15   17.38   0
  28   0 -12  423.56    6.62   0
  28   0 -12  420.92   14.42   0
  26   0 -12  315.52   14.05   0
  26   0 -12  294.67    5.03   0
  24   0 -12  124.06    9.96   0
  22   0 -12  937.33   14.56   0
  20   0 -12 1187.90   16.27   0
  20   0 -12 1149.12   14.89   0
  18   0 -12  358.28    9.66   0
  16   0 -12  101.64    7.66   0
 -14   0  12  808.91    3.27   0
  14   0 -12  940.20   12.10   0
  12   0 -12  715.00   10.72   0
 -10   0  12 1539.60   16.37   0
  10   0 -12 1620.81   15.87   0
  -8   0  12 1449.26   14.42   0
   8   0 -12 1407.83   14.35   0
  -6   0  12  611.96   13.13   0
   6   0 -12  681.51   11.66   0
  -4   0  12  722.93   12.96   0
   4   0 -12  779.28   13.31   0
  -2   0  12  658.88   12.92   0
   2   0 -12  666.62   15.22   0
   0   0  12  597.98   12.80   0
   0   0 -12  483.88   12.25   0
   2   0  12  295.26   12.00   0
  -2   0 -12  260.30   12.02   0
   4   0  12  363.78   13.66   0
  -4   0 -12  404.12   14.49   0
   6   0  12  782.24   18.64   0
  -6   0 -12  710.43   18.08   0
   8   0  12  509.82   17.84   0
  -8   0 -12  604.89   18.73   0
  10   0  12   65.39   15.95   0
 -10   0 -12   97.26   16.39   0
  12   0  12  231.64   19.26   0
 -12   0 -12  278.38   19.82   0
  14   0  12    9.39   23.91   0
 -14   0 -12    5.31   19.42   0
  39  -1 -12   -3.43   13.30   0
  39   1 -12   -9.24   14.59   0
  39   1 -12   31.31   25.42   0
  39  -1 -12   38.76   25.54   0
  37   1 -12   16.39   17.51   0
  37  -1 -12   31.67   18.56   0
  37  -1 -12   22.55   12.27   0
  37   1 -12   32.81   13.06   0
  35  -1 -12  161.36   10.54   0
  35   1 -12  178.17   16.86   0
  35  -1 -12  152.02   17.82   0
  35   1 -12  185.53    9.94   0
  33  -1 -12  212.18    9.07   0
  33   1 -12  231.20   11.07   0
  33   1 -12  246.56   16.55   0
  33  -1 -12  257.28   17.18   0
  31  -1 -12   51.84    6.64   0
  31   1 -12   45.97    6.79   0
  31   1 -12   67.97   15.63   0
  31  -1 -12   43.32   15.91   0
  29  -1 -12  119.13    5.72   0
  29   1 -12  106.73    7.07   0
  29   1 -12  136.41   11.60   0
  29  -1 -12  128.19   13.38   0
  27  -1 -12  443.08    5.63   0
  27   1 -12  467.19    7.83   0
  27   1 -12  454.10   13.89   0
  27  -1 -12  522.60   14.56   0
  25   1 -12  788.24   16.80   0
  25  -1 -12  779.25   14.45   0
  25  -1 -12  696.89    3.77   0
  23   1 -12  199.61   10.24   0
  23  -1 -12  233.12   12.94   0
  21   1 -12  468.88   13.16   0
  21  -1 -12  479.42   11.77   0
  19  -1 -12   66.33    9.15   0
  19   1 -12  100.13    7.98   0
  19   1 -12  106.39    7.72   0
  19  -1 -12  115.17    9.07   0
 -17  -1  12  401.83    3.78   0
  17  -1 -12  453.53   10.46   0
  17   1 -12  458.77   11.67   0
 -15  -1  12  905.26    5.95   0
  15  -1 -12  764.05   11.53   0
  15   1 -12  785.70   11.44   0
 -13   1  12  117.04    1.95   0
  13  -1 -12  102.57    7.48   0
  13   1 -12  110.06    9.06   0
 -11   1  12  498.80    4.96   0
 -11   1  12  547.85   10.27   0
 -11  -1  12  505.00   10.23   0
  11  -1 -12  514.28   10.10   0
  11   1 -12  549.32   10.01   0
  -9   1  12  450.86   12.34   0
  -9  -1  12  425.45    9.53   0
  -9   1  12  396.04    6.05   0
   9  -1 -12  480.75   11.80   0
   9   1 -12  496.96    9.75   0
  -7   1  12  133.90    8.43   0
  -7  -1  12  119.93    8.10   0
   7  -1 -12  101.94    7.74   0
[truncated: 1,300,919 more chars]
