# Supplementary material for: Two crystal structures of copper(II) complexes and adducts based on the neutral N1,N1-dimethyl-N2-(pyridin-2-ylmeth­yl)ethane-1,2-di­amine ligand
Source: Acta Crystallogr E Crystallogr Commun. 2025 Jul 8;81(Pt 8):676–83. doi: 10.1107/S2056989025006000 (PMC12326497; doi:10.1107/S2056989025006000)
Supplement: Supplementary file 2 [file e-81-00676-1sup4.hkl]

data_1                                                                          
_shelx_title ' CuN1G in Cc'                                                     
_shelx_refln_list_code          4                                               
_shelx_F_calc_maximum      387.21                                               
_exptl_crystal_F_000      1580.00                                               
_reflns_d_resolution_high  0.7500                                               
                                                                                
loop_                                                                           
 _space_group_symop_operation_xyz                                               
 'x, y, z'                                                                      
 'x, -y, z+1/2'                                                                 
 'x+1/2, y+1/2, z'                                                              
 'x+1/2, -y+1/2, z+1/2'                                                         
                                                                                
_cell_length_a    29.0374                                                       
_cell_length_b     7.4356                                                       
_cell_length_c    17.7063                                                       
_cell_angle_alpha  90.000                                                       
_cell_angle_beta  127.342                                                       
_cell_angle_gamma  90.000                                                       
                                                                                
_shelx_F_squared_multiplier     1.000                                           
                                                                                
loop_                                                                           
 _refln_index_h                                                                 
 _refln_index_k                                                                 
 _refln_index_l                                                                 
 _refln_F_squared_calc                                                          
 _refln_F_squared_meas                                                          
 _refln_F_squared_sigma                                                         
 _refln_observed_status                                                         
  17   1 -23        638.93        340.49       226.56 o                         
  19   1 -23        811.90        701.91       228.82 o                         
  21   1 -23        481.75        179.13       250.25 o                         
  23   1 -23        352.43        307.15       233.29 o                         
  25   1 -23        355.82        176.28       239.34 o                         
  27   1 -23        878.72         96.07       247.94 o                         
  29   1 -23        671.98        430.51       190.88 o                         
  20   2 -23        437.11        580.13       273.23 o                         
  22   2 -23       1191.34       1036.90       271.29 o                         
  24   2 -23        461.19        257.02       305.34 o                         
  12   0 -22       4083.36       3587.77       401.07 o                         
  14   0 -22       1293.29       1534.07       301.94 o                         
  16   0 -22       1587.10       2060.18       311.27 o                         
  18   0 -22        479.86       -224.48       301.79 o                         
  20   0 -22       1758.51       1941.46       364.71 o                         
  22   0 -22       2397.07       2388.05       363.76 o                         
  24   0 -22        401.08        302.26       345.26 o                         
  26   0 -22       1924.10        768.93       309.06 o                         
  28   0 -22       2817.38       2336.03       482.95 o                         
  30   0 -22       1253.21       1079.24       815.65 o                         
  32   0 -22        181.28        417.31       223.28 o                         
  13   1 -22        192.93        106.82       219.60 o                         
  15   1 -22        414.63        348.78       221.98 o                         
  17   1 -22         13.70        116.52       210.88 o                         
  19   1 -22        324.45         84.91       187.55 o                         
  21   1 -22       2427.60       2618.06       335.62 o                         
  23   1 -22        677.28        229.36       213.87 o                         
  25   1 -22        496.12         42.76       204.39 o                         
  27   1 -22       1319.77        645.77       197.43 o                         
  29   1 -22        466.65        387.41       154.87 o                         
  31   1 -22        677.87        380.26       165.89 o                         
  14   2 -22       1071.34       1164.40       311.59 o                         
  16   2 -22        533.70        619.46       240.10 o                         
  18   2 -22       1987.86       2376.06       390.32 o                         
  20   2 -22       1522.14       1355.73       259.87 o                         
  22   2 -22        165.98        183.39       266.39 o                         
  24   2 -22       2765.33       3041.07       754.63 o                         
  26   2 -22         12.46       -100.17       213.36 o                         
  28   2 -22         47.98         64.27       157.80 o                         
  30   2 -22       1893.59       1470.92       529.01 o                         
  17   3 -22        159.63        -46.12       258.64 o                         
  19   3 -22       1190.52       1029.19       216.99 o                         
  21   3 -22       1197.07       1179.44       209.20 o                         
  23   3 -22       1033.65       1066.43       377.67 o                         
  25   3 -22        277.04        -72.78       217.80 o                         
  27   3 -22        299.60         87.27       163.08 o                         
   9   1 -21       1809.69       1313.24       296.65 o                         
  11   1 -21       1739.70       1733.08       231.36 o                         
  13   1 -21        948.27       1389.65       214.76 o                         
  15   1 -21       2431.86       2506.95       216.17 o                         
  17   1 -21       2374.82       2635.33       236.58 o                         
  19   1 -21         20.42         31.12       194.63 o                         
  21   1 -21        387.06        367.75       194.83 o                         
  23   1 -21       1260.04       1125.99       308.90 o                         
  25   1 -21       1029.88        727.15       199.43 o                         
  27   1 -21       2645.96       2756.34       162.85 o                         
  29   1 -21        617.09        574.32       151.40 o                         
  31   1 -21        703.64        392.98       330.15 o                         
  33   1 -21         20.70        -59.03       156.96 o                         
  10   2 -21        364.34        435.94       210.51 o                         
  12   2 -21        985.90       1047.49       231.08 o                         
  14   2 -21         95.91        144.91       220.45 o                         
  16   2 -21         49.84        -92.89       200.32 o                         
  18   2 -21        936.58        922.26       202.87 o                         
  20   2 -21        583.80        317.64       198.32 o                         
  22   2 -21        116.47         77.75       176.00 o                         
  24   2 -21        265.37        173.37       196.82 o                         
  26   2 -21        803.29        544.56       156.45 o                         
  28   2 -21        857.71        738.98       216.18 o                         
  30   2 -21       1024.54       1031.33       167.56 o                         
  32   2 -21       1448.52       1019.48       454.23 o                         
  11   3 -21       1566.07       1151.41       547.37 o                         
  13   3 -21         17.18       -190.53       202.39 o                         
  15   3 -21        160.73         -6.18       198.40 o                         
  17   3 -21       3009.51       3544.98       242.71 o                         
  19   3 -21       1268.62       1297.99       194.93 o                         
  21   3 -21       1433.63       1373.30       724.04 o                         
  23   3 -21       1397.76       1421.97       195.24 o                         
  25   3 -21        840.37        872.30       460.43 o                         
  27   3 -21        206.05        234.31       148.09 o                         
  29   3 -21       2883.31       3253.93       361.92 o                         
  31   3 -21         40.91         42.35       146.32 o                         
  16   4 -21         22.85         74.36       208.64 o                         
  18   4 -21       1261.93       1395.61       209.09 o                         
  20   4 -21        134.15        140.53       240.09 o                         
  22   4 -21         47.71         -4.64       240.71 o                         
  24   4 -21       1623.07       1116.12       430.64 o                         
  26   4 -21       1281.08        782.04       324.05 o                         
   4   0 -20       1461.36       1309.27       334.04 o                         
   6   0 -20        251.87        316.96       360.44 o                         
   8   0 -20       3827.26       4525.38       323.60 o                         
  10   0 -20       1562.13       1496.29       327.40 o                         
  12   0 -20         40.52         12.65       242.66 o                         
  14   0 -20       8741.52       9839.14       360.91 o                         
  16   0 -20       3226.53       3574.33       263.69 o                         
  18   0 -20        745.95        687.36       283.77 o                         
  20   0 -20       3504.18       3472.21       265.59 o                         
  22   0 -20       2791.72       3255.95       261.63 o                         
  24   0 -20       4462.11       4669.40       323.13 o                         
  26   0 -20       2325.79       2861.50       180.49 o                         
  28   0 -20       2947.33       2126.44      1777.29 o                         
  30   0 -20       3336.21       2712.03      1419.93 o                         
  32   0 -20        405.66        475.68       193.05 o                         
  34   0 -20        885.82        587.35       216.91 o                         
  36   0 -20        363.46        471.90       239.18 o                         
   5   1 -20         43.81         10.23       204.98 o                         
   7   1 -20        782.89        810.80       233.81 o                         
   9   1 -20        629.50        708.11       208.40 o                         
  11   1 -20       3275.96       3299.51       212.59 o                         
  13   1 -20        756.85        447.04       194.51 o                         
  15   1 -20        111.71        466.15       252.54 o                         
  17   1 -20       2841.64       3160.83       187.32 o                         
  19   1 -20       1632.58       1978.31       191.44 o                         
  21   1 -20        551.97        610.28       178.76 o                         
  23   1 -20         81.50        -25.87       164.04 o                         
  25   1 -20         83.90        228.28       166.84 o                         
  27   1 -20        380.46        294.56       135.27 o                         
  29   1 -20       2491.96       1728.68       860.98 o                         
  31   1 -20        576.50        488.73       130.97 o                         
  33   1 -20        826.58        972.82       162.00 o                         
  35   1 -20       1161.50       1140.00       164.55 o                         
   6   2 -20        684.15        506.95       234.90 o                         
   8   2 -20        420.54        236.51       201.83 o                         
  10   2 -20       3682.73       3986.03       229.43 o                         
  12   2 -20       1823.71       1828.54       431.42 o                         
  14   2 -20       2069.14       2520.83       182.27 o                         
  16   2 -20       3913.25       3910.82       224.88 o                         
  18   2 -20         95.09         75.06       182.61 o                         
  20   2 -20       4205.50       4198.99       402.25 o                         
  22   2 -20       2163.87       2221.63       227.09 o                         
  24   2 -20        456.89         90.86       213.93 o                         
  26   2 -20       1863.20       2194.71       145.12 o                         
  28   2 -20        364.20        311.88       123.42 o                         
  30   2 -20        320.47        216.49       155.25 o                         
  32   2 -20       5335.91       5272.85      1021.55 o                         
  34   2 -20        115.16        158.22       167.25 o                         
   7   3 -20         74.39          3.08       221.05 o                         
   9   3 -20       1340.40       1317.99       260.88 o                         
  11   3 -20        368.18        361.33       190.96 o                         
  13   3 -20        211.89        518.89       199.26 o                         
  15   3 -20        381.79        420.57       181.07 o                         
  17   3 -20       1915.45       1575.33       492.76 o                         
  19   3 -20         26.85        -10.00       161.44 o                         
  21   3 -20       1815.66       1931.94       191.09 o                         
  23   3 -20       1658.15        154.67       319.49 o                         
  25   3 -20       1746.62       1953.21       406.84 o                         
  27   3 -20        337.25        274.40       142.30 o                         
  29   3 -20        572.62        241.75       141.53 o                         
  31   3 -20       1174.79       1123.72       226.98 o                         
  33   3 -20        796.09        583.28       175.84 o                         
  10   4 -20        353.61        222.65       209.26 o                         
  12   4 -20        143.13        252.99       228.45 o                         
  14   4 -20        412.75        203.74       198.04 o                         
  16   4 -20         64.27         82.23       243.29 o                         
  18   4 -20        668.88        157.71       183.14 o                         
  20   4 -20        541.97        300.94       222.07 o                         
  22   4 -20       1446.45        933.88       369.92 o                         
  24   4 -20        452.97        238.48       140.54 o                         
  26   4 -20       1411.53       1314.19       322.83 o                         
  28   4 -20       2602.75       2614.01       158.05 o                         
  30   4 -20        182.92        242.14       181.88 o                         
  15   5 -20        750.34        -23.33       250.80 o                         
  17   5 -20        227.81         67.19       203.45 o                         
  19   5 -20        179.81        -53.19       216.72 o                         
  21   5 -20        224.13         25.84       203.11 o                         
  23   5 -20       4776.99       4682.14       355.59 o                         
  25   5 -20       1448.98       1102.99       375.22 o                         
   1   1 -19       1577.60       1563.37       253.62 o                         
   3   1 -19        469.37        498.78       221.74 o                         
   5   1 -19        260.76        252.05       195.23 o                         
   7   1 -19       3389.10       3670.36       231.05 o                         
   9   1 -19       1054.34       1058.20       180.67 o                         
  11   1 -19       1280.16       1609.46       328.98 o                         
  13   1 -19       7929.56       8149.27       606.02 o                         
  15   1 -19       1293.91       1223.26       185.89 o                         
  17   1 -19       1538.29       2081.00       196.19 o                         
  19   1 -19       5765.06       5635.64       219.82 o                         
  21   1 -19       3448.76       4280.56       366.13 o                         
  23   1 -19       2574.15       2927.20       181.60 o                         
  25   1 -19       3990.71       4285.35       131.98 o                         
  27   1 -19        344.64        250.01       120.79 o                         
  29   1 -19       1599.58       1268.16       300.99 o                         
  31   1 -19       1449.21       1684.60       185.97 o                         
  33   1 -19        825.82        621.55       143.96 o                         
  35   1 -19        296.23        358.52       166.33 o                         
   2   2 -19        590.27        456.15       241.79 o                         
   4   2 -19        554.68        746.45       519.55 o                         
   6   2 -19        550.59        865.66       212.06 o                         
   8   2 -19        562.04        470.52       194.56 o                         
  10   2 -19         26.91       -114.01       182.12 o                         
  12   2 -19        898.45        976.74       180.77 o                         
  14   2 -19        149.04        100.58       153.35 o                         
  16   2 -19       1028.48       1153.81       164.49 o                         
  18   2 -19       2204.05       2547.53       169.92 o                         
  20   2 -19       1022.23       1062.68       376.72 o                         
  22   2 -19       1289.00       1489.25       342.89 o                         
  24   2 -19        583.21        429.40       151.44 o                         
  26   2 -19        355.27        202.38       122.39 o                         
  28   2 -19       2180.04       2328.71       598.10 o                         
  30   2 -19        939.07        693.50       236.10 o                         
  32   2 -19         59.21         34.78       146.62 o                         
  34   2 -19       2618.52       2814.25       175.59 o                         
  36   2 -19        261.11        433.93       164.72 o                         
   5   3 -19        999.48        867.45       223.65 o                         
   7   3 -19       1203.24       1239.79       244.80 o                         
   9   3 -19        641.27        745.42       203.10 o                         
  11   3 -19        378.38        265.05       183.86 o                         
  13   3 -19       1894.78       2290.59       184.15 o                         
  15   3 -19       2045.84       2330.47       183.46 o                         
  17   3 -19       1594.33       1603.96       277.13 o                         
  19   3 -19       3778.51       3369.59       994.92 o                         
  21   3 -19        312.81        248.49       281.31 o                         
  23   3 -19         56.94         57.67       146.64 o                         
  25   3 -19       1426.52       1636.77       127.58 o                         
  27   3 -19        663.12        405.34       132.95 o                         
  29   3 -19        209.29       -111.02       125.90 o                         
  31   3 -19       2269.11       2462.66       430.94 o                         
  33   3 -19        617.49        377.04       153.82 o                         
   6   4 -19        340.07        242.15       263.78 o                         
   8   4 -19        947.90        695.45       196.05 o                         
  10   4 -19        880.50        931.17       194.91 o                         
  12   4 -19       2102.06       1737.49       610.61 o                         
  14   4 -19       1041.31       1032.97       200.94 o                         
  16   4 -19        187.54        376.30       169.76 o                         
  18   4 -19        138.69        128.79       174.17 o                         
  20   4 -19       1024.09       1083.85       461.61 o                         
  22   4 -19       1284.15         57.65       291.35 o                         
  24   4 -19       1461.19       1149.28       300.42 o                         
  26   4 -19       1772.31       2100.61       181.22 o                         
  28   4 -19        568.82        265.20       151.14 o                         
  30   4 -19         46.68         38.96       153.23 o                         
  32   4 -19        840.43        347.08       220.33 o                         
  11   5 -19        121.11         24.29       204.64 o                         
  13   5 -19        152.43        245.47       215.29 o                         
  15   5 -19        232.18        219.56       170.18 o                         
  17   5 -19        117.03         -1.97       208.15 o                         
  19   5 -19         71.57        -44.35       189.53 o                         
  21   5 -19        784.56        682.75       168.45 o                         
  23   5 -19        521.21        207.78       133.43 o                         
  25   5 -19        310.55        -63.78       136.28 o                         
  27   5 -19        587.25        217.04       171.18 o                         
  -2   0 -18       1441.69       1637.46       356.48 o                         
   0   0 -18        951.64        668.39       292.30 o                         
   2   0 -18        509.00        986.93       337.51 o                         
   4   0 -18       2313.95       2944.52       263.69 o                         
   6   0 -18        292.06        274.12       241.56 o                         
   8   0 -18       4739.66       4050.80       296.73 o                         
  10   0 -18       7638.59       9223.07       344.47 o                         
  12   0 -18       4125.88       4696.11       290.25 o                         
  14   0 -18       3202.13       3017.08       276.18 o                         
  16   0 -18      15054.90      15184.20       330.08 o                         
  18   0 -18       1736.48       1663.07       260.53 o                         
  20   0 -18       7281.37       8082.80       251.52 o                         
  22   0 -18       7897.78       8790.23       252.31 o                         
  26   0 -18       1588.68       1743.15       854.61 o                         
  28   0 -18       2705.07       2834.62       240.92 o                         
  30   0 -18       2071.99       2282.82       173.18 o                         
  32   0 -18        942.10        846.10       212.32 o                         
  34   0 -18       1871.17       2267.07       198.80 o                         
  36   0 -18       2454.80       2368.66       404.78 o                         
  -1   1 -18        361.09        161.78       235.80 o                         
   1   1 -18       1397.92       1543.58       217.61 o                         
   3   1 -18       2747.18       2772.14       234.98 o                         
   5   1 -18       1119.87       1301.90       181.20 o                         
   7   1 -18       2308.03       2298.73       198.86 o                         
   9   1 -18        224.02        298.75       165.55 o                         
  11   1 -18        568.44        673.49       177.44 o                         
  13   1 -18        845.89        913.75       204.96 o                         
  15   1 -18       1817.91       1605.88       270.80 o                         
  17   1 -18        966.72        881.48       154.67 o                         
  19   1 -18       2497.95       2898.59       372.06 o                         
  21   1 -18       1270.53       1472.03       249.30 o                         
  23   1 -18        724.47        911.05       146.42 o                         
  25   1 -18       2588.03       2564.85       833.08 o                         
  27   1 -18        241.35        226.69       104.40 o                         
  29   1 -18       1779.80       1962.88       156.58 o                         
  31   1 -18       1337.78       1545.97       146.61 o                         
  33   1 -18       1962.24       2068.96       142.97 o                         
  35   1 -18         26.54        -30.37       142.68 o                         
  37   1 -18       1910.26       1776.34       177.45 o                         
   0   2 -18        952.04        575.54       267.63 o                         
   2   2 -18        674.22        554.89       208.20 o                         
   4   2 -18        839.99        860.38       198.44 o                         
   6   2 -18       5739.67       6227.02       692.50 o                         
   8   2 -18       1380.36       1045.34       206.38 o                         
  10   2 -18        364.41        225.61       140.85 o                         
  12   2 -18       4522.31       4989.02       689.73 o                         
  14   2 -18        197.38        152.00       132.84 o                         
  16   2 -18       3272.08       3412.78       153.92 o                         
  18   2 -18      11219.22      12081.97       339.57 o                         
  20   2 -18        251.28        222.80       146.55 o                         
  22   2 -18       3225.47       3303.79       164.24 o                         
  24   2 -18       4925.99       4969.46       749.88 o                         
  26   2 -18        698.23        710.74       266.26 o                         
  28   2 -18       3332.68       3326.69       142.25 o                         
  30   2 -18       1999.50       2223.40       138.85 o                         
  32   2 -18        458.09        370.32       136.42 o                         
  34   2 -18       3697.88       3478.92       348.84 o                         
  36   2 -18        167.96        -26.74       176.20 o                         
   1   3 -18        964.51       1053.48       442.56 o                         
   3   3 -18        995.17        367.65       420.67 o                         
   5   3 -18       1296.55       1156.91       199.32 o                         
   7   3 -18       1121.75       1130.66       193.44 o                         
   9   3 -18         28.94        -16.03       170.75 o                         
  11   3 -18       2363.01       1953.83       190.19 o                         
  13   3 -18       1085.72        921.76       177.87 o                         
  15   3 -18        306.37        135.39       173.11 o                         
  17   3 -18       4167.93       4692.45       173.52 o                         
  19   3 -18        218.18         81.83       154.50 o                         
  21   3 -18        472.75        558.56       175.34 o                         
  23   3 -18       2081.65       2240.21       125.54 o                         
  25   3 -18       1215.84       1166.56       136.07 o                         
  27   3 -18       1222.40        761.58       304.09 o                         
  29   3 -18       1087.98       1065.22       298.52 o                         
  31   3 -18        500.62        484.72       129.38 o                         
  33   3 -18       2043.02       2284.09       138.69 o                         
  35   3 -18        416.47        369.27       176.65 o                         
   4   4 -18       1885.05       1444.09       971.12 o                         
   6   4 -18        858.18       1032.31       337.36 o                         
   8   4 -18       1427.72       1124.61       317.83 o                         
  10   4 -18       1619.30       1693.60       194.79 o                         
  12   4 -18        500.44        609.90       168.36 o                         
  14   4 -18       1282.08       1737.37       332.38 o                         
  16   4 -18       1632.23       2010.64       155.80 o                         
  18   4 -18        564.13        792.15       240.37 o                         
  20   4 -18        238.75        169.44       167.90 o                         
  22   4 -18        479.69        364.95       116.92 o                         
  24   4 -18        215.52        203.66       121.03 o                         
  26   4 -18       1162.02       1145.91       128.50 o                         
  28   4 -18        221.94        219.02       143.13 o                         
  30   4 -18       2484.16       2438.48       572.70 o                         
  32   4 -18        150.00        119.74       158.49 o                         
   7   5 -18        785.81        840.75       207.35 o                         
   9   5 -18       3688.49       4010.83       234.77 o                         
  11   5 -18       1090.85       1201.64       174.77 o                         
  13   5 -18        409.60        424.18       183.80 o                         
  15   5 -18       1727.61       1912.48       196.17 o                         
  17   5 -18        267.48        162.52       186.93 o                         
  19   5 -18       1157.77        870.02       777.78 o                         
  21   5 -18       2931.75       2764.19       472.49 o                         
  23   5 -18        155.88         95.86       126.09 o                         
  25   5 -18       1747.15       1413.08       580.44 o                         
  27   5 -18       1205.57        831.71       274.75 o                         
  29   5 -18        327.99        346.19       155.89 o                         
  12   6 -18        964.01         19.69       385.73 o                         
  14   6 -18        544.77        340.29       191.08 o                         
  16   6 -18        634.06        276.54       431.50 o                         
  18   6 -18         24.64        285.24       268.11 o                         
  20   6 -18         42.53         26.09       130.22 o                         
  22   6 -18        761.52        217.00       155.30 o                         
  24   6 -18        423.51        106.50       128.73 o                         
  -3   1 -17        179.19         94.47       232.88 o                         
  -1   1 -17        176.76        174.14       223.10 o                         
   1   1 -17        237.91        299.07       185.92 o                         
   3   1 -17       1322.24       1469.92       201.37 o                         
   5   1 -17        980.09       1074.18       160.57 o                         
   7   1 -17       1774.79       2262.03       360.83 o                         
   9   1 -17       6785.33       7767.94       177.06 o                         
  11   1 -17       4000.16       4297.27       187.06 o                         
  13   1 -17        913.48       1017.38       223.06 o                         
  15   1 -17       6197.43       7296.30       393.48 o                         
  17   1 -17       2758.12       3346.91       152.98 o                         
  19   1 -17        350.22        382.03       144.59 o                         
  21   1 -17       9474.86      10321.10       677.08 o                         
  23   1 -17       7282.05       6925.17      3765.06 o                         
  25   1 -17        229.76        192.87       111.29 o                         
  27   1 -17      11903.88      12568.29       286.75 o                         
  29   1 -17       1920.96       2145.37       137.80 o                         
  31   1 -17        100.57        167.48       123.10 o                         
  33   1 -17       2582.82       2809.98       139.98 o                         
  35   1 -17       1330.27       1268.01       155.60 o                         
  37   1 -17       1324.67       1269.54       236.27 o                         
  -2   2 -17       1315.40       1093.79       217.65 o                         
   0   2 -17       1024.06        937.86       225.19 o                         
   2   2 -17       3100.28       3444.93       212.39 o                         
   4   2 -17        416.14        518.61       180.79 o                         
   6   2 -17        667.78        377.11       174.68 o                         
   8   2 -17        483.26        501.26       175.84 o                         
  10   2 -17       1139.59       1413.95       418.30 o                         
  12   2 -17       2978.20       3521.62       148.11 o                         
  14   2 -17       2128.88       2350.44       136.53 o                         
  16   2 -17       2086.82       2157.63       256.97 o                         
  18   2 -17        766.09        793.25       133.94 o                         
  20   2 -17       2811.42       2963.56       343.05 o                         
  22   2 -17        281.30         65.72       222.51 o                         
  24   2 -17       1858.08       1498.24       436.60 o                         
  26   2 -17         82.75         91.61        93.99 o                         
  28   2 -17       2122.49       2208.19       114.04 o                         
  30   2 -17        216.93        259.62       122.66 o                         
  32   2 -17         17.79        255.57       127.43 o                         
  34   2 -17        343.31        324.46       146.39 o                         
  36   2 -17        836.67        708.08       201.52 o                         
  -1   3 -17       2167.44       2095.49       279.50 o                         
   1   3 -17        724.89        619.99       287.08 o                         
   3   3 -17       2180.34       2319.30       187.25 o                         
   5   3 -17       2333.91       2658.20       186.65 o                         
   7   3 -17       1716.49       2126.95       154.91 o                         
   9   3 -17       3299.86       3234.00       154.24 o                         
  11   3 -17       1221.16       1158.45       139.68 o                         
  13   3 -17         61.00        106.59       168.09 o                         
  15   3 -17       3196.37       3451.17       246.38 o                         
  17   3 -17        551.45        566.85       128.94 o                         
  19   3 -17       1063.89       1129.71       150.74 o                         
  21   3 -17       7648.04       8152.89       226.22 o                         
  23   3 -17       1195.87       1043.35       139.80 o                         
  25   3 -17        226.06        247.85       188.85 o                         
  27   3 -17       1997.87       2092.55       413.53 o                         
  29   3 -17       1076.08       1183.17       116.89 o                         
  31   3 -17       1246.16       1404.05       147.18 o                         
  33   3 -17       3819.70       3745.63       174.51 o                         
  35   3 -17        415.06        263.03       145.33 o                         
   0   4 -17        672.21        780.59       226.43 o                         
   2   4 -17        188.09        345.99       188.13 o                         
   4   4 -17        121.94        133.10       195.57 o                         
   6   4 -17       1178.43       1341.43       168.84 o                         
   8   4 -17       5139.72       5762.66       701.98 o                         
  10   4 -17       1891.97       1786.95       172.14 o                         
  12   4 -17       1157.41       1277.57       157.49 o                         
  14   4 -17        666.51        620.44       135.81 o                         
  16   4 -17        824.54        904.09       148.90 o                         
  18   4 -17        122.67         70.78       161.37 o                         
  20   4 -17       4012.22       4482.70       207.33 o                         
  22   4 -17       1160.31       1603.99       124.77 o                         
  24   4 -17        292.74        350.46       186.58 o                         
  26   4 -17       1073.47       1100.38       136.14 o                         
  28   4 -17       2512.42       2815.99       590.41 o                         
  30   4 -17       1987.21       2050.23       145.71 o                         
  32   4 -17        816.08        795.93       164.82 o                         
  34   4 -17        322.21        447.75       149.31 o                         
   3   5 -17       1698.77        507.81       236.58 o                         
   5   5 -17        748.53        967.64       453.08 o                         
   7   5 -17         26.66         -9.45       217.15 o                         
   9   5 -17       1326.36       1662.15       325.90 o                         
  11   5 -17         53.35         36.15       153.82 o                         
  13   5 -17        133.07        213.44       146.90 o                         
  15   5 -17       1497.26       1786.52       148.62 o                         
  17   5 -17        228.90        159.38       154.23 o                         
  19   5 -17        663.18        263.38       156.87 o                         
  21   5 -17        357.23        279.75       114.88 o                         
  23   5 -17        722.40        375.62       194.82 o                         
  25   5 -17        323.74        390.25       118.65 o                         
  27   5 -17        151.26        121.08       127.19 o                         
  29   5 -17        149.90         34.56       148.58 o                         
  31   5 -17         52.07       -151.11       151.11 o                         
   8   6 -17       1808.78        494.74       644.52 o                         
  10   6 -17         49.49         58.43       165.31 o                         
  12   6 -17        356.52         52.42       155.05 o                         
  14   6 -17        933.60        632.15       155.96 o                         
  16   6 -17        524.75        233.64       149.67 o                         
  18   6 -17       1524.14       1462.93       308.36 o                         
  20   6 -17       1047.04        686.91       169.56 o                         
  22   6 -17         31.28        -23.62       126.02 o                         
  24   6 -17       2030.77       2031.57       369.85 o                         
  26   6 -17        115.20        -75.97       132.68 o                         
  -6   0 -16       2809.04       2768.57       409.92 o                         
  -4   0 -16       6201.96       5984.83       386.05 o                         
  -2   0 -16        256.42        295.15       257.21 o                         
   0   0 -16        756.69        836.91       289.93 o                         
   2   0 -16       1163.06        900.46       205.35 o                         
   4   0 -16        492.45        518.37       200.45 o                         
   6   0 -16      13452.36      12913.13       269.54 o                         
   8   0 -16       2644.02       2760.50       234.92 o                         
  10   0 -16       2927.97       2977.24       189.70 o                         
  12   0 -16       8821.08       9488.66       220.69 o                         
  14   0 -16       2050.00       2227.59       201.88 o                         
  16   0 -16       7512.20       8317.24       207.88 o                         
  18   0 -16       4726.98       4850.25       218.95 o                         
  20   0 -16       8372.19       8980.73       273.17 o                         
  22   0 -16       8590.39       8848.41       225.27 o                         
  24   0 -16       8437.06       8496.81       175.47 o                         
  26   0 -16       7410.51       7490.42       197.45 o                         
  28   0 -16       9436.32       9825.02       202.82 o                         
  30   0 -16       4729.92       5133.98       200.90 o                         
  32   0 -16       4075.41       4732.32       280.13 o                         
  34   0 -16        505.47        531.17       253.73 o                         
  36   0 -16        530.48        349.69       272.22 o                         
  38   0 -16       6663.47       8031.89       439.16 o                         
  -5   1 -16        706.41        814.90       241.25 o                         
  -3   1 -16       1180.40       1775.63       657.72 o                         
  -1   1 -16       1959.76       2113.77       210.73 o                         
   1   1 -16        658.70        860.19       254.20 o                         
   3   1 -16       1351.86       1298.68       162.15 o                         
   5   1 -16        486.48        610.40       151.63 o                         
   7   1 -16        756.99        798.91       169.17 o                         
   9   1 -16       3548.54       3802.15       140.79 o                         
  11   1 -16       1836.69       2018.83       222.59 o                         
  13   1 -16        305.18        327.58       108.65 o                         
  15   1 -16       3940.66       4011.64       194.76 o                         
  17   1 -16       2300.56       2468.94       143.86 o                         
  19   1 -16       5682.17       5978.47       168.17 o                         
  21   1 -16         83.42        -61.88       128.22 o                         
  23   1 -16         19.42        129.30        95.90 o                         
  25   1 -16       1673.75       1684.11       125.11 o                         
  27   1 -16       6445.97       6904.04       177.87 o                         
  29   1 -16        765.38        864.98       121.16 o                         
  31   1 -16          2.60       -114.57       114.57 o                         
  33   1 -16       2100.68       2359.77       205.56 o                         
  35   1 -16        198.46        204.82       178.78 o                         
  37   1 -16        749.25        647.59       209.84 o                         
  -4   2 -16        490.90       2222.94      1170.55 o                         
  -2   2 -16       2006.87       2167.09       180.23 o                         
   0   2 -16        344.20        344.41       167.41 o                         
   2   2 -16       2365.71       2533.06       177.27 o                         
   4   2 -16        545.73        716.12       175.78 o                         
   6   2 -16       1219.83       1686.00       209.15 o                         
   8   2 -16       7462.96       7845.78       390.24 o                         
  10   2 -16         54.96         39.52       150.57 o                         
  12   2 -16        427.23        341.44       115.52 o                         
  14   2 -16      13979.45      15186.08       910.42 o                         
  16   2 -16       1309.07       1387.81       114.97 o                         
  18   2 -16        420.60        399.55       140.60 o                         
  20   2 -16      11359.59      12498.52       184.06 o                         
  22   2 -16        282.38         86.19       115.34 o                         
  24   2 -16       1655.26       1634.57       114.33 o                         
  26   2 -16       8795.39       8891.06       188.44 o                         
  28   2 -16       1576.39       1713.65       115.32 o                         
  30   2 -16       2772.36       2872.85       134.44 o                         
  32   2 -16       4725.56       5074.11       198.01 o                         
  34   2 -16        793.48       1000.69       206.13 o                         
  36   2 -16       1906.06       1965.70       244.20 o                         
  -3   3 -16        103.72        -26.91       232.19 o                         
  -1   3 -16       3449.06       4100.63       422.49 o                         
   1   3 -16       1617.83       1889.81       180.87 o                         
   3   3 -16        616.87        216.73       157.19 o                         
   5   3 -16       2002.98       1949.04       172.08 o                         
   7   3 -16       3871.98       3717.78       167.25 o                         
   9   3 -16       3239.77       3445.96       217.45 o                         
  11   3 -16       2396.20       2752.75       134.34 o                         
  13   3 -16       4835.21       5064.95       402.57 o                         
  15   3 -16       1573.67       1772.12       119.28 o                         
  17   3 -16        779.68        692.01       139.51 o                         
  19   3 -16       4767.15       5259.10       386.52 o                         
  21   3 -16       1375.72       1410.61       752.73 o                         
  23   3 -16       2010.73       2092.30       468.91 o                         
  25   3 -16       3088.22       3023.19       114.66 o                         
  27   3 -16        434.33        536.14       110.51 o                         
  29   3 -16       1218.75       1327.90       122.90 o                         
  31   3 -16       1768.86       1943.99       126.24 o                         
  33   3 -16        260.49        463.54       231.44 o                         
  35   3 -16       2023.84       2148.59       176.57 o                         
  -2   4 -16        217.40        107.30       209.06 o                         
   0   4 -16        870.32        707.94       189.40 o                         
   2   4 -16       5337.96       5526.88       215.60 o                         
   4   4 -16       1458.46       1696.67       165.76 o                         
   6   4 -16       3216.08       3612.04       194.76 o                         
   8   4 -16       2427.34       2321.61       166.39 o                         
  10   4 -16       5058.21       5164.73       540.10 o                         
  12   4 -16       2195.23       2669.00       136.99 o                         
  14   4 -16       1904.55       1857.32       177.69 o                         
  16   4 -16       1665.16       1884.00       141.55 o                         
  18   4 -16       5822.13       6072.29       148.65 o                         
  20   4 -16        141.84        247.03       107.10 o                         
  22   4 -16       2965.46       3080.28       109.27 o                         
  24   4 -16        983.52        990.88       101.11 o                         
  26   4 -16       1355.52       1599.50       279.95 o                         
  28   4 -16        140.36         12.99       109.71 o                         
  30   4 -16        293.58        315.00       127.52 o                         
  32   4 -16        370.85        389.07       149.42 o                         
  34   4 -16       1054.74        560.18       167.17 o                         
   1   5 -16       1136.01        997.06       193.38 o                         
   3   5 -16        987.26        954.58       381.23 o                         
   5   5 -16       3173.62       3692.65       355.38 o                         
   7   5 -16       2335.45       2761.31       160.35 o                         
   9   5 -16        380.27        478.05       138.81 o                         
  11   5 -16       2228.48       2440.71       166.23 o                         
  13   5 -16       2852.54       3315.03       155.60 o                         
  15   5 -16        595.49        491.85       132.82 o                         
  17   5 -16       2759.99       2979.96       167.43 o                         
  19   5 -16        778.38        917.02       120.60 o                         
  21   5 -16       2331.13       2853.05       120.26 o                         
  23   5 -16       3814.26       3598.64       675.48 o                         
  25   5 -16        136.59        264.86       114.79 o                         
  27   5 -16       1828.81       1466.21       582.56 o                         
  29   5 -16        887.94        825.06       325.02 o                         
  31   5 -16       1316.99       1454.09       257.50 o                         
   4   6 -16        409.04        270.90       207.89 o                         
   6   6 -16         11.06       -144.14       188.06 o                         
   8   6 -16       1344.20       1263.42       485.40 o                         
  10   6 -16         21.19         62.59       184.49 o                         
  12   6 -16       1886.72       1685.96       557.81 o                         
  14   6 -16        427.08        641.07       132.32 o                         
  16   6 -16          7.09          4.36       141.61 o                         
  18   6 -16       1186.26        881.81       129.79 o                         
  20   6 -16        759.38        464.49       163.56 o                         
  22   6 -16        380.69        400.15       107.33 o                         
  24   6 -16        129.75         34.41       111.71 o                         
  26   6 -16        625.15        278.44       115.12 o                         
  28   6 -16         60.19         75.84        89.64 o                         
  11   7 -16        370.97        -76.04       244.56 o                         
  13   7 -16       3359.07       3479.03      1985.17 o                         
  15   7 -16        276.73         74.98       119.24 o                         
  17   7 -16       2014.56       1583.38       514.95 o                         
  19   7 -16        335.92         94.69       102.89 o                         
  21   7 -16       1570.29       1125.56       569.87 o                         
  -7   1 -15        489.84        505.48       230.53 o                         
  -5   1 -15       3234.39       3581.62       363.52 o                         
  -3   1 -15        944.62       1005.24       195.64 o                         
  -1   1 -15       1618.79       1930.79       228.04 o                         
   1   1 -15       1583.06       1648.33       199.43 o                         
   3   1 -15       1426.48       1710.39       130.09 o                         
   5   1 -15       1901.79       2219.41       170.24 o                         
   7   1 -15       2874.22       2876.69       176.50 o                         
   9   1 -15       2976.74       2917.45       260.21 o                         
  11   1 -15       4134.37       4290.39       466.67 o                         
  13   1 -15       2485.59       2305.22       112.04 o                         
  15   1 -15        250.12        219.18       108.95 o                         
  17   1 -15        514.58        698.54       146.15 o                         
  19   1 -15       8354.07       8294.77      1068.19 o                         
  21   1 -15       1350.50       1391.32       116.95 o                         
  23   1 -15      14109.80      14139.66       165.04 o                         
  25   1 -15       3817.43       4080.38       155.80 o                         
  27   1 -15        936.12        814.29       111.07 o                         
  29   1 -15       3947.19       4055.99       167.00 o                         
  31   1 -15       7474.19       8108.71      1102.89 o                         
  33   1 -15        500.97        453.47       196.80 o                         
  35   1 -15       3150.94       3120.25       197.44 o                         
  37   1 -15       2368.10       1684.47       187.19 o                         
  -8   2 -15        482.12        408.37       252.73 o                         
  -6   2 -15        109.15        -57.68       188.73 o                         
  -4   2 -15         19.06        -79.11       166.31 o                         
  -2   2 -15       3308.74       3899.88       248.83 o                         
   0   2 -15        353.66        217.17       176.04 o                         
   2   2 -15       1274.35       1562.65       414.42 o                         
   4   2 -15       1383.09        973.16       169.58 o                         
   6   2 -15        312.27        363.74       118.94 o                         
   8   2 -15       2919.20       3179.84       340.83 o                         
  10   2 -15      11787.40      11105.90       622.94 o                         
  12   2 -15        590.96        733.51       181.80 o                         
  14   2 -15         49.15         53.87       111.59 o                         
  16   2 -15       2509.36       2809.17       413.00 o                         
  18   2 -15       1071.80       1116.26       117.02 o                         
  20   2 -15       4289.39       3074.04      1401.67 o                         
  22   2 -15        451.53        413.49        88.71 o                         
  24   2 -15        768.67        767.47        92.04 o                         
  26   2 -15       2877.00       2803.18       164.49 o                         
  28   2 -15         99.48         81.57       104.78 o                         
  30   2 -15       2423.48       2532.49       296.49 o                         
  32   2 -15       3899.81       4250.50       468.33 o                         
  34   2 -15         66.95         72.24       189.62 o                         
  36   2 -15         36.37          1.23        49.48 o                         
  -5   3 -15       1548.30       1044.62       225.00 o                         
  -3   3 -15        713.82        645.49       317.36 o                         
  -1   3 -15        343.51        197.68       177.01 o                         
   1   3 -15       5144.18       5169.65       183.93 o                         
   3   3 -15       1357.70       1397.30       139.65 o                         
   5   3 -15       4267.39       4557.72       235.63 o                         
   7   3 -15       2602.51       2945.16       201.01 o                         
   9   3 -15        363.68        284.48       118.78 o                         
  11   3 -15       1125.98        966.44       119.26 o                         
  13   3 -15      17234.42      18441.60      1247.38 o                         
  15   3 -15        249.96        320.06       107.79 o                         
  17   3 -15       9197.28      10001.54       167.64 o                         
  19   3 -15       4012.23       4473.01       125.16 o                         
  21   3 -15        971.60        781.20       178.50 o                         
  23   3 -15       2040.75       2135.17       129.01 o                         
  25   3 -15       1980.03       2140.82        98.67 o                         
  27   3 -15        322.24        491.80       136.11 o                         
  29   3 -15       8768.60       8888.44       168.25 o                         
  31   3 -15        846.75        711.54       248.87 o                         
  33   3 -15        876.49        886.61       256.34 o                         
  35   3 -15        421.96        375.74       204.16 o                         
  -4   4 -15        903.00        608.27       213.54 o                         
  -2   4 -15         95.14        266.59       178.04 o                         
   0   4 -15        340.12        235.12       177.40 o                         
   2   4 -15       2910.28       2761.95       190.40 o                         
   4   4 -15       2993.27       3039.79       175.00 o                         
   6   4 -15       2014.32       2103.88       157.48 o                         
   8   4 -15       2335.28       2620.16       151.35 o                         
  10   4 -15       1227.20       1262.92       132.25 o                         
  12   4 -15       1356.08       1581.81       255.47 o                         
  14   4 -15       1790.84       2167.95       114.82 o                         
  16   4 -15       4550.26       4691.91       358.14 o                         
  18   4 -15       1490.27       1572.31       122.28 o                         
  20   4 -15        106.77         94.54        90.69 o                         
  22   4 -15       2181.00       1932.02       124.79 o                         
  24   4 -15       4597.36       5334.30       858.13 o                         
  26   4 -15       1659.72       1668.56       119.15 o                         
  28   4 -15       2768.36       2779.65       121.65 o                         
  30   4 -15        399.60        331.36       142.23 o                         
  32   4 -15        197.06         -4.96       184.17 o                         
  34   4 -15       1520.10        877.36       331.98 o                         
  -3   5 -15         61.75        195.39       218.08 o                         
  -1   5 -15        934.77        598.85       248.75 o                         
   1   5 -15        316.32        273.92       242.66 o                         
   3   5 -15       1122.35        907.89       169.54 o                         
   5   5 -15       2271.17       2719.80       365.50 o                         
   7   5 -15       2273.20       2662.13       164.71 o                         
   9   5 -15        561.87        664.31       188.99 o                         
  11   5 -15       5641.45       6097.23       400.04 o                         
  13   5 -15       1330.67       1424.26       178.95 o                         
  15   5 -15        265.13        262.44       113.40 o                         
  17   5 -15        551.76        411.34       123.49 o                         
  19   5 -15       1540.33       1709.54       105.33 o                         
  21   5 -15        883.19        928.36        96.72 o                         
  23   5 -15        628.19        566.34        94.62 o                         
  25   5 -15       1240.79       1371.03       135.46 o                         
  27   5 -15        390.85        318.10        77.83 o                         
  29   5 -15        233.55        237.79        66.28 o                         
  31   5 -15        115.09        187.88        74.93 o                         
   2   6 -15        130.94        140.54       181.16 o                         
   4   6 -15       3213.26       3383.33      1856.49 o                         
   6   6 -15        964.20        472.50       179.21 o                         
   8   6 -15        493.82        563.73       282.26 o                         
  10   6 -15       3071.41       3239.78       157.24 o                         
  12   6 -15         53.06         81.18       159.42 o                         
  14   6 -15       1038.21        972.21       481.37 o                         
  16   6 -15       3929.75       4264.07       143.48 o                         
  18   6 -15        565.85        551.70       119.45 o                         
  20   6 -15        672.31        585.96       140.38 o                         
  22   6 -15       2758.29       2817.57       251.71 o                         
  24   6 -15        434.66        348.43        87.42 o                         
  26   6 -15       2035.56       2461.58       170.10 o                         
  28   6 -15        921.37        702.93       144.06 o                         
   7   7 -15        875.10        550.93       285.03 o                         
   9   7 -15        741.20        137.05       343.36 o                         
  11   7 -15        136.98         30.19       145.70 o                         
  13   7 -15       1277.95       1315.67       311.04 o                         
  15   7 -15        373.73        364.25        94.04 o                         
  17   7 -15       1098.82        853.90       134.22 o                         
  19   7 -15        138.15        169.52        94.55 o                         
  21   7 -15       1109.66       1207.02       206.81 o                         
  23   7 -15        112.61         72.00        88.19 o                         
 -10   0 -14       1934.97       1599.04       391.11 o                         
  -8   0 -14       8745.59       8499.99       396.64 o                         
  -6   0 -14       1812.87       2373.35       328.35 o                         
  -4   0 -14       1575.21       1786.85       224.01 o                         
  -2   0 -14       6672.56       6519.80       283.29 o                         
   0   0 -14       1344.39       1425.78       241.08 o                         
   2   0 -14       6472.37       6290.89       212.63 o                         
   4   0 -14       5535.55       5426.95       230.33 o                         
   6   0 -14       5946.91       5710.24       188.44 o                         
   8   0 -14       3503.24       3512.68       203.14 o                         
  10   0 -14       8055.36       8413.51       224.48 o                         
  12   0 -14       1095.47       1374.88       145.12 o                         
  14   0 -14      19783.86      20212.29       269.38 o                         
  16   0 -14       2872.19       3584.29       193.66 o                         
  18   0 -14       5780.29       5338.73       213.73 o                         
  20   0 -14       5402.96       4339.79       175.95 o                         
  22   0 -14       4696.05       4414.97       157.47 o                         
  24   0 -14      24798.92      24765.44      1417.09 o                         
  26   0 -14       6756.63       6350.96       205.99 o                         
  28   0 -14       1284.00       1714.60       200.93 o                         
  30   0 -14       3912.13       3643.10       236.81 o                         
  32   0 -14       3209.21       3038.20       167.89 o                         
  34   0 -14       5256.24       5067.40       175.63 o                         
  36   0 -14       6779.99       7271.34       318.15 o                         
  38   0 -14        588.53        584.19       133.89 o                         
  -9   1 -14        281.60        257.38       230.82 o                         
  -7   1 -14        677.71        848.97       195.15 o                         
  -5   1 -14        645.28        662.71       183.69 o                         
  -3   1 -14       2443.61       2802.54       167.85 o                         
  -1   1 -14        120.50        152.20       183.14 o                         
   1   1 -14       2302.09       2374.52       136.53 o                         
   3   1 -14      11689.96      12033.77       297.83 o                         
   5   1 -14       6965.78       6726.00       493.47 o                         
   7   1 -14       2729.61       2664.03       192.31 o                         
   9   1 -14       1877.85       1933.84       109.56 o                         
  11   1 -14       4755.14       5113.54       419.24 o                         
  13   1 -14       6858.53       7175.10       372.14 o                         
  15   1 -14       7793.99       8721.05       689.57 o                         
  17   1 -14       1242.05       1190.99       104.22 o                         
  19   1 -14       8378.99       8164.70       326.21 o                         
  21   1 -14       1632.60       1644.31        80.49 o                         
  23   1 -14       4606.74       4757.36        96.91 o                         
  25   1 -14        237.53        196.68        88.80 o                         
  27   1 -14       1486.98       1512.02       249.93 o                         
  29   1 -14        802.44       1272.43       276.73 o                         
  31   1 -14         90.39         21.84       165.85 o                         
  33   1 -14        863.97        886.20        89.38 o                         
  35   1 -14       1418.68       1526.12       152.49 o                         
  37   1 -14       1238.51       1039.40       147.00 o                         
 -10   2 -14       1185.58        828.36       320.28 o                         
  -8   2 -14        293.41        389.50       237.75 o                         
  -6   2 -14       5141.85       5172.38       214.53 o                         
  -4   2 -14        359.82        359.21       163.87 o                         
  -2   2 -14       1697.32       1911.02       202.19 o                         
   0   2 -14       7950.67       8067.91       562.63 o                         
   2   2 -14       1567.60       1614.65       277.99 o                         
   4   2 -14        781.97        851.23       175.95 o                         
   6   2 -14       5529.26       5280.37       508.48 o                         
   8   2 -14        667.60        757.27       195.55 o                         
  10   2 -14       9301.35       9793.31       487.30 o                         
  12   2 -14       1861.48       2138.87       124.73 o                         
  14   2 -14       3750.38       4188.48       123.84 o                         
  16   2 -14      18942.44      20591.80       241.87 o                         
  18   2 -14       2291.61       2402.75       121.76 o                         
  20   2 -14       1276.57       1478.55        80.40 o                         
  22   2 -14       6652.01       6878.41       241.05 o                         
  24   2 -14       3479.62       3342.42       128.12 o                         
  26   2 -14          9.44         49.49        96.97 o                         
  28   2 -14      13317.86      13576.63       209.88 o                         
  30   2 -14       2222.90       2124.65       288.35 o                         
  32   2 -14       2186.65       1920.25       112.83 o                         
  34   2 -14       3664.34       3311.25       234.44 o                         
  36   2 -14       1457.40        935.46       202.62 o                         
  -9   3 -14        454.82         50.35       268.11 o                         
  -7   3 -14        974.65        736.64       233.65 o                         
  -5   3 -14       2151.10       2263.25       219.58 o                         
  -3   3 -14        270.07        183.78       166.48 o                         
  -1   3 -14       1068.93        656.21       278.86 o                         
   1   3 -14        456.04        806.63       160.48 o                         
   3   3 -14        604.68        620.66       126.53 o                         
   5   3 -14        134.75        212.65       119.64 o                         
   7   3 -14      12989.91      13765.01       500.18 o                         
   9   3 -14       4717.49       5152.53       134.69 o                         
  11   3 -14       4608.84       4586.03       455.53 o                         
  13   3 -14       3525.63       3643.67       242.98 o                         
  15   3 -14      11119.18      11466.49       220.14 o                         
  17   3 -14        692.48        632.56        95.66 o                         
  19   3 -14        956.33       1002.58       104.43 o                         
  21   3 -14       6526.00       6863.06       142.34 o                         
  23   3 -14       1081.64       1141.60       122.81 o                         
  25   3 -14        113.11         73.89        99.06 o                         
  27   3 -14       2946.33       3225.91       132.73 o                         
  29   3 -14       2554.37       2957.05       561.76 o                         
  31   3 -14       2758.15       2495.13       307.01 o                         
  33   3 -14       1083.62        969.04       136.71 o                         
  35   3 -14        195.58         27.01        86.00 o                         
  -6   4 -14        317.93        304.47       188.45 o                         
  -4   4 -14       1447.22       1396.43       876.04 o                         
  -2   4 -14       2432.31       2229.35       178.27 o                         
   0   4 -14        926.22       1135.57       202.35 o                         
   2   4 -14         77.22        123.56       146.29 o                         
   4   4 -14       5647.88       5457.10       479.79 o                         
   6   4 -14       2650.18       2553.72       227.64 o                         
   8   4 -14       1350.60       1582.81       139.23 o                         
  10   4 -14       3478.88       4002.99       134.70 o                         
  12   4 -14      10950.20      12102.93       148.26 o                         
  14   4 -14       3076.19       3451.47       117.69 o                         
  16   4 -14       4893.39       5183.62      1219.24 o                         
  18   4 -14       4231.06       4623.08       307.26 o                         
  20   4 -14       2636.70       2806.08       104.98 o                         
  22   4 -14        383.29        420.16       104.64 o                         
  24   4 -14       3566.94       3458.04       147.24 o                         
  26   4 -14       2618.83       2393.66       146.57 o                         
  28   4 -14       1839.81       2242.20        70.52 o                         
  30   4 -14       3902.72       3689.98       168.49 o                         
  32   4 -14        515.40        487.51        84.71 o                         
  34   4 -14        542.53        502.81       225.04 o                         
  -5   5 -14        534.38        248.20       260.93 o                         
  -3   5 -14       1693.47       1583.45       196.44 o                         
  -1   5 -14       2217.15       2425.87       172.67 o                         
   1   5 -14       2178.28       2229.41       195.87 o                         
   3   5 -14       2967.05       3227.75       151.90 o                         
   5   5 -14        239.20        185.92       211.28 o                         
   7   5 -14       5637.69       5975.43       216.34 o                         
   9   5 -14       4250.05       4520.41       161.94 o                         
  11   5 -14        457.85        454.46       134.77 o                         
  13   5 -14       4391.19       4637.79       363.52 o                         
  15   5 -14        759.84        826.70       104.67 o                         
  17   5 -14       3188.99       3255.32       123.67 o                         
  19   5 -14       3423.42       3381.68       213.66 o                         
  21   5 -14       3092.42       3162.96       103.51 o                         
  23   5 -14       1214.12       1255.70        77.08 o                         
  25   5 -14       3886.86       4271.08       470.71 o                         
  27   5 -14        667.27        785.81        78.63 o                         
  29   5 -14        676.56        516.53        88.12 o                         
  31   5 -14        780.47        644.14       177.61 o                         
  33   5 -14        233.09         49.84       108.86 o                         
  -2   6 -14         16.91        114.77       185.40 o                         
   0   6 -14        297.66        401.88       189.99 o                         
   2   6 -14        282.07         35.52       179.78 o                         
   4   6 -14        926.12        486.32       217.76 o                         
   6   6 -14        476.02        335.29       145.94 o                         
   8   6 -14       2695.53       3282.64       502.87 o                         
  10   6 -14       1679.70       1847.10       150.12 o                         
  12   6 -14       1337.00       1565.21       204.56 o                         
  14   6 -14        690.68        710.60       209.78 o                         
  16   6 -14        582.36        591.89        95.18 o                         
  18   6 -14        970.35       1032.03       103.54 o                         
  20   6 -14       1839.86       2000.28       106.22 o                         
  22   6 -14       1981.65       2181.24       235.39 o                         
  24   6 -14       1023.52       1146.87        91.01 o                         
  26   6 -14        474.32        447.02        90.53 o                         
  28   6 -14        171.09        102.26        93.87 o                         
  30   6 -14        822.49        479.70       126.57 o                         
   3   7 -14        152.13         76.99       157.27 o                         
   5   7 -14        986.90        354.90       247.56 o                         
   7   7 -14        353.85        346.81       131.56 o                         
   9   7 -14        971.37        629.16       309.22 o                         
  11   7 -14       1421.38       1163.30       504.93 o                         
  13   7 -14       1463.67       1382.89       188.99 o                         
  15   7 -14       1361.72       1477.69        86.39 o                         
  17   7 -14       1565.33       1609.32       222.95 o                         
  19   7 -14        552.53        405.06        83.12 o                         
  21   7 -14       1766.96       1619.58       191.43 o                         
  23   7 -14        223.37        117.00        84.11 o                         
  25   7 -14        358.28        166.32        87.61 o                         
 -11   1 -13        139.54        272.08       237.51 o                         
  -9   1 -13       2865.03       2340.18       211.99 o                         
  -7   1 -13       5253.25       5120.66       198.86 o                         
  -5   1 -13       2784.51       2775.63       470.54 o                         
  -3   1 -13      10332.50      10658.78       190.38 o                         
  -1   1 -13       2485.58       2234.57       135.24 o                         
   1   1 -13        528.95        619.66       172.39 o                         
   3   1 -13       6376.71       6448.96       135.08 o                         
   5   1 -13      14655.85      14706.59       181.56 o                         
   7   1 -13       5489.77       6059.43       131.56 o                         
   9   1 -13       5752.75       5600.49       125.08 o                         
  11   1 -13       4668.47       4840.07       114.22 o                         
  13   1 -13       1582.58       2068.80        88.72 o                         
  15   1 -13       5055.58       4688.04      1213.87 o                         
  17   1 -13        996.15        993.84       270.49 o                         
  19   1 -13       3077.84       2840.68       122.04 o                         
  21   1 -13       4644.93       4637.98        99.93 o                         
  23   1 -13       1948.94       2131.69       110.74 o                         
  25   1 -13       1651.95       1834.42       161.41 o                         
  27   1 -13       7777.85       8859.31       313.09 o                         
  29   1 -13        166.08        192.55        41.58 o                         
  31   1 -13       2069.48       2009.63        62.89 o                         
  33   1 -13       4252.22       4522.60       154.02 o                         
  35   1 -13       2702.59       2804.56       103.38 o                         
  37   1 -13        351.63        256.88        99.31 o                         
 -12   2 -13        455.11        471.37       230.04 o                         
 -10   2 -13        646.23        669.97       215.93 o                         
  -8   2 -13        410.56        494.82       184.09 o                         
  -6   2 -13       1079.21       1385.16       253.18 o                         
  -4   2 -13        640.31        716.00       147.31 o                         
  -2   2 -13       1677.68       1492.65       231.52 o                         
   0   2 -13        309.58        190.47       150.58 o                         
   2   2 -13       2895.12       2768.72       138.46 o                         
   4   2 -13        431.88        486.51       118.12 o                         
   6   2 -13      11744.13      11617.59       172.13 o                         
   8   2 -13       1211.87       1262.42       169.71 o                         
  10   2 -13       1109.49       1083.25        97.68 o                         
  12   2 -13       1588.90       1547.96       112.43 o                         
  14   2 -13       3034.92       3157.36       360.12 o                         
  16   2 -13       7650.19       8182.65       531.01 o                         
  18   2 -13      16957.66      17295.88       929.63 o                         
  20   2 -13        779.50        774.04        79.10 o                         
  22   2 -13       1184.68       1073.78        78.07 o                         
  24   2 -13        834.45        735.22       117.57 o                         
  26   2 -13       1207.54       1209.02       371.50 o                         
  28   2 -13       4286.76       4147.10       251.81 o                         
  30   2 -13        625.03        620.73        60.97 o                         
  32   2 -13        546.43        551.54       117.96 o                         
  34   2 -13        609.15        597.15       115.46 o                         
  36   2 -13        471.44        242.18       120.16 o                         
 -11   3 -13       1553.66        861.37       234.70 o                         
  -9   3 -13        750.01        785.41       207.90 o                         
  -7   3 -13        245.71        459.85       225.84 o                         
  -5   3 -13        616.17        390.05       150.74 o                         
  -3   3 -13       3136.08       3320.14       147.18 o                         
  -1   3 -13       4323.87       4587.58       211.99 o                         
   1   3 -13       1938.11       2212.85       133.17 o                         
   3   3 -13       3009.16       2967.75       119.82 o                         
   5   3 -13        434.80        501.47       109.18 o                         
   7   3 -13       2669.02       2399.64       114.77 o                         
   9   3 -13       3604.34       3874.07       117.12 o                         
  11   3 -13       4526.09       4378.77       118.23 o                         
  13   3 -13       3981.57       3981.38       150.18 o                         
  15   3 -13      20439.37      21402.28       178.47 o                         
  17   3 -13       2054.72       2249.55       126.00 o                         
  19   3 -13        397.12        235.02        70.27 o                         
  21   3 -13       6307.52       6791.95       118.45 o                         
  23   3 -13       4475.45       4754.03       102.05 o                         
  25   3 -13       3150.74       3097.57       127.48 o                         
  27   3 -13       2690.88       2748.01       201.36 o                         
  29   3 -13       2909.98       3025.23       107.70 o                         
  31   3 -13       3378.73       3647.34       174.73 o                         
  33   3 -13       2308.64       1867.95       294.29 o                         
  35   3 -13        588.66        789.44       150.18 o                         
  -8   4 -13        679.76        156.64       246.56 o                         
  -6   4 -13       1149.77       1462.92       327.63 o                         
  -4   4 -13        173.71        101.28       172.12 o                         
  -2   4 -13       1785.86       1885.81       309.77 o                         
   0   4 -13        483.12        610.46       150.98 o                         
   2   4 -13       1216.53       1454.80       280.84 o                         
   4   4 -13       1563.18       1842.26       149.55 o                         
   6   4 -13        262.45        173.00        90.01 o                         
   8   4 -13       1874.21       1960.92       103.94 o                         
  10   4 -13       9212.73      10517.81       236.42 o                         
  12   4 -13       8249.17       8453.66       275.62 o                         
  14   4 -13       2315.06       2598.59        96.67 o                         
  16   4 -13        471.50        704.74        84.41 o                         
  18   4 -13       2889.17       2690.02        89.12 o                         
  20   4 -13       7352.37       7186.95       986.11 o                         
  22   4 -13       2186.12       2310.26        59.65 o                         
  24   4 -13       3469.57       3556.02       103.26 o                         
  26   4 -13       1823.72       1853.78        70.50 o                         
  28   4 -13        181.33        170.11        77.30 o                         
  30   4 -13       1210.82       1380.65       157.49 o                         
  32   4 -13        844.08        796.73       193.89 o                         
  34   4 -13       1614.07       1573.60       348.34 o                         
  -7   5 -13        163.09        148.73       196.37 o                         
  -5   5 -13        643.60        244.04       297.12 o                         
  -3   5 -13       1397.20        848.70       285.03 o                         
  -1   5 -13        583.07        478.50       185.99 o                         
   1   5 -13        776.02        921.13       137.41 o                         
   3   5 -13        411.54        387.68       127.42 o                         
   5   5 -13        981.99       1056.05       130.23 o                         
   7   5 -13       3049.93       3045.13       122.77 o                         
   9   5 -13       2431.18       2548.80       128.51 o                         
  11   5 -13       2891.29       3104.62       459.32 o                         
  13   5 -13       5667.56       5951.28       174.21 o                         
  15   5 -13       1902.37       2166.43       124.69 o                         
  17   5 -13       2081.70       2255.90        68.28 o                         
  19   5 -13       2088.80       2265.39       111.01 o                         
  21   5 -13       3865.25       4265.71       135.57 o                         
  23   5 -13        536.86        560.68       107.11 o                         
  25   5 -13        866.82        811.97        75.41 o                         
  27   5 -13        738.65        757.75       140.36 o                         
  29   5 -13        204.80        137.11        90.97 o                         
  31   5 -13        210.44        271.44        96.78 o                         
  33   5 -13        965.26        855.60       137.80 o                         
  -4   6 -13        193.76        -25.63       174.32 o                         
  -2   6 -13        130.81        171.07       199.66 o                         
   0   6 -13       4333.06       4910.89       716.61 o                         
   2   6 -13        110.01        109.25       142.04 o                         
   4   6 -13        173.14        116.77       154.26 o                         
   6   6 -13       2932.52       3056.05       324.63 o                         
   8   6 -13        326.03        413.40       189.07 o                         
  10   6 -13        688.14        788.85       153.98 o                         
  12   6 -13       6793.02       7220.28       244.88 o                         
  14   6 -13        134.58        101.84        61.39 o                         
  16   6 -13       3759.68       3518.59       158.79 o                         
  18   6 -13       2078.61       2062.67        68.02 o                         
  20   6 -13       1490.35       1311.52       127.94 o                         
  22   6 -13       1879.73       2085.43        88.57 o                         
  24   6 -13       2249.52       2591.96       119.06 o                         
  26   6 -13        814.20        678.93       176.48 o                         
  28   6 -13        253.54        231.44        91.15 o                         
  30   6 -13        995.73        644.33       105.34 o                         
   1   7 -13        267.04        207.26       168.36 o                         
   3   7 -13       1689.12        419.72       207.88 o                         
   5   7 -13        661.54        505.98       370.48 o                         
   7   7 -13        917.35        874.58       210.33 o                         
   9   7 -13       1171.65       1355.28       255.31 o                         
  11   7 -13        730.29        626.15       103.38 o                         
  13   7 -13        104.16        151.79        68.52 o                         
  15   7 -13        321.19        243.56        71.11 o                         
  17   7 -13       1136.26       1157.87       146.14 o                         
  19   7 -13         92.58         21.61        75.94 o                         
  21   7 -13        521.77        539.60        84.54 o                         
  23   7 -13         58.92         54.59        76.53 o                         
  25   7 -13        186.15        109.45        86.17 o                         
   8   8 -13       1300.01        688.90       524.48 o                         
  10   8 -13        175.89        241.18        66.46 o                         
  12   8 -13        137.25        122.97        61.43 o                         
  14   8 -13       2661.93       2147.21       132.58 o                         
  16   8 -13       2819.04       2300.36       421.30 o                         
  18   8 -13        952.66        755.60       158.86 o                         
 -14   0 -12        168.08         83.94       307.00 o                         
 -12   0 -12       4271.40       4400.81       313.33 o                         
 -10   0 -12       1045.62       1537.55       259.10 o                         
  -8   0 -12       8966.29       9562.49       296.10 o                         
  -6   0 -12      11021.00      11230.93       285.82 o                         
  -4   0 -12       5998.53       6388.59       229.07 o                         
  -2   0 -12       4403.78       4114.99       190.02 o                         
   0   0 -12       8497.44       7649.48       193.66 o                         
   2   0 -12      11127.78      10538.35       240.61 o                         
   4   0 -12      11892.87      12319.35       210.41 o                         
   6   0 -12      11442.56      10773.74       184.33 o                         
   8   0 -12      22119.68      22255.87       226.85 o                         
  10   0 -12      24819.97      25622.80       250.88 o                         
  12   0 -12      11398.78      11303.17       169.47 o                         
  14   0 -12      16320.82      14863.28       191.28 o                         
  16   0 -12       2283.22       1606.79       121.09 o                         
  18   0 -12       6864.05       5663.92       152.71 o                         
  20   0 -12      18112.21      18450.51       306.53 o                         
  22   0 -12      14286.55      14817.91       230.17 o                         
  24   0 -12       1703.08       1961.22       157.45 o                         
  26   0 -12       4482.43       4698.11       164.80 o                         
  28   0 -12       7038.88       6688.68        95.11 o                         
  30   0 -12       2215.67       1902.45       195.63 o                         
  32   0 -12       5096.23       5292.69       130.34 o                         
  34   0 -12        182.62        197.32       122.90 o                         
  36   0 -12        719.87        576.90       143.30 o                         
  38   0 -12       4251.94       3607.85       188.16 o                         
 -13   1 -12        334.06        181.45       215.79 o                         
 -11   1 -12       2136.66       1969.17       216.58 o                         
  -9   1 -12       2227.20       2216.20       194.76 o                         
  -7   1 -12       3749.74       4007.28       205.99 o                         
  -5   1 -12         61.18         72.92       127.20 o                         
  -3   1 -12       5025.56       5607.70       332.30 o                         
  -1   1 -12       2017.52       1958.21       198.95 o                         
   1   1 -12       9712.53      10146.01       204.80 o                         
   3   1 -12       1735.19       1969.01       188.36 o                         
   5   1 -12       5147.40       5195.06       151.21 o                         
   7   1 -12       1583.54       1544.36       104.02 o                         
   9   1 -12       7228.71       7754.33       128.13 o                         
  11   1 -12       8772.65       8418.63       276.97 o                         
  13   1 -12       1715.12       1671.51        91.19 o                         
  15   1 -12      13375.75      12253.45       171.13 o                         
  17   1 -12       7424.20       7206.83       123.14 o                         
  19   1 -12       1636.29       1598.45       125.73 o                         
  21   1 -12       6877.94       7505.84       138.69 o                         
  23   1 -12       3158.88       3379.34       264.87 o                         
  25   1 -12      11438.38      11176.94       609.54 o                         
  27   1 -12       7009.07       7247.26       211.32 o                         
  29   1 -12       1832.90       1878.08        89.90 o                         
  31   1 -12        751.68        801.72        69.64 o                         
  33   1 -12       3619.88       3623.29       147.10 o                         
  35   1 -12       2862.88       2734.25       114.82 o                         
  37   1 -12        493.35        410.84       115.70 o                         
 -12   2 -12       1005.91       1050.76       226.46 o                         
 -10   2 -12       3246.47       3660.88       195.28 o                         
  -8   2 -12       1159.14        983.16       165.37 o                         
  -6   2 -12       1375.24       1318.21       156.86 o                         
  -4   2 -12      11871.27      12447.62       371.34 o                         
  -2   2 -12        119.15        325.77       240.84 o                         
   0   2 -12        115.03        186.64       120.26 o                         
   2   2 -12      29955.13      31203.16       720.95 o                         
   4   2 -12       1720.28       1861.66       123.11 o                         
   6   2 -12        435.67        557.26        92.51 o                         
   8   2 -12      14659.53      15251.60       259.50 o                         
  10   2 -12       3752.28       4105.91       170.02 o                         
  12   2 -12      10964.88      11549.51       224.01 o                         
  14   2 -12      19324.50      20178.99      1120.44 o                         
  16   2 -12       2567.89       2904.16       357.04 o                         
  18   2 -12       9873.64       9494.51        98.78 o                         
  20   2 -12       2581.56       2654.47       260.45 o                         
  22   2 -12       2181.22       2561.68       130.96 o                         
  24   2 -12       4834.29       4547.84       203.28 o                         
  26   2 -12       2007.58       1975.82        56.96 o                         
  28   2 -12       1276.70       1260.54        88.05 o                         
  30   2 -12       6954.02       7130.81       292.48 o                         
  32   2 -12       2026.02       2147.65        95.44 o                         
  34   2 -12       1064.75        892.31       104.17 o                         
  36   2 -12       3223.46       3266.18       125.60 o                         
 -11   3 -12        583.77        469.65       224.59 o                         
  -9   3 -12        555.03        644.27       173.49 o                         
  -7   3 -12       1278.50       1536.82       150.35 o                         
  -5   3 -12       1926.19       1944.26       136.82 o                         
  -3   3 -12       2551.37       2155.98       128.48 o                         
  -1   3 -12        757.99        742.98       146.07 o                         
   1   3 -12       1638.25       1873.82       108.22 o                         
   3   3 -12       1009.14       1191.22       131.29 o                         
   5   3 -12       1311.71       1402.72       137.38 o                         
   7   3 -12       1190.46       1410.28       172.63 o                         
   9   3 -12       7229.46       7300.80       129.91 o                         
  11   3 -12       3056.67       2943.25       239.66 o                         
  13   3 -12       2049.40       2230.14        91.67 o                         
  15   3 -12       7122.77       6079.35       760.08 o                         
  17   3 -12      21402.32      20719.13       253.15 o                         
  19   3 -12         65.11         98.60        32.80 o                         
  21   3 -12        241.37        223.43        34.29 o                         
  23   3 -12       5231.59       5173.91       257.05 o                         
  25   3 -12         80.94        125.61        55.54 o                         
  27   3 -12        744.79       1196.80       218.95 o                         
  29   3 -12       4489.94       4543.99       235.26 o                         
  31   3 -12       1066.14       1291.71       298.79 o                         
  33   3 -12        704.78        610.45       131.63 o                         
  35   3 -12       1205.98       1138.17       154.67 o                         
 -10   4 -12        151.26        193.09       190.20 o                         
  -8   4 -12        531.26        623.00       174.33 o                         
  -6   4 -12       1910.71       1941.72       202.08 o                         
  -4   4 -12        606.16        682.54       170.02 o                         
  -2   4 -12       2102.33       2377.38       154.89 o                         
   0   4 -12       4841.68       5085.72       522.87 o                         
   2   4 -12       1326.80       1448.40       131.84 o                         
   4   4 -12       7803.94       8230.94       206.14 o                         
   6   4 -12        844.84       1106.53       156.35 o                         
   8   4 -12       5047.74       5210.13       114.09 o                         
  10   4 -12       4018.20       4285.50       118.10 o                         
  12   4 -12       4450.06       4949.93       119.06 o                         
  14   4 -12       3813.27       4681.21       324.16 o                         
  16   4 -12       1254.27       1414.70        93.62 o                         
  18   4 -12      11823.54      11677.33       400.53 o                         
  20   4 -12      12538.64      12809.76        94.32 o                         
  22   4 -12       2451.33       2628.72        82.58 o                         
  24   4 -12       1234.73       1345.51        98.22 o                         
  26   4 -12       9030.85       9209.78       341.87 o                         
  28   4 -12        345.73        203.05       166.68 o                         
  30   4 -12         31.79         43.70       181.26 o                         
  32   4 -12        969.77        671.73       202.41 o                         
  34   4 -12       1269.01        553.08       344.57 o                         
  -9   5 -12        158.77          7.63       209.60 o                         
  -7   5 -12       1839.10       1602.72       213.14 o                         
  -5   5 -12       1021.42        989.67       288.98 o                         
  -3   5 -12        242.88        178.35       155.70 o                         
  -1   5 -12       5737.42       6277.23       156.26 o                         
   1   5 -12        690.03        992.96       144.46 o                         
   3   5 -12       2505.91       2686.95       216.97 o                         
   5   5 -12       4810.54       5053.78       125.12 o                         
   7   5 -12        735.34        782.44       145.76 o                         
   9   5 -12       6425.43       7204.41       612.66 o                         
  11   5 -12       3315.26       3811.59       429.52 o                         
  13   5 -12       1561.32       1451.62        74.84 o                         
  15   5 -12       4825.30       5070.54       153.59 o                         
  17   5 -12       3412.78       3358.92       142.62 o                         
  19   5 -12       1165.11       1254.66        60.86 o                         
  21   5 -12      11261.05      11828.91      1601.28 o                         
  23   5 -12       2967.36       2878.03       112.47 o                         
  25   5 -12       2603.24       2701.73        94.61 o                         
  27   5 -12       1460.39       1602.93        98.44 o                         
  29   5 -12        533.86        567.08       113.32 o                         
  31   5 -12       2784.57       2844.49       194.32 o                         
  33   5 -12       2127.00       1686.62      1168.73 o                         
  -6   6 -12        591.75        424.71       249.07 o                         
  -4   6 -12       1229.94        870.57       369.84 o                         
  -2   6 -12        518.97        201.59       169.25 o                         
   0   6 -12        270.44        233.40       134.45 o                         
   2   6 -12        816.57       1097.04       125.95 o                         
   4   6 -12       2191.31       2561.13       169.94 o                         
   6   6 -12        588.96        545.71       178.32 o                         
   8   6 -12       5136.64       5605.58       177.21 o                         
  10   6 -12       2393.66       2358.46        97.49 o                         
  12   6 -12        872.38        732.35        72.20 o                         
  14   6 -12        283.42        411.18        82.05 o                         
  16   6 -12       4184.31       4729.77        81.80 o                         
  18   6 -12       2648.79       2584.00        75.48 o                         
  20   6 -12       2631.91       2845.56       151.27 o                         
  22   6 -12        871.21       1035.35        91.66 o                         
  24   6 -12        848.89        866.04        97.61 o                         
  26   6 -12        233.34        186.28        83.63 o                         
  28   6 -12        258.62        243.02       112.48 o                         
  30   6 -12        607.20        472.84       116.84 o                         
  -3   7 -12       1316.10        488.19       165.03 o                         
  -1   7 -12       1897.45       2159.50       209.15 o                         
   1   7 -12        206.52         14.54       210.57 o                         
   3   7 -12       2280.87       2253.31       129.56 o                         
   5   7 -12        634.30        846.18       270.72 o                         
   7   7 -12        860.94        854.59       113.92 o                         
   9   7 -12       1139.19       1262.84       134.85 o                         
  11   7 -12        824.65        966.49        65.20 o                         
  13   7 -12       1283.34       1318.35        62.17 o                         
  15   7 -12       1472.82       1690.52        63.36 o                         
  17   7 -12       1621.29       1763.58       160.31 o                         
  19   7 -12        683.45        560.17        69.26 o                         
  21   7 -12        532.33        478.98       134.03 o                         
  23   7 -12        587.29        462.50       122.95 o                         
  25   7 -12        258.41        117.42        87.66 o                         
  27   7 -12       1050.60        597.24       210.02 o                         
   4   8 -12        278.54         29.65       107.84 o                         
   6   8 -12        939.62        518.75       161.01 o                         
   8   8 -12       1204.48       1063.02       149.46 o                         
  10   8 -12         49.28         56.30        46.12 o                         
  12   8 -12        197.03        143.01        38.94 o                         
  14   8 -12        201.30         47.47       115.63 o                         
  16   8 -12        430.18        212.82       121.22 o                         
  18   8 -12        207.32        138.73        32.34 o                         
  20   8 -12        110.25         37.34        44.54 o                         
 -15   1 -11         28.83         74.23       232.66 o                         
 -13   1 -11        442.20        625.70       195.93 o                         
 -11   1 -11       2540.70       2491.26       206.11 o                         
  -9   1 -11        368.66        545.73       182.04 o                         
  -7   1 -11       6069.87       6387.69       179.83 o                         
  -5   1 -11       4185.99       3977.23       221.32 o                         
  -3   1 -11         89.16        -10.76       104.41 o                         
  -1   1 -11       6691.82       7235.04       275.15 o                         
   1   1 -11      27566.25      27625.03       562.23 o                         
   3   1 -11       2456.57       2267.17       116.67 o                         
   5   1 -11      20274.17      20015.61       449.20 o                         
   7   1 -11      27218.23      26694.36      1412.50 o                         
   9   1 -11        874.47        830.72        78.62 o                         
  11   1 -11       1561.47       1379.26       122.83 o                         
  13   1 -11      15265.66      14278.72       592.11 o                         
  15   1 -11       5698.50       5695.04       116.86 o                         
  17   1 -11       9259.13       8870.82       421.44 o                         
  19   1 -11      12784.30      12774.31       134.14 o                         
  21   1 -11       7596.77       7064.98       122.43 o                         
  23   1 -11       8426.64       8158.13       137.32 o                         
  25   1 -11       1368.41       1481.85        47.97 o                         
  27   1 -11       2393.60       2547.26       108.36 o                         
  29   1 -11       2703.79       3082.71        78.32 o                         
  31   1 -11       2020.09       1868.40        92.35 o                         
  33   1 -11        111.44        106.91        99.78 o                         
  35   1 -11       3567.81       3658.93       144.89 o                         
  37   1 -11        428.01        287.50       127.69 o                         
 -14   2 -11        103.49        -74.26       206.14 o                         
 -12   2 -11        253.99        157.07       194.60 o                         
 -10   2 -11        739.65        715.59       164.51 o                         
  -8   2 -11        619.83        749.76       173.50 o                         
  -6   2 -11        570.59        675.66       149.15 o                         
  -4   2 -11       3904.74       3691.26       135.29 o                         
  -2   2 -11       1755.49       1801.85       113.67 o                         
   0   2 -11       5973.25       5783.93       420.98 o                         
   2   2 -11       3892.68       4117.30       105.56 o                         
   4   2 -11         98.66         26.26        89.55 o                         
   6   2 -11        884.93        879.03        89.39 o                         
   8   2 -11       9567.24      10358.23       220.29 o                         
  10   2 -11       1399.06       1515.10        85.16 o                         
  12   2 -11       4040.73       4178.54       108.37 o                         
  14   2 -11      20136.79      19246.67       551.56 o                         
  16   2 -11       2038.64       1948.98        92.80 o                         
  18   2 -11        412.94        484.86        55.58 o                         
  20   2 -11       5389.07       4598.12       436.74 o                         
  22   2 -11       5154.26       5700.17       244.95 o                         
  24   2 -11        149.26        164.91        72.69 o                         
  26   2 -11       8721.22       8900.59       375.26 o                         
  28   2 -11       4195.71       4370.35       387.62 o                         
  30   2 -11        188.65        137.13        88.31 o                         
  32   2 -11        943.56        977.59       114.22 o                         
  34   2 -11        357.62        359.66       144.16 o                         
  36   2 -11        928.41        696.78       133.09 o                         
 -13   3 -11       2554.32       2644.21       223.84 o                         
 -11   3 -11        804.37       1035.59       176.52 o                         
  -9   3 -11        210.16        199.68       158.15 o                         
  -7   3 -11       1263.27       1613.66       220.45 o                         
  -5   3 -11       5531.22       5685.01       315.30 o                         
  -3   3 -11       1343.98       1474.43       227.57 o                         
  -1   3 -11       8175.22       8322.29       151.65 o                         
   1   3 -11       6526.92       6339.60       222.27 o                         
   3   3 -11        287.45        225.24        83.57 o                         
   5   3 -11       4313.41       4293.03       203.30 o                         
   7   3 -11       3354.67       3436.91        95.09 o                         
   9   3 -11        961.54        869.55       130.97 o                         
  11   3 -11       6562.69       6734.05       105.22 o                         
  13   3 -11      10472.28       9246.76      1710.02 o                         
  15   3 -11       7435.88       7002.47       976.80 o                         
  17   3 -11       8135.48       8288.86       278.84 o                         
  19   3 -11       1634.62       1574.89       103.71 o                         
  21   3 -11      11170.93      11134.96       244.29 o                         
  23   3 -11       3245.69       3048.10       108.02 o                         
  25   3 -11       9462.51       9260.65       181.64 o                         
  27   3 -11       1191.27       1287.50       110.68 o                         
  29   3 -11       4920.33       5187.33       150.32 o                         
  31   3 -11        474.42        676.04       126.46 o                         
  33   3 -11       2615.56       2926.14       256.91 o                         
  35   3 -11        962.34        921.10       152.89 o                         
 -12   4 -11       1570.10        967.04       401.78 o                         
 -10   4 -11        523.70        773.91       172.26 o                         
  -8   4 -11        125.80         55.92       169.42 o                         
  -6   4 -11       2724.94       2401.38       221.32 o                         
  -4   4 -11       4733.04       5466.83       167.62 o                         
  -2   4 -11        371.81       1225.13       554.49 o                         
   0   4 -11       2094.85       2148.07       188.83 o                         
   2   4 -11        457.91        501.33       113.61 o                         
   4   4 -11       2160.64       2456.51       103.10 o                         
   6   4 -11       3094.56       3508.31       190.65 o                         
   8   4 -11       4499.95       4503.92       137.93 o                         
  10   4 -11        614.49        628.37        91.52 o                         
  12   4 -11        755.33        849.82        63.10 o                         
  14   4 -11       1597.47       1470.67        74.22 o                         
  16   4 -11       5394.90       5065.12       188.14 o                         
  18   4 -11       1831.73       1878.48        56.30 o                         
  20   4 -11       4986.17       4999.14        81.04 o                         
  22   4 -11       5358.95       5196.36       149.76 o                         
  24   4 -11       1465.54       1600.92        98.74 o                         
  26   4 -11       2288.89       2573.85       139.80 o                         
  28   4 -11       1795.57       2004.28       153.22 o                         
  30   4 -11        139.27         24.83       129.84 o                         
  32   4 -11        749.03        835.10       149.71 o                         
  34   4 -11        917.38        615.74       250.58 o                         
 -11   5 -11        415.90        199.33       231.52 o                         
  -9   5 -11        627.30        818.70       219.26 o                         
  -7   5 -11        401.95        445.52       149.79 o                         
  -5   5 -11        415.08        369.41       181.50 o                         
  -3   5 -11        262.05        201.69       160.34 o                         
  -1   5 -11        196.88        184.98       104.13 o                         
   1   5 -11        520.31        628.61       172.39 o                         
   3   5 -11       1485.44       1511.21       144.73 o                         
   5   5 -11        323.04        497.07       129.63 o                         
   7   5 -11       4581.26       5004.62       238.08 o                         
   9   5 -11       1244.59       1464.89        90.84 o                         
  11   5 -11       1044.99       1022.74       130.74 o                         
  13   5 -11       2411.02       2655.62       105.80 o                         
  15   5 -11       4188.05       4094.74       560.91 o                         
  17   5 -11        586.27        656.56        59.17 o                         
  19   5 -11      10243.95      10567.16       361.29 o                         
  21   5 -11       2022.21       2196.31        71.91 o                         
  23   5 -11       2866.80       3213.58       166.07 o                         
  25   5 -11        805.89        716.84        91.34 o                         
  27   5 -11       2746.04       2830.07       178.01 o                         
  29   5 -11        211.44        258.09       182.72 o                         
  31   5 -11        712.58        246.63       207.09 o                         
  33   5 -11        215.09        157.62       229.07 o                         
  -8   6 -11       1212.75       1256.27       190.63 o                         
  -6   6 -11        325.55        215.80       148.47 o                         
  -4   6 -11       1758.20       2228.32       246.30 o                         
  -2   6 -11       3824.22       4219.93       169.23 o                         
   0   6 -11        654.40        600.50       199.19 o                         
   2   6 -11       3710.53       3886.25       291.91 o                         
   4   6 -11       3138.13       3459.09       193.81 o                         
   6   6 -11        511.72        693.67        91.18 o                         
   8   6 -11      16037.17      16720.42       526.63 o                         
  10   6 -11       1388.67       1702.28        79.84 o                         
  12   6 -11        514.15        555.87        62.27 o                         
  14   6 -11       4653.03       4928.59       202.31 o                         
  16   6 -11        302.14        280.49        56.02 o                         
  18   6 -11       1974.41       2066.36       154.73 o                         
  20   6 -11       8141.72       8811.14       128.57 o                         
  22   6 -11        315.23        255.46        84.97 o                         
  24   6 -11       2187.14       2390.45       142.75 o                         
  26   6 -11        167.10        130.68        94.58 o                         
  28   6 -11        144.18        133.46        97.76 o                         
  30   6 -11       1604.43       1212.44       298.82 o                         
  -5   7 -11        719.00        131.37       210.97 o                         
  -3   7 -11        507.91        148.65       142.27 o                         
  -1   7 -11        452.41        470.15       210.73 o                         
   1   7 -11         12.35         66.50       113.42 o                         
   3   7 -11       2401.59       2429.20       121.51 o                         
   5   7 -11       1373.72       1447.29       104.91 o                         
   7   7 -11        875.69        872.30       187.61 o                         
   9   7 -11        333.42        319.30        68.25 o                         
  11   7 -11       1346.26       1395.25        56.23 o                         
  13   7 -11       1161.26       1251.52        54.87 o                         
  15   7 -11       1493.50       1668.72        57.84 o                         
  17   7 -11       1299.68       1549.40       107.61 o                         
  19   7 -11        638.03        673.02       142.98 o                         
  21   7 -11        819.41        723.44       123.15 o                         
  23   7 -11        775.49        788.68        82.56 o                         
  25   7 -11        249.13        113.36        80.53 o                         
  27   7 -11        167.19        -41.45        94.56 o                         
   0   8 -11        533.33        259.39       157.22 o                         
   2   8 -11       2689.20       2352.60       122.06 o                         
   4   8 -11        601.67        115.77       122.44 o                         
   6   8 -11        224.63        123.47        58.94 o                         
   8   8 -11        463.95        397.15        47.92 o                         
  10   8 -11       1998.68       2147.94       109.07 o                         
  12   8 -11       1982.69       2321.17       102.30 o                         
  14   8 -11       1101.04        755.23       205.55 o                         
  16   8 -11       2291.82       2043.35       868.84 o                         
  18   8 -11        152.01        101.89       120.21 o                         
  20   8 -11        156.59        206.04       121.39 o                         
  22   8 -11        571.99        244.32        99.48 o                         
 -16   0 -10       2493.22       2130.21       302.42 o                         
 -14   0 -10        367.29        464.30       322.65 o                         
 -12   0 -10       3425.55       3195.56       301.63 o                         
 -10   0 -10       1126.64       1283.82       261.47 o                         
  -8   0 -10       8455.34       8880.34       228.75 o                         
  -6   0 -10       2232.19       1823.53       221.32 o                         
  -4   0 -10       6641.56       6846.25       217.84 o                         
  -2   0 -10       1025.32       1001.64       180.69 o                         
   0   0 -10      42344.37      36935.30       276.49 o                         
   2   0 -10      28657.45      28693.47       262.42 o                         
   4   0 -10      64999.83      65802.82       331.03 o                         
   6   0 -10      51256.23      55155.38       308.43 o                         
   8   0 -10       7930.16       7570.44       132.48 o                         
  10   0 -10      30013.24      32215.95       226.70 o                         
  12   0 -10      38906.61      34433.42       230.96 o                         
  14   0 -10      18882.04      12415.79       158.88 o                         
  16   0 -10      34621.42      28337.10      4354.41 o                         
  18   0 -10      21140.79      21803.59       213.10 o                         
  20   0 -10        533.27        594.61        36.42 o                         
  22   0 -10      30803.35      29680.32      1580.07 o                         
  24   0 -10       4546.42       4569.65        85.80 o                         
  26   0 -10       1030.27       1106.75        80.56 o                         
  28   0 -10       4774.93       4828.31       215.08 o                         
  30   0 -10       1009.84       1045.85       233.02 o                         
  32   0 -10       4214.89       4080.73       164.88 o                         
  34   0 -10       6808.38       6784.51       648.79 o                         
  36   0 -10        526.58        436.42       161.29 o                         
 -17   1 -10        196.93        -12.91       234.96 o                         
 -15   1 -10       1926.39       1556.37       198.00 o                         
 -13   1 -10       2470.85       2319.56       200.41 o                         
 -11   1 -10       1470.07       1560.68       226.70 o                         
  -9   1 -10        815.93        684.46       133.87 o                         
  -7   1 -10       3243.48       3178.21       162.43 o                         
  -5   1 -10       2551.18       2440.10       149.13 o                         
  -3   1 -10       5960.57       5704.49       233.02 o                         
  -1   1 -10       3572.17       3491.59       112.55 o                         
   1   1 -10      11666.11      11817.03       127.30 o                         
   3   1 -10       3397.79       3522.72       189.47 o                         
   5   1 -10       1365.52       1484.46       186.23 o                         
   7   1 -10        879.01        852.55       105.13 o                         
   9   1 -10       3193.33       3131.12       169.78 o                         
  11   1 -10      30914.50      31731.44      2198.19 o                         
  13   1 -10      13573.16      13503.02       244.95 o                         
  15   1 -10        859.42        828.17       138.01 o                         
  17   1 -10       2208.66       2180.16       150.34 o                         
  19   1 -10      18069.76      18851.14       333.17 o                         
  21   1 -10       5943.15       5600.27       149.80 o                         
  23   1 -10       4283.15       4195.70       156.03 o                         
  25   1 -10       2576.88       2557.60        78.08 o                         
  27   1 -10       4218.71       4118.87       154.63 o                         
  29   1 -10       3834.64       3689.81       109.73 o                         
  31   1 -10       2429.78       2461.01       139.64 o                         
  33   1 -10       1405.44       1499.35        96.69 o                         
  35   1 -10       2240.15       2186.96       116.45 o                         
  37   1 -10        551.01        520.24       191.96 o                         
 -16   2 -10        341.70        299.06       220.07 o                         
 -14   2 -10       1102.42        778.03       286.37 o                         
 -12   2 -10       2288.82       2154.82       201.42 o                         
 -10   2 -10       2465.07       2898.96       419.09 o                         
  -8   2 -10       4894.76       4716.07       150.23 o                         
  -6   2 -10       2661.94       2486.17       126.59 o                         
  -4   2 -10        666.63        701.58       125.60 o                         
  -2   2 -10      24323.12      25217.28       917.53 o                         
   0   2 -10       1975.47       1990.92        91.27 o                         
   2   2 -10       1964.48       2245.83        96.01 o                         
   4   2 -10      23284.65      22690.29       341.86 o                         
   6   2 -10        970.11       1039.85        69.81 o                         
   8   2 -10        251.25        277.18       114.93 o                         
  10   2 -10      38894.21      39562.52       179.85 o                         
  12   2 -10       3318.00       3661.23       268.59 o                         
  14   2 -10       1898.11       1638.41        72.29 o                         
  16   2 -10      13939.86      13639.15       301.70 o                         
  18   2 -10       4584.90       4486.67       226.43 o                         
  20   2 -10       3210.60       3062.63       103.44 o                         
  22   2 -10       8966.91       9284.69       240.90 o                         
  24   2 -10       5191.94       5281.84       329.39 o                         
  26   2 -10       3338.59       3469.75       110.76 o                         
  28   2 -10       1188.58       1174.78       100.44 o                         
  30   2 -10       2146.42       2241.62       114.06 o                         
  32   2 -10       6307.87       6765.40       141.39 o                         
  34   2 -10        389.87        429.39       149.29 o                         
  36   2 -10       1107.32        752.06       216.92 o                         
 -15   3 -10       1044.86       1097.13       288.74 o                         
 -13   3 -10        499.60        624.64       395.93 o                         
 -11   3 -10       2300.84       2694.84       173.24 o                         
  -9   3 -10       4571.83       4960.76       191.22 o                         
  -7   3 -10       2505.21       2908.05       138.41 o                         
  -5   3 -10        765.08        913.78       110.60 o                         
  -3   3 -10       1899.93       2243.09       134.85 o                         
  -1   3 -10       3891.93       4172.28       413.40 o                         
   1   3 -10       1017.25        986.00        81.02 o                         
   3   3 -10       5348.78       5703.88       120.45 o                         
   5   3 -10       6897.80       6230.16       104.80 o                         
   7   3 -10       5745.68       6661.06       215.87 o                         
   9   3 -10       9851.53      10294.90       651.08 o                         
  11   3 -10       3874.83       3559.77       836.43 o                         
  13   3 -10       4761.24       4277.89       130.69 o                         
  15   3 -10       3744.82       3855.80       122.04 o                         
  17   3 -10        378.74        357.39        36.76 o                         
  19   3 -10       6008.48       6524.59       147.13 o                         
  21   3 -10       1463.17       1651.30       107.51 o                         
  23   3 -10       1990.42       2084.72        84.26 o                         
  25   3 -10       8404.28       9008.67       218.60 o                         
  27   3 -10         10.07         88.23        92.58 o                         
  29   3 -10        216.53        290.05       109.36 o                         
  31   3 -10       3776.39       4048.13       166.56 o                         
  33   3 -10        173.50        119.31       136.92 o                         
  35   3 -10        258.45        121.64       184.82 o                         
 -14   4 -10       4073.96       4209.22       265.57 o                         
 -12   4 -10        942.47       1250.71       565.08 o                         
 -10   4 -10       1177.03       1229.13       167.54 o                         
  -8   4 -10        298.50        338.99       148.01 o                         
  -6   4 -10       9199.26       9630.01       611.79 o                         
  -4   4 -10       1280.06       1527.58       142.91 o                         
  -2   4 -10       2263.35       2220.65       102.56 o                         
   0   4 -10       2477.64       2489.46       113.66 o                         
   2   4 -10       3585.08       3609.22       248.99 o                         
   4   4 -10        674.23        757.31       108.37 o                         
   6   4 -10       8861.05       9337.52       339.10 o                         
   8   4 -10       4197.98       4425.05        88.18 o                         
  10   4 -10       9754.08       9703.02       201.36 o                         
  12   4 -10       8760.73       9545.06       232.26 o                         
  14   4 -10       1667.78       1811.60        46.19 o                         
  16   4 -10       1404.65       1530.66        84.84 o                         
  18   4 -10       2182.61       2330.68        53.67 o                         
  20   4 -10       5236.80       5865.58       142.48 o                         
  22   4 -10      14659.17      15195.86       172.55 o                         
  24   4 -10       2714.17       2727.81       139.59 o                         
  26   4 -10       2440.91       2472.82       106.49 o                         
  28   4 -10       9468.03      10194.69       222.75 o                         
  30   4 -10        804.96       1019.21       137.78 o                         
  32   4 -10       1820.36       1757.91       147.10 o                         
  34   4 -10        937.80        730.82       229.46 o                         
 -13   5 -10        138.67        -52.30       214.49 o                         
 -11   5 -10        747.72        833.88       402.96 o                         
  -9   5 -10       3506.65       3315.28       191.00 o                         
  -7   5 -10        563.95        490.43       157.53 o                         
  -5   5 -10       4773.11       5252.56       173.66 o                         
  -3   5 -10       1249.53       1441.81       128.68 o                         
  -1   5 -10       2005.95       2318.34       123.18 o                         
   1   5 -10       5320.43       5668.49       467.78 o                         
   3   5 -10        312.78        423.97        99.59 o                         
   5   5 -10       2672.72       3373.39       321.78 o                         
   7   5 -10      20568.43      21474.66      1661.72 o                         
   9   5 -10       2127.83       1949.59       273.17 o                         
  11   5 -10       3749.12       3781.23       141.41 o                         
  13   5 -10       1190.77       1175.65        49.93 o                         
  15   5 -10       1472.71       1306.75       147.06 o                         
  17   5 -10       8049.81       8648.27       208.69 o                         
  19   5 -10      15979.74      16597.90       154.16 o                         
  21   5 -10        683.05        747.95        66.26 o                         
  23   5 -10       6679.05       6334.94       255.22 o                         
  25   5 -10       1546.13       1495.75       132.39 o                         
  27   5 -10       2424.39       2974.02       152.44 o                         
  29   5 -10       2402.61       2585.38       130.94 o                         
  31   5 -10        564.93        489.62       148.82 o                         
  33   5 -10       1435.91        632.38       257.37 o                         
 -10   6 -10        552.51        264.24       222.73 o                         
  -8   6 -10       1858.44       1717.16       181.52 o                         
  -6   6 -10       2205.59       2451.74       145.23 o                         
  -4   6 -10        750.13        787.99       146.78 o                         
  -2   6 -10         58.31         16.57       109.41 o                         
   0   6 -10        412.36        395.37       113.24 o                         
   2   6 -10        717.08        771.62       130.26 o                         
   4   6 -10       3601.06       4098.11       103.67 o                         
   6   6 -10        676.75        755.50       135.04 o                         
   8   6 -10         85.59        136.48        66.93 o                         
  10   6 -10        230.23        205.98        53.80 o                         
  12   6 -10       4997.50       5227.29       168.05 o                         
  14   6 -10        166.94        186.52        48.82 o                         
  16   6 -10       3697.10       3660.73       143.58 o                         
  18   6 -10       2296.57       2502.46       212.53 o                         
  20   6 -10        838.58        787.07       142.04 o                         
  22   6 -10        552.16        615.55        77.80 o                         
  24   6 -10       1158.60       1376.39       116.71 o                         
  26   6 -10       2437.26       2609.41       113.66 o                         
  28   6 -10        757.72        461.56       168.48 o                         
  30   6 -10       1506.34        565.53       189.39 o                         
  -7   7 -10        518.93         85.56       155.10 o                         
  -5   7 -10       1241.81       1064.07       162.24 o                         
  -3   7 -10       2009.62       2511.68       186.23 o                         
  -1   7 -10       2213.74       2472.37       127.34 o                         
   1   7 -10       2317.96       2453.16       397.90 o                         
   3   7 -10       4209.74       5030.60       322.42 o                         
   5   7 -10       1162.39       1289.05       108.02 o                         
   7   7 -10        786.74        884.47        58.85 o                         
   9   7 -10       3103.16       3387.50       128.21 o                         
  11   7 -10       2059.98       2275.68       102.38 o                         
  13   7 -10       4522.78       4935.59        94.33 o                         
  15   7 -10       2934.21       2924.20        68.46 o                         
  17   7 -10       1403.91       1543.25       209.10 o                         
  19   7 -10        727.50        836.87        59.86 o                         
  21   7 -10        117.04         71.59        63.48 o                         
  23   7 -10        665.28        600.79       228.92 o                         
  25   7 -10       1999.71       1900.80       116.22 o                         
  27   7 -10        483.34        510.50       106.60 o                         
  -2   8 -10        651.51        313.79       122.39 o                         
   0   8 -10        602.24        202.49        98.68 o                         
   2   8 -10       1524.25       1454.26       179.67 o                         
   4   8 -10        159.69         66.43        69.85 o                         
   6   8 -10        239.41        179.09        97.09 o                         
   8   8 -10        277.08        243.18        93.03 o                         
  10   8 -10        175.84        137.23        88.21 o                         
  12   8 -10        800.73        892.60       122.76 o                         
  14   8 -10       1588.25       1542.71       213.30 o                         
  16   8 -10        680.51        673.29       298.39 o                         
  18   8 -10        807.76        536.53       119.28 o                         
  20   8 -10        461.31        155.80       112.66 o                         
  22   8 -10         83.28         30.57        44.26 o                         
 -19   1  -9        214.58        147.64       216.95 o                         
 -17   1  -9       1295.59        942.83       217.02 o                         
 -15   1  -9        306.56        316.71       190.93 o                         
 -13   1  -9       1746.48       1900.33       165.20 o                         
 -11   1  -9       1110.94       1141.67       139.72 o                         
  -9   1  -9       4673.81       4446.79       443.27 o                         
  -7   1  -9       1185.25       1257.67       109.61 o                         
  -5   1  -9       4733.59       5476.86       126.15 o                         
  -3   1  -9       4804.04       4691.62       116.16 o                         
  -1   1  -9       1792.49       1437.02        92.54 o                         
   1   1  -9       9493.48       9396.67       347.08 o                         
   3   1  -9      31865.67      28255.18      3099.12 o                         
   5   1  -9      10281.04      10747.67       107.65 o                         
   7   1  -9      16121.72      16239.79       116.91 o                         
   9   1  -9      45745.88      44236.67       442.88 o                         
  11   1  -9      13175.31      12171.02       672.82 o                         
  13   1  -9      14793.01      13700.04       109.39 o                         
  15   1  -9      33762.73      31919.04       182.91 o                         
  17   1  -9       4426.50       4216.66       304.46 o                         
  19   1  -9       6087.08       5947.88        76.58 o                         
  21   1  -9      15892.01      15071.34       555.11 o                         
  23   1  -9         38.79        102.13        66.92 o                         
  25   1  -9       5321.16       5751.58       280.67 o                         
  27   1  -9       6713.46       6685.55       172.61 o                         
  29   1  -9        586.46        930.05       100.37 o                         
  31   1  -9       1330.82       1341.71       127.90 o                         
  33   1  -9       1152.45       1266.81       111.77 o                         
  35   1  -9        565.27        517.41       117.59 o                         
  37   1  -9       2350.73       2186.89       285.45 o                         
 -18   2  -9       1413.29       1374.79       209.75 o                         
 -16   2  -9       1432.63       1167.72       186.71 o                         
 -14   2  -9        790.99        624.45       202.28 o                         
 -12   2  -9       5394.67       5471.56       178.96 o                         
 -10   2  -9       8112.71       8516.13       241.48 o                         
  -8   2  -9         49.49         92.72       112.43 o                         
  -6   2  -9       2248.43       2347.01       115.42 o                         
  -4   2  -9       2674.87       2575.18       113.41 o                         
  -2   2  -9       2092.09       2346.22       103.96 o                         
   0   2  -9       3637.69       3890.29        96.35 o                         
   2   2  -9       2073.54       1929.61        85.80 o                         
   4   2  -9       7690.49       8465.09       262.03 o                         
   6   2  -9       5215.55       5488.72        82.44 o                         
   8   2  -9        932.44       1015.85       201.01 o                         
  10   2  -9       6567.99       6866.72        84.42 o                         
  12   2  -9        501.19        569.50        76.99 o                         
  14   2  -9        455.08        470.19        35.34 o                         
  16   2  -9       3805.55       3635.88        62.59 o                         
  18   2  -9       5742.16       6152.30       158.64 o                         
  20   2  -9       2062.39       2024.26        68.94 o                         
  22   2  -9        907.80       1082.74        84.92 o                         
  24   2  -9      10635.34      10637.19       472.15 o                         
  26   2  -9       3659.40       3733.50       112.09 o                         
  28   2  -9       3350.09       3264.29       117.32 o                         
  30   2  -9       3225.82       3006.23       115.53 o                         
  32   2  -9        287.53        359.89       120.44 o                         
  34   2  -9       1483.57       1541.59       142.85 o                         
  36   2  -9       2927.95       2711.52       199.90 o                         
 -17   3  -9       1000.94       1018.91       237.04 o                         
 -15   3  -9       2037.40       2333.63       467.70 o                         
 -13   3  -9         51.20         36.47       156.41 o                         
 -11   3  -9         38.26       -127.84       146.76 o                         
  -9   3  -9       3507.93       3337.63       298.63 o                         
  -7   3  -9        891.17        770.24       127.50 o                         
  -5   3  -9       1826.95       1750.92       129.38 o                         
  -3   3  -9      19846.95      20552.55       223.22 o                         
  -1   3  -9       1673.32       1499.67        82.65 o                         
   1   3  -9      16190.11      17613.92       145.28 o                         
   3   3  -9       4561.80       4284.94       356.17 o                         
   5   3  -9       6815.97       7172.54       254.76 o                         
   7   3  -9       3369.52       3245.51       118.64 o                         
   9   3  -9      19178.40      19052.88       560.23 o                         
  11   3  -9      14797.88      14253.00       353.96 o                         
  13   3  -9       9358.26       9075.41       186.94 o                         
  15   3  -9       5117.86       5327.97        94.78 o                         
  17   3  -9       3619.45       3557.96       108.82 o                         
  19   3  -9       6780.32       7174.65       515.20 o                         
  21   3  -9       1304.54       1362.64        65.35 o                         
  23   3  -9       7681.08       7622.58       177.56 o                         
  25   3  -9       1787.72       1844.40        86.70 o                         
  27   3  -9       4535.17       4418.44       108.33 o                         
  29   3  -9        124.40         53.06       101.46 o                         
  31   3  -9       2355.84       2561.46       135.92 o                         
  33   3  -9       2911.92       2825.77       177.55 o                         
  35   3  -9         33.04         89.27       160.17 o                         
 -16   4  -9       1033.64        574.42       315.62 o                         
 -14   4  -9        616.51        632.17       271.36 o                         
 -12   4  -9       2042.79       2072.42       163.70 o                         
 -10   4  -9       2515.44       2535.54       167.85 o                         
  -8   4  -9       4689.30       4853.38       403.44 o                         
  -6   4  -9       1664.09       1887.40       126.78 o                         
  -4   4  -9       5309.80       5614.74       284.95 o                         
  -2   4  -9        476.11        647.15        82.95 o                         
   0   4  -9       2915.51       2964.33       256.02 o                         
   2   4  -9      12844.14      13583.04       322.34 o                         
   4   4  -9       2119.61       2140.43       121.25 o                         
   6   4  -9       6319.74       6119.78       207.67 o                         
   8   4  -9       1842.92       1804.12       136.07 o                         
  10   4  -9        310.82        352.66        54.02 o                         
  12   4  -9       2536.29       2398.84       177.97 o                         
  14   4  -9       1500.91       1629.84       117.40 o                         
  16   4  -9       2285.07       2227.56        56.24 o                         
  18   4  -9       5566.81       5966.44       217.41 o                         
  20   4  -9         24.44         47.27        81.90 o                         
  22   4  -9       3495.26       3866.64       126.79 o                         
  24   4  -9       5372.01       5860.86       159.90 o                         
  26   4  -9        953.83       1153.46        99.07 o                         
  28   4  -9        374.16        326.83       186.92 o                         
  30   4  -9       2855.15       3604.74       210.14 o                         
  32   4  -9        701.12        634.05       172.13 o                         
  34   4  -9       1268.82       1097.88       345.19 o                         
 -13   5  -9       1024.91        871.48       238.24 o                         
 -11   5  -9       1076.45        850.95       263.77 o                         
  -9   5  -9        893.86       1094.00       175.27 o                         
  -7   5  -9       2304.42       2380.30       315.22 o                         
  -5   5  -9       2439.81       2754.00       137.42 o                         
  -3   5  -9        801.99        888.74        93.16 o                         
  -1   5  -9        767.46        837.86        91.81 o                         
   1   5  -9         31.70         83.01        85.18 o                         
   3   5  -9       1935.25       2509.15       145.44 o                         
   5   5  -9       4577.13       4722.42       131.21 o                         
   7   5  -9       1420.52       1502.38       114.67 o                         
   9   5  -9       2031.24       2062.75        90.48 o                         
  11   5  -9       1510.28       1534.55        46.26 o                         
  13   5  -9       2677.09       2840.09        57.37 o                         
  15   5  -9       5165.15       5426.68        98.48 o                         
  17   5  -9        491.44        554.55        68.66 o                         
  19   5  -9        839.99        929.04        69.99 o                         
  21   5  -9       3790.43       4029.75       392.61 o                         
  23   5  -9        560.78        467.60       180.22 o                         
  25   5  -9        564.31        617.27       121.99 o                         
  27   5  -9       4768.54       5273.14       220.85 o                         
  29   5  -9       2011.42       2110.09       140.86 o                         
  31   5  -9        125.75        184.43       170.21 o                         
 -12   6  -9        905.12        449.78       294.75 o                         
 -10   6  -9        708.56        353.51       404.78 o                         
  -8   6  -9        545.81        413.59       271.20 o                         
  -6   6  -9       5324.27       5947.25       416.08 o                         
  -4   6  -9        827.28        973.15       108.84 o                         
  -2   6  -9        389.18        277.95        96.62 o                         
   0   6  -9       2851.95       3890.98       146.39 o                         
   2   6  -9        848.17        909.04        77.96 o                         
   4   6  -9       2789.34       3083.02        86.08 o                         
   6   6  -9       9468.52       9820.93       572.89 o                         
   8   6  -9       3216.51       3286.88        67.97 o                         
  10   6  -9       3198.69       3447.78        67.95 o                         
  12   6  -9       2134.56       2138.95        59.97 o                         
  14   6  -9       2073.01       1887.28       287.73 o                         
  16   6  -9      10164.73      10640.98       286.83 o                         
  18   6  -9       2283.34       2243.58       416.35 o                         
  20   6  -9        424.02        418.18        65.74 o                         
  22   6  -9       6232.56       6489.67       285.36 o                         
  24   6  -9        268.21        329.52       125.10 o                         
  26   6  -9        819.68        814.20       152.20 o                         
  28   6  -9       2034.91       2085.94       177.42 o                         
  30   6  -9       1536.43       1043.11       688.07 o                         
  -9   7  -9        921.31        335.57       373.40 o                         
  -7   7  -9         55.39       -102.43       139.67 o                         
  -5   7  -9        946.88        511.41       192.39 o                         
  -3   7  -9        912.69       1076.69       214.05 o                         
  -1   7  -9       1739.25       1888.59       157.69 o                         
   1   7  -9       1500.67       1600.87       257.36 o                         
   3   7  -9       1667.19       1839.07       110.95 o                         
   5   7  -9        898.82       1124.42        65.28 o                         
   7   7  -9        674.80        690.53        40.53 o                         
   9   7  -9       2456.90       2565.32        80.17 o                         
  11   7  -9       3927.00       4390.71       115.59 o                         
  13   7  -9       2615.32       2668.42       117.06 o                         
  15   7  -9        321.54        385.44        39.66 o                         
  17   7  -9        850.92        866.34        59.33 o                         
  19   7  -9       1599.14       1632.32        59.70 o                         
  21   7  -9       1332.88       1413.90        69.36 o                         
  23   7  -9       1257.02       1238.02        78.58 o                         
  25   7  -9       1408.34       1434.76       263.63 o                         
  27   7  -9        683.55        572.58       114.50 o                         
  -4   8  -9       1965.02       1793.43       132.87 o                         
  -2   8  -9       4054.34       3392.25      1491.62 o                         
   0   8  -9       1906.78       1924.79       650.60 o                         
   2   8  -9        722.99        822.93        70.62 o                         
   4   8  -9       1507.32       1427.93        88.31 o                         
   6   8  -9       2082.07       2276.13       113.01 o                         
   8   8  -9        740.44        579.50        77.51 o                         
  10   8  -9       1500.65       1586.93       108.44 o                         
  12   8  -9       5725.80       6278.89       227.26 o                         
  14   8  -9        573.96        415.11       202.45 o                         
  16   8  -9        265.55        181.01        92.21 o                         
  18   8  -9       1672.54       1388.72       279.74 o                         
  20   8  -9         37.12         81.38       123.94 o                         
  22   8  -9        199.93         62.37        42.01 o                         
   5   9  -9        692.44        448.81       348.90 o                         
   7   9  -9       1238.24       1153.87       293.72 o                         
   9   9  -9       1109.27        338.74       301.49 o                         
  11   9  -9        168.39         99.37        49.55 o                         
  13   9  -9        255.78         86.15        73.46 o                         
 -20   0  -8        251.30        258.31       289.77 o                         
 -18   0  -8       2126.97       1864.63       282.50 o                         
 -16   0  -8       1002.95        570.69       288.82 o                         
 -14   0  -8       7563.62       7832.39       256.42 o                         
 -12   0  -8      11554.85      11603.54       258.31 o                         
 -10   0  -8        933.63        954.21       165.20 o                         
  -8   0  -8      14237.64      14615.08       233.81 o                         
  -6   0  -8       1760.05       1443.17       149.23 o                         
  -4   0  -8       6497.11       5714.98       146.55 o                         
  -2   0  -8       3152.29       3117.78       119.36 o                         
   0   0  -8      27965.16      22111.86       193.81 o                         
   2   0  -8      30976.27      30419.14       209.31 o                         
   4   0  -8      16063.73      16515.12       153.50 o                         
   6   0  -8       5323.24       5651.59       121.57 o                         
   8   0  -8     115391.73     117932.27       357.12 o                         
  10   0  -8      26981.16      22992.08       169.47 o                         
  12   0  -8      27017.89      24656.26       180.85 o                         
  14   0  -8      51426.47      54872.09       279.34 o                         
  16   0  -8      12154.70      13424.52       329.61 o                         
  18   0  -8      14542.75      12788.55       982.74 o                         
  20   0  -8      37560.65      34921.03      3186.15 o                         
  22   0  -8      18764.15      17515.07      1645.68 o                         
  24   0  -8      27136.38      26672.26      2025.80 o                         
  26   0  -8       1512.93       1633.52       235.15 o                         
  28   0  -8       5921.36       5796.09       220.61 o                         
  30   0  -8      13741.45      13238.86       195.29 o                         
  32   0  -8        484.89        265.60       156.39 o                         
  34   0  -8        483.39        418.83       184.82 o                         
  36   0  -8       3109.27       3194.37       258.71 o                         
 -19   1  -8        164.58         71.48       222.03 o                         
 -17   1  -8       1214.36       1435.15       175.93 o                         
 -15   1  -8        445.94        333.21       172.31 o                         
 -13   1  -8       5679.92       6200.55       183.91 o                         
 -11   1  -8       5206.54       5276.47       155.58 o                         
  -9   1  -8        464.09        287.89       107.39 o                         
  -7   1  -8        928.78        924.40       104.10 o                         
  -5   1  -8       4817.90       4804.26       116.57 o                         
  -3   1  -8      18630.37      17443.82       413.40 o                         
  -1   1  -8       9869.83       9895.55       618.43 o                         
   1   1  -8       6052.86       6444.30        86.89 o                         
   3   1  -8       1818.19       1952.38        91.69 o                         
   5   1  -8      14270.07      14013.68        99.99 o                         
   7   1  -8      37111.81      38635.78       147.40 o                         
   9   1  -8      17055.52      16364.66       113.74 o                         
  11   1  -8       7102.41       7075.49        84.97 o                         
  15   1  -8       2249.37       2183.41        80.21 o                         
  17   1  -8      11964.69      11915.08       208.76 o                         
  19   1  -8       8008.64       7138.74       191.64 o                         
  21   1  -8       3640.44       3601.29       123.43 o                         
  23   1  -8       8783.10       8256.77        99.41 o                         
  25   1  -8       1822.64       1769.05       177.12 o                         
  27   1  -8       1092.99       1106.52       100.97 o                         
  29   1  -8       2224.45       2299.45       113.26 o                         
  31   1  -8       1763.15       1575.33       167.60 o                         
  33   1  -8       1319.75       1195.90       155.13 o                         
  35   1  -8        715.78        840.59       178.34 o                         
 -20   2  -8         79.26        -20.60       248.39 o                         
 -18   2  -8        282.99       -110.78       211.90 o                         
 -16   2  -8       6474.64       6232.10       222.68 o                         
 -14   2  -8       1205.38       1215.92       169.31 o                         
 -12   2  -8       1797.35       1615.24       136.80 o                         
 -10   2  -8       3997.55       3857.48       392.61 o                         
  -8   2  -8       2688.46       2749.21       117.19 o                         
  -6   2  -8      10132.41      10248.65       147.33 o                         
  -4   2  -8      10679.40      10638.92       124.19 o                         
  -2   2  -8        583.40        568.68        77.58 o                         
   0   2  -8      27152.36      27810.37       410.00 o                         
   2   2  -8       3373.73       3321.98       253.41 o                         
   4   2  -8       1878.39       2028.87        70.79 o                         
   6   2  -8      41724.55      43370.38       307.24 o                         
   8   2  -8       3726.59       4051.52       168.05 o                         
  10   2  -8       1630.79       1567.29        69.08 o                         
  12   2  -8      36176.73      32659.57      2215.18 o                         
  14   2  -8       9472.24       9375.00       126.72 o                         
  16   2  -8       2490.72       2370.24        55.52 o                         
  18   2  -8      22143.22      21623.99       499.60 o                         
  20   2  -8       9963.89       9615.84       362.20 o                         
  22   2  -8       2598.59       2971.71        77.10 o                         
  24   2  -8       2482.46       2472.04        88.49 o                         
  26   2  -8       5209.73       4970.29       169.19 o                         
  28   2  -8       1862.29       2284.05       100.15 o                         
  30   2  -8        991.01       1111.12       158.31 o                         
  32   2  -8       3961.39       3600.73       156.35 o                         
  34   2  -8        429.61        499.98       151.83 o                         
  36   2  -8         56.38        224.67       188.30 o                         
 -19   3  -8         16.19        174.73       215.80 o                         
 -17   3  -8       1269.75       1147.64       386.52 o                         
 -15   3  -8       3003.60       3361.71       232.86 o                         
 -13   3  -8       3976.06       4055.95       323.29 o                         
 -11   3  -8        973.44       1184.35       165.04 o                         
  -9   3  -8       3645.72       3656.87       167.18 o                         
  -7   3  -8       6898.39       7014.87       159.35 o                         
  -5   3  -8       2163.02       2317.13       377.91 o                         
  -3   3  -8       6995.55       7434.88       114.85 o                         
  -1   3  -8      20846.48      21584.69       146.93 o                         
   1   3  -8       4082.20       4017.52       159.51 o                         
   3   3  -8        161.37        103.58        55.76 o                         
   5   3  -8       9452.64       9187.24       398.30 o                         
   7   3  -8      14498.46      15101.12       399.24 o                         
   9   3  -8       3483.31       4007.43       226.72 o                         
  11   3  -8      12832.87      12106.23       290.33 o                         
  13   3  -8       8862.15       8869.67       134.05 o                         
  15   3  -8      10774.45      11433.86       153.32 o                         
  17   3  -8       5058.94       5244.92        96.53 o                         
  19   3  -8        159.25        271.41        67.88 o                         
  21   3  -8       3338.84       3736.53       233.85 o                         
  23   3  -8        761.16       1009.95        92.09 o                         
  25   3  -8       1512.50       1752.72        94.04 o                         
  27   3  -8       1915.65       2348.84       118.51 o                         
  29   3  -8       2563.05       2730.82       174.78 o                         
  31   3  -8       1329.07       1594.78       141.26 o                         
  33   3  -8       4520.12       4517.49       257.03 o                         
  35   3  -8        296.22        295.67       193.40 o                         
 -18   4  -8       3864.31       2177.68       979.42 o                         
 -16   4  -8        808.44        567.46       273.88 o                         
 -14   4  -8        175.42        341.17       174.92 o                         
 -12   4  -8       1765.42       1825.98       161.54 o                         
 -10   4  -8       2155.72       2403.52       271.59 o                         
  -8   4  -8       1886.26       1597.02       190.57 o                         
  -6   4  -8      14019.34      14861.60       515.44 o                         
  -4   4  -8       9505.00       9907.66       387.23 o                         
  -2   4  -8       3231.02       3435.68       461.77 o                         
   0   4  -8       1836.25       1849.62       161.49 o                         
   2   4  -8      12323.08      12841.35       121.81 o                         
   4   4  -8       2832.60       2784.02        96.39 o                         
   6   4  -8       1335.82       1340.33       122.20 o                         
   8   4  -8       7574.84       7859.61        99.41 o                         
  10   4  -8       1686.65       1625.92        67.07 o                         
  12   4  -8       4666.81       4432.37        74.51 o                         
  14   4  -8      14147.80      14173.46       281.78 o                         
  16   4  -8       6282.04       6511.41       184.82 o                         
  18   4  -8       4406.05       4623.26       232.31 o                         
  20   4  -8       1490.17       1434.13        81.83 o                         
  22   4  -8       1799.70       1800.66        88.90 o                         
  24   4  -8       5806.53       5639.60       192.86 o                         
  26   4  -8       6416.62       6167.32       414.15 o                         
  28   4  -8       2186.08       2412.69       151.39 o                         
  30   4  -8       4982.21       5451.19       147.34 o                         
  32   4  -8         67.06        167.55       168.21 o                         
  34   4  -8       1591.16       1171.80       192.42 o                         
 -15   5  -8        353.04        273.91       180.07 o                         
 -13   5  -8        954.33       1091.75       271.75 o                         
 -11   5  -8        241.84        210.48       232.15 o                         
  -9   5  -8       4033.35       4361.72       262.66 o                         
  -7   5  -8       7699.65       8143.64       210.18 o                         
  -5   5  -8       2076.87       2572.05       110.57 o                         
  -3   5  -8        193.42        236.27        79.46 o                         
  -1   5  -8        667.67        829.65        82.46 o                         
   1   5  -8       7651.01       8555.79       146.07 o                         
   3   5  -8      15654.04      16254.56       406.99 o                         
   5   5  -8       9046.95       9095.83       161.57 o                         
   7   5  -8       1096.65       1036.50        52.34 o                         
   9   5  -8       1509.00       1415.14        79.47 o                         
  11   5  -8        789.70        825.11        41.21 o                         
  13   5  -8       6454.01       6385.18       142.37 o                         
  15   5  -8      15300.26      15932.89       239.77 o                         
  17   5  -8       7904.07       8213.71       332.04 o                         
  19   5  -8       1413.08       1451.51       125.20 o                         
  21   5  -8       6078.84       6520.71       284.95 o                         
  23   5  -8        776.35        818.31        89.31 o                         
  25   5  -8       3612.29       3760.94       166.43 o                         
  27   5  -8       1786.93       1989.75       141.97 o                         
  29   5  -8       2599.00       3168.91       198.92 o                         
  31   5  -8        319.17        194.77       168.15 o                         
 -14   6  -8        746.68        151.26       254.36 o                         
 -12   6  -8        754.99        193.55       189.59 o                         
 -10   6  -8       2701.87       2947.46       432.84 o                         
  -8   6  -8       1233.76       1474.00       132.73 o                         
  -6   6  -8        648.18        548.45       110.00 o                         
  -4   6  -8        361.75        423.79        99.14 o                         
  -2   6  -8       2501.85       2899.94       162.67 o                         
   0   6  -8       1405.60       1553.78        88.23 o                         
   2   6  -8       1431.67       1798.39       240.19 o                         
   4   6  -8       4552.82       4756.20        99.83 o                         
   6   6  -8        337.23        366.61        55.39 o                         
   8   6  -8        264.03        303.14        35.06 o                         
  10   6  -8        455.88        544.73        37.81 o                         
  12   6  -8       2745.82       2911.91        53.63 o                         
  14   6  -8       1981.23       2186.05        74.86 o                         
  16   6  -8       2606.08       2698.92        94.46 o                         
  18   6  -8        896.64       1072.38        80.44 o                         
  20   6  -8        252.35        273.28        67.91 o                         
  22   6  -8       2467.75       2750.93       118.59 o                         
  24   6  -8       3645.61       3789.31       391.90 o                         
  26   6  -8       2429.27       2478.24       452.29 o                         
  28   6  -8         88.52        184.82       138.65 o                         
  30   6  -8         36.37         66.47       158.28 o                         
 -11   7  -8        556.53        127.05       197.37 o                         
  -9   7  -8        510.15        411.49       157.29 o                         
  -7   7  -8       1044.54       1204.67       214.13 o                         
  -5   7  -8       1643.35       1237.79       643.89 o                         
  -3   7  -8       3535.09       3880.96       120.70 o                         
  -1   7  -8       4128.58       4440.15       104.81 o                         
   1   7  -8       1371.71       1304.08        96.40 o                         
   3   7  -8        561.98        644.67        85.33 o                         
   5   7  -8       7153.24       7356.79        58.28 o                         
   7   7  -8         34.14         89.52        67.81 o                         
   9   7  -8       1943.78       2219.85        84.64 o                         
  11   7  -8       8986.70       9986.54       688.16 o                         
  13   7  -8       1289.73       1461.72       152.01 o                         
  15   7  -8       3080.22       3173.94       208.43 o                         
  17   7  -8       3711.04       3935.51       219.90 o                         
  19   7  -8        714.04        815.91        56.49 o                         
  21   7  -8       2819.39       3101.95       293.12 o                         
  23   7  -8       1475.38       1565.91       164.69 o                         
  25   7  -8        111.83         41.13        98.41 o                         
  27   7  -8       1810.87       1612.08      1072.30 o                         
  -6   8  -8         92.94         17.30       213.65 o                         
  -4   8  -8         40.70        -41.02        99.87 o                         
  -2   8  -8        229.13        155.21        80.33 o                         
   0   8  -8        781.03        803.79        59.10 o                         
   2   8  -8        310.53        274.81        66.55 o                         
   4   8  -8          8.27         13.08        60.85 o                         
   6   8  -8       1785.04       1810.16        68.24 o                         
   8   8  -8        875.79       1087.34        67.59 o                         
  10   8  -8       1211.95       1509.32       115.27 o                         
  12   8  -8         31.36         36.01        74.16 o                         
  14   8  -8         33.48         53.28        80.34 o                         
  16   8  -8        789.09        817.00       171.29 o                         
  18   8  -8        175.43         50.22       100.68 o                         
  20   8  -8        309.34        245.04       110.22 o                         
  22   8  -8       2282.77       1157.53       386.74 o                         
   1   9  -8        111.70        269.38       307.64 o                         
   3   9  -8       1292.15        694.16       352.85 o                         
   5   9  -8        215.39         36.20       330.24 o                         
   7   9  -8          3.61         -3.79       251.52 o                         
   9   9  -8       2519.42       3387.32       323.92 o                         
  11   9  -8        680.09       1097.12       275.70 o                         
  13   9  -8         39.34        -21.70        52.65 o                         
  15   9  -8        313.44         96.26        82.82 o                         
 -21   1  -7        309.88        109.15       198.68 o                         
 -19   1  -7       1956.45       1763.72       194.83 o                         
 -17   1  -7       1305.94       1184.45       201.89 o                         
 -15   1  -7        352.98        367.21       137.79 o                         
 -13   1  -7       4330.23       4249.04       214.29 o                         
 -11   1  -7       5496.14       5208.64       135.58 o                         
  -9   1  -7       3758.06       3821.81       148.78 o                         
  -7   1  -7       1552.66       1296.46        88.69 o                         
  -5   1  -7       1096.25        739.21       131.05 o                         
  -3   1  -7        898.25        911.57       121.81 o                         
  -1   1  -7      17561.03      17378.33       190.65 o                         
   1   1  -7       8013.56       7549.83       111.37 o                         
   3   1  -7      17921.06      19346.55       120.70 o                         
   5   1  -7      17901.96      17864.99       184.25 o                         
   7   1  -7       3937.72       3273.49       112.95 o                         
   9   1  -7      20127.77      19429.66       197.45 o                         
  13   1  -7      19210.40      18224.53       412.12 o                         
  15   1  -7       3055.88       2907.78       108.89 o                         
  17   1  -7      25656.00      22362.02       370.10 o                         
  19   1  -7      19237.10      19426.54       289.24 o                         
  21   1  -7       8425.98       8567.20        88.34 o                         
  23   1  -7      18005.61      17676.85       551.85 o                         
  25   1  -7       1846.16       1817.07       122.97 o                         
  27   1  -7        162.82        223.31        91.32 o                         
  29   1  -7       2444.61       2333.79       185.12 o                         
  31   1  -7       1634.53       1739.66       140.26 o                         
  33   1  -7       2132.16       2468.41       151.74 o                         
  35   1  -7       1649.63       1300.80       292.67 o                         
 -20   2  -7       1174.64       1131.87       200.59 o                         
 -18   2  -7       1415.25        760.66       202.48 o                         
 -16   2  -7        942.54        870.38       146.27 o                         
 -14   2  -7       1176.15       1324.31       185.59 o                         
 -12   2  -7       2013.90       2271.07       140.85 o                         
 -10   2  -7       2210.72       2278.56       150.10 o                         
  -8   2  -7       1323.15       1511.73       102.13 o                         
  -6   2  -7        266.16        326.97        81.04 o                         
  -4   2  -7      17252.25      17562.42       898.25 o                         
  -2   2  -7      17524.47      17318.23       129.58 o                         
   0   2  -7       4354.15       4256.81       487.46 o                         
   2   2  -7       8976.56       8912.73       967.01 o                         
   4   2  -7       7297.30       7316.33        86.95 o                         
   6   2  -7       5776.94       6112.33        70.69 o                         
   8   2  -7       6411.50       6209.27       218.49 o                         
  10   2  -7      15882.08      14976.01       113.31 o                         
  12   2  -7      14632.34      14549.47       114.47 o                         
  14   2  -7       3968.07       4215.88       110.08 o                         
  16   2  -7      12414.53      12260.98       547.15 o                         
  18   2  -7       1203.68       1335.08       104.27 o                         
  20   2  -7       5091.61       5113.48       282.47 o                         
  22   2  -7       1095.47       1268.77        73.99 o                         
  24   2  -7       3744.58       3618.90       225.65 o                         
  26   2  -7       1045.86       1049.52       112.27 o                         
  28   2  -7       1080.92       1284.74       122.36 o                         
  30   2  -7        521.51        520.27       110.47 o                         
  32   2  -7        657.07        732.84       131.12 o                         
  34   2  -7        445.62        413.59       180.11 o                         
 -19   3  -7       1391.47       1487.49       239.79 o                         
 -17   3  -7       4391.17       4045.69       258.87 o                         
 -15   3  -7        473.56        377.37       168.01 o                         
 -13   3  -7       4260.62       4469.93       286.61 o                         
 -11   3  -7        598.28        562.31       124.21 o                         
  -9   3  -7       7243.58       7191.86       142.34 o                         
  -7   3  -7      14228.75      14347.60       466.35 o                         
  -5   3  -7       7122.51       7484.92       453.63 o                         
  -3   3  -7       4772.03       5122.12       104.97 o                         
  -1   3  -7      14380.74      14525.56       213.26 o                         
   1   3  -7       4750.52       4558.51       195.16 o                         
   3   3  -7       4761.13       4591.95        95.25 o                         
   5   3  -7      35548.38      33473.61      2632.31 o                         
   7   3  -7       7811.97       7298.97       497.97 o                         
   9   3  -7       9738.76       9572.01       124.20 o                         
  11   3  -7       5215.57       5305.76       103.87 o                         
  13   3  -7       2628.40       2601.06        49.66 o                         
  15   3  -7       9092.55       9595.20        95.79 o                         
  17   3  -7       6924.33       6665.90       309.52 o                         
  19   3  -7       4094.32       4100.62       119.34 o                         
  21   3  -7        667.25        691.79        68.65 o                         
  23   3  -7         11.98         57.89        85.59 o                         
  25   3  -7       4198.23       3834.16       133.82 o                         
  27   3  -7       4791.20       5038.70       124.17 o                         
  29   3  -7       6541.97       6679.85       151.59 o                         
  31   3  -7       1152.65        971.12       147.00 o                         
  33   3  -7       1240.58        993.06       159.60 o                         
 -18   4  -7         79.68        244.43       198.85 o                         
 -16   4  -7        660.78        789.22       214.34 o                         
 -14   4  -7        759.67        851.88       156.18 o                         
 -12   4  -7       3157.06       3102.87       158.75 o                         
 -10   4  -7       5293.42       5424.07       142.93 o                         
  -8   4  -7       4975.97       5519.21       115.58 o                         
  -6   4  -7       2246.08       2268.25       212.23 o                         
  -4   4  -7        506.22        622.81        80.23 o                         
  -2   4  -7      13454.72      14298.50       121.56 o                         
   0   4  -7       1723.85       1872.57       116.83 o                         
   2   4  -7      11028.32      11170.88       116.66 o                         
   4   4  -7      16866.35      17030.33      1136.48 o                         
   6   4  -7         21.52         81.58        50.98 o                         
   8   4  -7      12968.72      11914.99       262.96 o                         
  10   4  -7       8868.73       8996.89       538.56 o                         
  12   4  -7        640.59        821.03        96.31 o                         
  14   4  -7       8756.96       9010.16        99.89 o                         
  16   4  -7       8964.81      10176.39       113.25 o                         
  18   4  -7       1028.79       1015.11        65.60 o                         
  20   4  -7       7324.96       7662.49        96.19 o                         
  22   4  -7       2874.35       3037.29       176.09 o                         
  24   4  -7        119.99         33.48        97.07 o                         
  26   4  -7       5054.66       5140.50       314.45 o                         
  28   4  -7        627.84        871.10       124.00 o                         
  30   4  -7        437.75        481.50       131.42 o                         
  32   4  -7       2164.21       2184.05       173.27 o                         
 -17   5  -7        584.46        266.38       187.31 o                         
 -15   5  -7        391.33          9.21       181.84 o                         
 -13   5  -7        414.89        196.31       281.00 o                         
 -11   5  -7       2561.87       2694.70       152.78 o                         
  -9   5  -7       1956.04       2159.03       183.38 o                         
  -7   5  -7       2706.14       2888.94       113.00 o                         
  -5   5  -7       3335.29       3307.16       138.56 o                         
  -3   5  -7       3574.55       3659.53       359.41 o                         
  -1   5  -7       1140.18       1021.55       120.30 o                         
   1   5  -7      10466.21      11119.73       733.13 o                         
   3   5  -7       5614.11       5833.96       138.56 o                         
   5   5  -7       4789.74       4807.35       100.80 o                         
   7   5  -7        532.56        649.21        47.02 o                         
   9   5  -7        599.14        603.57        35.72 o                         
  11   5  -7       2174.52       2324.75        67.76 o                         
  13   5  -7        933.93        926.69       118.54 o                         
  15   5  -7        409.21        470.29        63.73 o                         
  17   5  -7       3294.68       3752.04       192.47 o                         
  19   5  -7         66.64        116.53        85.02 o                         
  21   5  -7        835.00        814.23        82.49 o                         
  23   5  -7       2448.99       2783.19       111.50 o                         
  25   5  -7         64.26        153.68       106.34 o                         
  27   5  -7        115.39         65.20       111.92 o                         
  29   5  -7       1088.30       1062.90       148.28 o                         
  31   5  -7        420.69        129.21       163.98 o                         
 -14   6  -7       1409.41       1179.52       422.33 o                         
 -12   6  -7        161.92        101.38       137.70 o                         
 -10   6  -7       3891.67       4512.77       195.00 o                         
  -8   6  -7        572.29        670.58       121.34 o                         
  -6   6  -7        243.79        227.94        93.44 o                         
  -4   6  -7        699.43        742.69       113.51 o                         
  -2   6  -7       2244.86       2584.96       151.84 o                         
   0   6  -7       1146.72       1224.56       104.36 o                         
   2   6  -7       7798.33       8338.99       202.65 o                         
   4   6  -7       5079.91       5539.94       220.13 o                         
   6   6  -7       1263.88       1436.53        37.34 o                         
   8   6  -7       5234.03       5510.21        58.95 o                         
  10   6  -7       1733.31       1744.46        37.61 o                         
  12   6  -7       1015.52       1122.33       101.20 o                         
  14   6  -7       2342.60       2454.19        56.21 o                         
  16   6  -7       9834.53      10094.91       384.17 o                         
  18   6  -7       3360.48       3500.11       117.33 o                         
  20   6  -7       1079.14       1586.03       106.98 o                         
  22   6  -7       1737.08       1678.35       124.41 o                         
  24   6  -7       2698.31       3065.95       128.18 o                         
  26   6  -7       3253.66       3742.79       139.18 o                         
  28   6  -7        589.57        774.70       190.46 o                         
 -11   7  -7         34.73        102.83       324.71 o                         
  -9   7  -7         11.29         21.28       131.51 o                         
  -7   7  -7        869.12        394.43       159.19 o                         
  -5   7  -7       1110.56       1087.37       121.02 o                         
  -3   7  -7       1439.58       1511.60        92.36 o                         
  -1   7  -7       3331.09       3581.34       275.11 o                         
   1   7  -7        127.64         60.34        80.83 o                         
   3   7  -7       3231.16       3576.58       111.04 o                         
   5   7  -7       2268.50       2542.96       217.64 o                         
   7   7  -7        378.68        478.49        57.14 o                         
   9   7  -7       1131.64       1187.28        68.88 o                         
  11   7  -7       2880.38       3015.85       298.60 o                         
  13   7  -7       1681.51       1618.95       426.27 o                         
  15   7  -7        491.49        348.69        83.97 o                         
  17   7  -7        805.97        747.99        68.60 o                         
  19   7  -7       2498.55       2434.00       555.86 o                         
  21   7  -7       1955.22       2159.98        78.65 o                         
  23   7  -7          8.73        -53.22        87.05 o                         
  25   7  -7        573.33        369.82       143.37 o                         
  -8   8  -7       1342.90       1214.85       107.81 o                         
  -6   8  -7        929.46        489.12        98.72 o                         
  -4   8  -7        454.92        339.50       115.56 o                         
  -2   8  -7       2688.16       3063.64       114.56 o                         
   0   8  -7       2155.01       2021.93       130.23 o                         
   2   8  -7       1047.77        930.33        45.16 o                         
   4   8  -7       3028.74       3117.85       153.76 o                         
   6   8  -7       1732.88       1925.76       136.69 o                         
   8   8  -7       9205.28       8740.99      1069.08 o                         
  10   8  -7       4118.37       4283.10       164.49 o                         
  12   8  -7        501.00        541.62       298.09 o                         
  14   8  -7       5441.68       5317.92       260.28 o                         
  16   8  -7        820.19        480.39       294.63 o                         
  18   8  -7        326.52        201.96        89.81 o                         
  20   8  -7       2824.21       2556.75       553.10 o                         
  22   8  -7        683.82        432.73        85.37 o                         
  -1   9  -7        397.47          9.80       315.70 o                         
   1   9  -7         38.77         15.02       300.68 o                         
   3   9  -7       1196.45       1232.44       370.55 o                         
   5   9  -7        545.69        322.97       261.47 o                         
   7   9  -7        480.29        241.40       261.32 o                         
   9   9  -7       1214.96       1217.42       311.11 o                         
  11   9  -7         51.44       -242.03       259.26 o                         
  13   9  -7        297.25        149.51        89.44 o                         
  15   9  -7       1092.22        673.40       200.16 o                         
 -22   0  -6       2415.77       2368.77       319.65 o                         
 -20   0  -6         96.86        342.73       230.33 o                         
 -18   0  -6       7037.73       6424.95       258.47 o                         
 -16   0  -6       6498.71       7211.58       286.77 o                         
 -14   0  -6      13590.60      13912.08       259.26 o                         
 -12   0  -6       9310.17       9672.36       209.62 o                         
 -10   0  -6       9290.19       9580.67       197.29 o                         
  -8   0  -6        532.69        863.47       113.66 o                         
  -6   0  -6      11568.83      11205.64       164.09 o                         
  -4   0  -6      40172.41      40598.63       260.05 o                         
  -2   0  -6      10324.84      11345.86       135.48 o                         
   0   0  -6      44345.44      47177.88       227.49 o                         
   2   0  -6      14154.83      14070.16       123.94 o                         
   4   0  -6      24736.10      26191.12       153.34 o                         
   6   0  -6      21992.91      20767.02       137.22 o                         
   8   0  -6      54065.98      53679.65       210.73 o                         
  12   0  -6       3670.83       4186.71       182.67 o                         
  14   0  -6       2098.74       1942.47        64.82 o                         
  16   0  -6      58299.94      57020.81       286.93 o                         
  18   0  -6        468.34        304.47       135.80 o                         
  20   0  -6      18393.41      18800.58       212.47 o                         
  22   0  -6      31814.26      32742.21       291.51 o                         
  24   0  -6       5440.51       5560.85       184.64 o                         
  26   0  -6       2107.96       2454.61       175.32 o                         
  28   0  -6      11003.64      10961.55       311.11 o                         
  30   0  -6       2531.19       2342.89       441.61 o                         
  32   0  -6      11099.13      11162.25       550.54 o                         
  34   0  -6        789.54        530.69       228.67 o                         
 -23   1  -6        723.10        459.08       265.08 o                         
 -21   1  -6       2085.90       2119.02       262.68 o                         
 -19   1  -6       1392.56       1138.69       256.34 o                         
 -17   1  -6       6569.37       6258.17       215.55 o                         
 -15   1  -6       1260.65       1076.90       168.44 o                         
 -13   1  -6       3244.67       3616.26       140.92 o                         
 -11   1  -6       1915.13       2009.59       136.65 o                         
  -9   1  -6       1358.65       1430.06       281.55 o                         
  -7   1  -6       9173.09       9028.82       216.82 o                         
  -5   1  -6      19815.59      19727.82       397.82 o                         
  -3   1  -6      24443.73      24049.68       225.67 o                         
  -1   1  -6       4778.39       4558.35       110.74 o                         
   1   1  -6       5424.06       5395.39       489.83 o                         
   3   1  -6       1734.69       1517.83        51.54 o                         
   5   1  -6       8059.61       6732.36       501.45 o                         
   7   1  -6       3815.73       3561.90       500.03 o                         
   9   1  -6      19086.54      17966.86       215.47 o                         
  11   1  -6       9564.28       9383.99       353.84 o                         
  13   1  -6       5978.07       5938.65       262.92 o                         
  15   1  -6      16938.42      16221.19       752.65 o                         
  17   1  -6       8355.18       7916.90       244.19 o                         
  19   1  -6      15010.11      14642.76       244.17 o                         
  21   1  -6       2961.83       3265.19        92.20 o                         
  23   1  -6        144.76         53.22       109.20 o                         
  25   1  -6       1941.91       1700.48       117.65 o                         
  27   1  -6      12112.85      11687.75       479.94 o                         
  29   1  -6       2407.53       2621.10       174.32 o                         
  31   1  -6       2313.21       2321.73       261.67 o                         
  33   1  -6        297.97        226.83       160.25 o                         
  35   1  -6        663.49        409.21       191.65 o                         
 -22   2  -6        288.21        172.26       257.58 o                         
 -20   2  -6       5274.79       5185.66       238.23 o                         
 -18   2  -6        137.17         73.02       162.87 o                         
 -16   2  -6        652.00        553.61       190.42 o                         
 -14   2  -6      12828.75      12875.61       492.44 o                         
 -12   2  -6       2726.09       2407.88       174.61 o                         
 -10   2  -6       3635.43       4046.34       115.94 o                         
  -8   2  -6      13708.54      12973.79       135.07 o                         
  -6   2  -6      12238.91      12191.87       388.42 o                         
  -4   2  -6      10438.72      10932.47       143.23 o                         
  -2   2  -6      14504.04      14034.33       143.15 o                         
   0   2  -6       5481.68       5560.46        90.50 o                         
   2   2  -6      21445.68      21771.80       152.47 o                         
   4   2  -6      15718.72      16663.98       254.12 o                         
   6   2  -6      62937.82      51492.57     15670.91 o                         
   8   2  -6      75592.73      70090.38      3250.29 o                         
  10   2  -6       8992.49       8774.13       179.59 o                         
  12   2  -6       8163.33       9305.06       401.76 o                         
  14   2  -6      51697.16      51062.00      1068.87 o                         
  16   2  -6       6921.45       6574.29        73.81 o                         
  18   2  -6      11960.70      12122.59       153.50 o                         
  20   2  -6      12651.65      12114.62       467.03 o                         
  22   2  -6       5561.74       5517.34       102.61 o                         
  24   2  -6       1322.49       1395.96        92.13 o                         
  26   2  -6       6679.66       6583.98       205.39 o                         
  28   2  -6       3403.41       3548.23       140.72 o                         
  30   2  -6       2030.86       1700.54       133.45 o                         
  32   2  -6        314.65        283.02       138.03 o                         
  34   2  -6       1960.53       2106.93       298.51 o                         
 -21   3  -6        165.19         82.66       210.57 o                         
 -19   3  -6       1458.26       1301.16       197.66 o                         
 -17   3  -6        674.31        722.05       153.75 o                         
 -15   3  -6       3037.81       3213.59       232.07 o                         
 -13   3  -6       5273.17       5701.38       163.27 o                         
 -11   3  -6       2103.11       2229.13       149.00 o                         
  -9   3  -6       4175.67       4239.12       209.94 o                         
  -7   3  -6       2614.88       2875.84        97.73 o                         
  -5   3  -6      13222.63      13630.65       375.69 o                         
  -3   3  -6       5317.18       5836.27       359.09 o                         
  -1   3  -6      13405.75      13564.09       107.56 o                         
   1   3  -6      16929.33      17163.12       101.89 o                         
   3   3  -6      14142.63      14806.67       719.48 o                         
   5   3  -6       4670.70       4678.41       213.42 o                         
   7   3  -6      69103.50      61292.54      5212.34 o                         
   9   3  -6       3501.32       4028.89        40.10 o                         
  11   3  -6       3433.47       3919.94        43.50 o                         
  13   3  -6      13323.24      13510.58       439.14 o                         
  15   3  -6       3954.52       4054.70       152.20 o                         
  17   3  -6       6823.16       7014.46       173.30 o                         
  19   3  -6       3861.38       3893.19       144.20 o                         
  21   3  -6       3440.83       3584.20       218.78 o                         
  23   3  -6       4504.59       4560.24       163.48 o                         
  25   3  -6       3319.97       3349.73       172.53 o                         
  27   3  -6       1016.98       1100.70       115.68 o                         
  29   3  -6       2858.95       3013.15       135.72 o                         
  31   3  -6        595.27        737.99       191.38 o                         
  33   3  -6        531.85        621.54       167.19 o                         
 -20   4  -6       1042.87       1070.87       214.43 o                         
 -18   4  -6        349.11        160.14       187.46 o                         
 -16   4  -6       1741.69       2161.33       232.86 o                         
 -14   4  -6        721.59        695.41       130.48 o                         
 -12   4  -6       4253.05       4340.10       169.47 o                         
 -10   4  -6      11373.87      11699.96       423.59 o                         
  -8   4  -6       3802.84       3742.05       120.60 o                         
  -6   4  -6       3345.57       3495.84        85.79 o                         
  -4   4  -6       7671.94       8118.15       165.52 o                         
  -2   4  -6      10105.89      10930.75       363.52 o                         
   0   4  -6       1208.56       1308.65        52.80 o                         
   2   4  -6      35183.58      33400.43      1326.34 o                         
   4   4  -6      18915.97      19516.13       474.03 o                         
   6   4  -6       2092.27       2637.88       125.06 o                         
   8   4  -6        429.84        389.19        52.23 o                         
  10   4  -6      11627.18      10556.35       277.11 o                         
  12   4  -6       2234.75       2160.06        95.93 o                         
  14   4  -6       3847.76       3969.66        76.62 o                         
  16   4  -6       8672.70       8669.33       215.27 o                         
  18   4  -6        549.49        694.14        62.77 o                         
  20   4  -6       6098.07       6727.96       412.01 o                         
  22   4  -6       2827.25       2827.13       222.96 o                         
  24   4  -6       1251.36       1487.88       131.71 o                         
  26   4  -6       4182.59       4002.50       149.78 o                         
  28   4  -6       1051.94       1105.56       153.88 o                         
  30   4  -6        728.13        614.04       174.48 o                         
  32   4  -6        205.38        107.39       179.66 o                         
 -19   5  -6        489.72        140.88       211.46 o                         
 -17   5  -6        835.70        852.70       297.28 o                         
 -15   5  -6        360.75        490.81       175.87 o                         
 -13   5  -6       2337.31       2384.78       590.06 o                         
 -11   5  -6      14718.26      15503.42       172.46 o                         
  -9   5  -6        713.89        772.47       193.81 o                         
  -7   5  -6        475.57        458.00       102.71 o                         
  -5   5  -6       2321.18       2472.02       161.88 o                         
  -3   5  -6        350.01        348.74       105.92 o                         
  -1   5  -6       8089.40       9046.86       125.76 o                         
   1   5  -6      13383.44      13343.99       234.99 o                         
   3   5  -6       5717.36       5792.92       208.33 o                         
   5   5  -6       3891.02       3848.05        83.93 o                         
   7   5  -6       4825.39       5009.17       123.21 o                         
   9   5  -6       7930.64       7952.68       222.20 o                         
  11   5  -6       3645.89       3820.12        83.69 o                         
  13   5  -6       3887.68       3822.60       100.74 o                         
  15   5  -6       7886.11       8192.64       119.12 o                         
  17   5  -6        233.75        262.73        88.64 o                         
  19   5  -6       2970.40       3124.12       124.90 o                         
  21   5  -6       4737.92       4977.80       116.81 o                         
  23   5  -6       5791.89       6141.08       763.31 o                         
  25   5  -6       3366.94       3909.77       173.72 o                         
  27   5  -6        609.06        737.31       141.70 o                         
  29   5  -6        638.35        564.51       146.67 o                         
  31   5  -6       2930.46       2799.89       253.76 o                         
 -16   6  -6         41.68         -7.46       163.61 o                         
 -14   6  -6       1904.58       1729.69       793.44 o                         
 -12   6  -6        367.55        231.27       137.20 o                         
 -10   6  -6       1182.92       1037.38       115.47 o                         
  -8   6  -6       2145.38       2219.00       118.77 o                         
  -6   6  -6       2438.93       2889.19       148.92 o                         
  -4   6  -6       2183.57       2099.58        77.64 o                         
  -2   6  -6       2194.86       2172.39        85.64 o                         
   0   6  -6      11556.81      12308.76       125.05 o                         
   2   6  -6       4492.95       4397.69       174.80 o                         
   4   6  -6       2299.55       2447.14        40.48 o                         
   6   6  -6       1103.37       1165.62        52.44 o                         
   8   6  -6       4890.01       5463.37       436.31 o                         
  10   6  -6       1830.98       2062.72       137.13 o                         
  12   6  -6       7959.77       8418.17       313.86 o                         
  14   6  -6        531.09        457.43        52.89 o                         
  16   6  -6        265.62        362.51        81.46 o                         
  18   6  -6        815.67        776.45        73.46 o                         
  20   6  -6       2215.91       2536.52       168.60 o                         
  22   6  -6        764.04        788.41       110.83 o                         
  24   6  -6        347.71        239.06       133.11 o                         
  26   6  -6        214.87        262.54       137.85 o                         
  28   6  -6        746.88        486.05       160.95 o                         
 -13   7  -6        418.08        199.05       132.95 o                         
 -11   7  -6        308.45        382.01       138.56 o                         
  -9   7  -6       2704.55       2954.32       160.93 o                         
  -7   7  -6       2012.40       2157.92       112.65 o                         
  -5   7  -6       3034.96       3483.17       204.72 o                         
  -3   7  -6       3158.95       3625.89       144.05 o                         
  -1   7  -6        698.56        746.85        52.40 o                         
   1   7  -6       1790.13       1888.25        34.80 o                         
   3   7  -6       1307.30       1329.13        49.66 o                         
   5   7  -6        695.86        710.46        45.82 o                         
   7   7  -6       5331.53       5845.91       314.12 o                         
   9   7  -6        747.33        915.04       123.75 o                         
  11   7  -6         23.37        -33.60        66.63 o                         
  13   7  -6      12323.52      12676.47       453.32 o                         
  15   7  -6        395.77        433.75        90.26 o                         
  17   7  -6        740.43        896.21        46.84 o                         
  19   7  -6       3005.06       3268.65        75.89 o                         
  21   7  -6       1341.08       1725.83       112.24 o                         
  23   7  -6        708.36        468.70       284.87 o                         
  25   7  -6       5258.87       5411.66       161.61 o                         
 -10   8  -6        116.40         40.65       114.73 o                         
  -8   8  -6        721.59        566.38       213.57 o                         
  -6   8  -6         41.48         35.40        94.14 o                         
  -4   8  -6        500.42        565.05        62.64 o                         
  -2   8  -6        148.17        136.28        50.72 o                         
   0   8  -6        302.60         42.05       308.58 o                         
   2   8  -6        637.73        695.26       253.41 o                         
   4   8  -6        107.52        100.86       201.72 o                         
   6   8  -6        480.08        374.19       202.98 o                         
   8   8  -6       1293.83       1358.72       220.93 o                         
  10   8  -6        723.11        811.57        51.93 o                         
  12   8  -6        265.37        311.75        87.94 o                         
  14   8  -6       1299.61       1339.60       105.89 o                         
  16   8  -6        431.04        432.60       270.50 o                         
  18   8  -6       1193.44       1090.62        93.92 o                         
  20   8  -6        137.45        113.29       121.39 o                         
  22   8  -6         63.64         -6.21        56.13 o                         
  -3   9  -6        658.80        638.04       316.81 o                         
  -1   9  -6        105.92         75.09       315.70 o                         
   1   9  -6        868.54        935.08       354.43 o                         
   3   9  -6         66.19        185.75       262.27 o                         
   5   9  -6       1602.22       1646.63       264.32 o                         
   7   9  -6       1807.20       1901.30       314.12 o                         
   9   9  -6        264.37        505.40       249.62 o                         
  11   9  -6       1760.09       2277.87       361.70 o                         
  13   9  -6        762.23        639.93       252.94 o                         
  15   9  -6         98.99          3.43        64.23 o                         
 -23   1  -5       1965.86       2050.89       211.23 o                         
 -21   1  -5        863.81        702.57       191.45 o                         
 -19   1  -5       2645.42       2677.25       182.67 o                         
 -17   1  -5       7997.81       8006.42       819.36 o                         
 -15   1  -5      10443.51       9500.71       169.13 o                         
 -13   1  -5       1336.49       1435.17       132.71 o                         
 -11   1  -5       8023.23       7886.89       125.11 o                         
  -9   1  -5       7414.51       6596.03       105.41 o                         
  -7   1  -5       2120.42       1998.65        75.95 o                         
  -5   1  -5       6418.14       5785.39       116.11 o                         
  -3   1  -5      20386.89      19681.38       418.53 o                         
  -1   1  -5       2583.63       3031.73        84.66 o                         
   1   1  -5       6585.32       6424.10       189.47 o                         
   3   1  -5       1156.62        728.00        67.03 o                         
   5   1  -5      10818.88      11998.91       600.65 o                         
   7   1  -5      40506.68      35609.06       355.01 o                         
   9   1  -5       3835.38       2970.73       249.32 o                         
  11   1  -5        213.94        192.10        33.58 o                         
  13   1  -5       2818.95       2676.07       125.95 o                         
  15   1  -5      28698.09      27410.28       848.25 o                         
  17   1  -5        330.06        264.14        71.91 o                         
  19   1  -5      50187.63      48321.99      1656.81 o                         
  21   1  -5       7423.84       7206.83       286.80 o                         
  23   1  -5        243.00        196.57        80.39 o                         
  25   1  -5       4779.43       4230.94       180.03 o                         
  27   1  -5       6777.50       6168.61       246.61 o                         
  29   1  -5        260.32        449.80       128.86 o                         
  31   1  -5       6769.44       7157.58       183.92 o                         
  33   1  -5       1763.23       1640.84       160.59 o                         
 -24   2  -5         94.02        134.72       218.61 o                         
 -22   2  -5       1513.85       1378.73       207.59 o                         
 -20   2  -5       1295.93        890.22       209.93 o                         
 -18   2  -5       1525.87       1433.07       152.73 o                         
 -16   2  -5        205.94        312.29       121.48 o                         
 -14   2  -5        741.70        795.79       140.17 o                         
 -12   2  -5       7170.14       7059.36       285.58 o                         
 -10   2  -5       1207.19        937.15       347.32 o                         
  -8   2  -5       1677.04       1437.63       256.02 o                         
  -6   2  -5      29484.89      31238.82       385.81 o                         
  -4   2  -5        286.98        315.44        62.98 o                         
  -2   2  -5      22005.11      22732.35       448.33 o                         
   0   2  -5       4455.20       4959.18        79.83 o                         
   2   2  -5      11799.74      10669.03       995.55 o                         
   4   2  -5      15005.53      13938.78       672.56 o                         
   6   2  -5      50865.02      43887.79      3309.40 o                         
   8   2  -5       2357.17       2459.86        74.38 o                         
  10   2  -5      16343.46      15993.30       673.42 o                         
  12   2  -5       5727.06       6197.78       219.69 o                         
  14   2  -5       4866.64       5045.08       282.05 o                         
  16   2  -5       1346.43       1469.58        70.50 o                         
  18   2  -5      10376.81      11035.06       536.19 o                         
  20   2  -5       1900.20       2005.77       135.64 o                         
  22   2  -5       3427.06       3402.74       126.63 o                         
  24   2  -5       2058.60       1983.41       101.23 o                         
  26   2  -5       4404.44       4202.50       117.07 o                         
  28   2  -5       1166.49       1299.00       114.87 o                         
  30   2  -5          6.38          5.63       135.16 o                         
  32   2  -5       1284.22       1531.40       213.32 o                         
  34   2  -5        413.14        277.30       191.12 o                         
 -23   3  -5        232.32          4.77       234.85 o                         
 -21   3  -5       4005.75       4767.84       714.08 o                         
 -19   3  -5        741.65        589.06       179.13 o                         
 -17   3  -5       1474.14       1274.47       138.16 o                         
 -15   3  -5        808.81        778.58       200.30 o                         
 -13   3  -5       1728.91       1630.30       192.55 o                         
 -11   3  -5       3935.21       3883.29       106.96 o                         
  -9   3  -5      22223.82      22799.28       298.15 o                         
  -7   3  -5       6062.71       6420.92       229.54 o                         
  -5   3  -5       6236.33       5992.01       172.87 o                         
  -3   3  -5       3274.78       3152.23       238.16 o                         
  -1   3  -5       6090.95       5916.95        96.75 o                         
   1   3  -5      52577.49      51172.57      1861.35 o                         
   3   3  -5       6979.39       6591.12       520.02 o                         
   5   3  -5       2529.30       2807.13       171.21 o                         
   7   3  -5      12975.75      12527.89       192.23 o                         
   9   3  -5      24297.30      24924.24       385.62 o                         
  11   3  -5       1467.71       1656.28        74.41 o                         
  13   3  -5      62064.25      63209.63      1398.40 o                         
  15   3  -5       2213.40       2036.77        68.29 o                         
  17   3  -5        616.30        675.99        94.53 o                         
  19   3  -5        700.59        852.65       135.88 o                         
  21   3  -5       8576.49       8319.61       195.58 o                         
  23   3  -5       4142.75       4449.44       151.79 o                         
  25   3  -5       8600.55       8719.37       447.78 o                         
  27   3  -5       1405.66       1396.77       127.88 o                         
  29   3  -5        403.82        543.71       140.92 o                         
  31   3  -5        273.13        148.30       144.72 o                         
  33   3  -5       1484.26       1048.45       181.03 o                         
 -22   4  -5        439.98        177.49       224.68 o                         
 -20   4  -5        268.13        205.40       178.50 o                         
 -18   4  -5         33.27        107.36       157.33 o                         
 -16   4  -5       1240.02        989.82       160.93 o                         
 -14   4  -5       1002.70       1266.38       149.64 o                         
 -12   4  -5       5056.66       5432.30       185.83 o                         
 -10   4  -5       4734.17       4889.79       110.46 o                         
  -8   4  -5       4232.48       4440.39       239.90 o                         
  -6   4  -5       5337.80       5846.20        93.60 o                         
  -4   4  -5       2580.14       2634.63        69.94 o                         
  -2   4  -5       5236.78       5456.06       189.36 o                         
   0   4  -5      44771.76      44968.87      3756.76 o                         
   2   4  -5       1019.63       1162.60        71.57 o                         
   4   4  -5       8417.19       8278.78       284.20 o                         
   6   4  -5      12803.09      11378.25      1966.76 o                         
   8   4  -5        686.07        618.29        25.33 o                         
  10   4  -5       4138.69       3885.34       117.92 o                         
  12   4  -5      18037.03      18555.37       107.07 o                         
  14   4  -5         21.21         25.94        49.14 o                         
  16   4  -5       4749.71       4834.50       312.04 o                         
  18   4  -5       9665.99      10178.67       414.93 o                         
  20   4  -5        405.87        367.93        77.07 o                         
  22   4  -5       4946.73       5200.13       235.84 o                         
  24   4  -5        400.84        301.69       100.30 o                         
  26   4  -5        131.68        150.63       113.23 o                         
  28   4  -5       1706.58       1905.06       183.48 o                         
  30   4  -5        142.70        169.18       171.21 o                         
  32   4  -5        614.85        479.39       189.65 o                         
 -19   5  -5        378.13        224.63       207.29 o                         
 -17   5  -5        599.75        580.24       181.19 o                         
 -15   5  -5        279.35        200.13       315.15 o                         
 -13   5  -5       1406.68       1485.67       351.66 o                         
 -11   5  -5       1759.02       1877.19       136.90 o                         
  -9   5  -5       4324.57       4333.63       113.66 o                         
  -7   5  -5       1949.33       2088.53       103.01 o                         
  -5   5  -5       1782.81       1841.45        72.91 o                         
  -3   5  -5       4663.14       5126.32       427.94 o                         
  -1   5  -5       2888.55       3126.67        81.13 o                         
   1   5  -5       3945.61       4148.45       185.31 o                         
   3   5  -5      15883.16      16184.12       575.17 o                         
   5   5  -5       2831.90       2674.04        37.04 o                         
   7   5  -5       1821.00       1829.68        73.89 o                         
   9   5  -5       7282.66       7064.46       164.45 o                         
  11   5  -5      13579.16      13759.12       473.26 o                         
  13   5  -5        394.39        570.92        58.17 o                         
  15   5  -5        474.31        497.51        65.51 o                         
  17   5  -5         19.82         78.23        65.63 o                         
  19   5  -5       2038.44       2210.93       225.07 o                         
  21   5  -5       1170.08       1348.79        92.26 o                         
  23   5  -5        537.59        529.80       117.11 o                         
  25   5  -5       1062.15       1155.00       131.09 o                         
  27   5  -5        602.98        812.22       139.53 o                         
  29   5  -5        409.64        417.44       150.40 o                         
 -18   6  -5       2296.25       2139.24       233.72 o                         
 -16   6  -5        328.01        168.70       178.18 o                         
 -14   6  -5       1931.74       2144.45       263.21 o                         
 -12   6  -5       4010.78       4444.50       139.47 o                         
 -10   6  -5        696.48        998.75        91.72 o                         
  -8   6  -5       7796.42       8144.82       439.88 o                         
  -6   6  -5       1763.99       1970.39       132.00 o                         
  -4   6  -5       1311.16       1396.53       152.25 o                         
  -2   6  -5       3726.08       4182.12       266.14 o                         
   0   6  -5       2103.59       2308.52        70.61 o                         
   2   6  -5        720.15        788.67        46.42 o                         
   4   6  -5       5687.96       6081.33       162.37 o                         
   6   6  -5       3073.19       3582.60       114.07 o                         
   8   6  -5       6351.42       6822.10        68.92 o                         
  10   6  -5       5174.28       5500.24       191.40 o                         
  12   6  -5       8622.58       8306.64       499.28 o                         
  14   6  -5        388.26        459.14        51.77 o                         
  16   6  -5        498.52        568.96        72.25 o                         
  18   6  -5       3968.77       3867.35       778.18 o                         
  20   6  -5        621.63        550.21        99.54 o                         
  22   6  -5       1293.91       1654.74       118.79 o                         
  24   6  -5       5017.21       5778.90       132.12 o                         
  26   6  -5        344.63        278.41       147.47 o                         
  28   6  -5        938.73        704.02       243.38 o                         
 -15   7  -5        536.38        285.21       152.37 o                         
 -13   7  -5        479.65        542.87       142.03 o                         
 -11   7  -5       1231.97       1208.89       171.21 o                         
  -9   7  -5       1000.21       1220.21       181.48 o                         
  -7   7  -5       1858.63       2149.46       162.35 o                         
  -5   7  -5       1908.46       2181.24        81.28 o                         
  -3   7  -5        364.21        275.77        52.18 o                         
  -1   7  -5        345.68        409.53        53.04 o                         
   1   7  -5       1908.42       1750.57        34.67 o                         
   3   7  -5         85.69        124.46        49.76 o                         
   5   7  -5        861.07        986.05       109.90 o                         
   7   7  -5       5387.51       6105.66       290.58 o                         
   9   7  -5        269.23        250.05        47.90 o                         
  11   7  -5       4234.67       4340.47      1229.38 o                         
  13   7  -5       1676.08       1593.52       166.22 o                         
  15   7  -5       1412.32       1348.29       114.15 o                         
  17   7  -5        756.42        710.96       108.25 o                         
  19   7  -5       1989.58       2167.33       193.66 o                         
  21   7  -5        410.09        434.06       158.24 o                         
  23   7  -5         66.46         93.68       117.03 o                         
  25   7  -5       1047.29        812.33       180.85 o                         
 -10   8  -5        228.37        112.99        97.54 o                         
  -8   8  -5         13.54         37.54        79.21 o                         
  -6   8  -5       7667.11       7641.43       269.43 o                         
  -4   8  -5       1235.26       1136.48       232.55 o                         
  -2   8  -5       1013.68        843.71       220.69 o                         
   0   8  -5       2878.20       3139.44       265.59 o                         
   2   8  -5       1195.50       1085.74       237.60 o                         
   4   8  -5       1595.79       1365.39       205.51 o                         
   6   8  -5       6016.36       5628.03       244.40 o                         
   8   8  -5        126.13        249.14       197.13 o                         
  10   8  -5       3717.98       3345.32       455.69 o                         
  12   8  -5       2884.54       2973.38       100.66 o                         
  14   8  -5        568.62        399.09       202.27 o                         
  16   8  -5       2928.98       2807.99       109.52 o                         
  18   8  -5        440.32        437.88       128.99 o                         
  20   8  -5       1080.06        935.93       539.23 o                         
  -5   9  -5        658.99       1089.85       307.00 o                         
  -3   9  -5        141.75        300.84       364.55 o                         
  -1   9  -5       2372.49       2418.88       377.51 o                         
   1   9  -5       1114.77       1194.66       290.40 o                         
   3   9  -5        193.65        206.14       266.85 o                         
   5   9  -5       1539.97       1558.89       319.49 o                         
   7   9  -5       2372.30       2442.91       279.18 o                         
   9   9  -5         31.53        185.44       254.04 o                         
  11   9  -5        746.40        802.45       259.26 o                         
  13   9  -5         87.20        207.09       256.73 o                         
  15   9  -5       1553.36        535.25       291.38 o                         
 -26   0  -4       1249.94        651.32       381.30 o                         
 -24   0  -4       2190.07       1980.35       359.33 o                         
 -22   0  -4       1565.47       1208.57       254.04 o                         
 -20   0  -4       2095.12       1814.20       216.89 o                         
 -18   0  -4       7628.42       7889.30       240.45 o                         
 -16   0  -4      34536.38      34613.01       335.78 o                         
 -14   0  -4       4642.67       4651.69       175.63 o                         
 -12   0  -4      14380.18      14790.09       201.40 o                         
 -10   0  -4      19399.08      18129.50       199.98 o                         
  -8   0  -4      37647.47      38426.53       240.77 o                         
  -6   0  -4       3210.06       2998.90       115.40 o                         
  -4   0  -4      39971.45      42581.99       215.31 o                         
  -2   0  -4        365.10        289.61        63.08 o                         
   0   0  -4       4590.34       4563.00        89.95 o                         
   2   0  -4      43599.15      44000.34       159.19 o                         
   4   0  -4      19804.99      18167.13       104.65 o                         
   8   0  -4       1470.35       1227.13        36.12 o                         
  10   0  -4      15361.58      17090.72       126.63 o                         
  12   0  -4       5460.00       5003.59        84.89 o                         
  14   0  -4       3297.50       3476.48       117.77 o                         
  16   0  -4       6185.87       6479.01       131.21 o                         
  18   0  -4      72259.58      69435.64       347.32 o                         
  20   0  -4       1307.03       1138.85       124.41 o                         
  22   0  -4        663.95        832.48       186.54 o                         
  24   0  -4      12026.03      11466.00       226.70 o                         
  26   0  -4       7474.95       7795.24       230.96 o                         
  28   0  -4        118.75        202.19       202.67 o                         
  30   0  -4      12232.35      10818.32       327.08 o                         
  32   0  -4       3399.20       2800.97       363.12 o                         
  34   0  -4       1454.69       1102.74       321.94 o                         
 -25   1  -4        264.21        162.07       197.10 o                         
 -23   1  -4        317.85        365.13       173.84 o                         
 -21   1  -4       3424.62       3467.97       669.42 o                         
 -19   1  -4       3835.99       3697.51       276.65 o                         
 -17   1  -4       1923.70       1961.92       136.84 o                         
 -15   1  -4       1251.60       1130.87       111.13 o                         
 -13   1  -4       8453.47       8303.70       153.27 o                         
 -11   1  -4       7868.89       7577.63       269.77 o                         
  -9   1  -4       7814.50       8097.91       110.69 o                         
  -7   1  -4       1690.44       1988.63        67.92 o                         
  -5   1  -4       7193.65       7876.22       203.38 o                         
  -3   1  -4      20338.10      22537.01       512.28 o                         
  -1   1  -4       2035.85       2304.39        55.32 o                         
   1   1  -4      10032.28       9825.44        68.71 o                         
   3   1  -4      43663.99      42619.85       662.54 o                         
   5   1  -4     113975.75     108178.83      2765.27 o                         
   7   1  -4       3155.84       3268.82        56.91 o                         
   9   1  -4      13836.14      13769.40       139.71 o                         
  11   1  -4      12213.65      12981.12       461.22 o                         
  13   1  -4      18898.39      17807.19      1043.76 o                         
  15   1  -4       1190.00       1080.19        51.16 o                         
  17   1  -4      17921.65      18774.37       487.42 o                         
  19   1  -4       1806.76       1867.64        78.72 o                         
  21   1  -4       6313.01       6628.25       322.76 o                         
  23   1  -4       6360.61       6216.57       390.09 o                         
  25   1  -4        974.35        926.76        90.21 o                         
  27   1  -4       2291.51       2028.81       115.45 o                         
  29   1  -4        774.71        784.98       224.82 o                         
  31   1  -4        314.50        134.33       164.29 o                         
  33   1  -4        424.11         94.50       166.96 o                         
 -24   2  -4       1739.38       1706.79       301.08 o                         
 -22   2  -4       3211.51       3296.01       227.93 o                         
 -20   2  -4       1038.54       1131.62       165.52 o                         
 -18   2  -4       8037.56       8128.62       186.13 o                         
 -16   2  -4        991.97       1034.85       128.84 o                         
 -14   2  -4       3831.58       3710.16       121.00 o                         
 -12   2  -4      23087.08      22485.27       560.34 o                         
 -10   2  -4       4761.19       4662.37       174.53 o                         
  -8   2  -4      17031.08      17817.52       301.79 o                         
  -6   2  -4      57479.63      60180.39       843.87 o                         
  -4   2  -4       9056.80       8729.55       373.16 o                         
  -2   2  -4       3296.70       3428.75        68.69 o                         
   0   2  -4      25589.08      23094.69       520.88 o                         
   2   2  -4      38529.85      37708.42       920.04 o                         
   4   2  -4      46715.84      29165.12     20174.51 o                         
   6   2  -4      16897.27      16260.76        97.54 o                         
   8   2  -4      36463.02      36561.46      1628.25 o                         
  10   2  -4      37679.06      36139.72       945.67 o                         
  12   2  -4       6770.64       6433.29       141.04 o                         
  14   2  -4      34364.88      33136.05      1154.96 o                         
  16   2  -4      19314.01      18406.24       804.01 o                         
  18   2  -4        329.06        261.95        64.45 o                         
  20   2  -4      11855.00      12504.76       451.23 o                         
  22   2  -4      11626.19      10649.02       966.82 o                         
  24   2  -4       3497.33       3480.62       181.83 o                         
  26   2  -4       8892.12       8706.49       210.67 o                         
  28   2  -4       5605.50       5515.78       146.44 o                         
  30   2  -4        903.36        863.01       143.43 o                         
  32   2  -4        842.48        559.19       169.83 o                         
 -23   3  -4       1796.69       1349.24       206.62 o                         
 -21   3  -4        910.21       1007.25       229.23 o                         
 -19   3  -4       1989.18       2170.25       158.73 o                         
 -17   3  -4       1443.61       1050.89       158.83 o                         
 -15   3  -4       2345.41       2179.36       122.60 o                         
 -13   3  -4       2193.23       2422.32       108.61 o                         
 -11   3  -4       3807.63       4003.69        99.61 o                         
  -9   3  -4       1929.23       2084.65        91.50 o                         
  -7   3  -4      11445.14      11647.81       280.45 o                         
  -5   3  -4      10026.06      10854.73       555.36 o                         
  -3   3  -4       6587.68       6911.52       279.65 o                         
  -1   3  -4       5365.78       5063.36        69.08 o                         
   1   3  -4      13969.21      14749.74       234.05 o                         
   3   3  -4      13043.08      12670.57       428.27 o                         
   5   3  -4      25695.89      25126.25       598.75 o                         
   7   3  -4      11591.20      11308.68       299.75 o                         
   9   3  -4      43372.32      44759.66      2334.86 o                         
  11   3  -4      11481.13      12365.84       449.60 o                         
  13   3  -4       7672.74       7539.08       156.52 o                         
  15   3  -4      24281.42      23167.16       472.42 o                         
  17   3  -4        166.52        149.85        57.16 o                         
  19   3  -4       1601.92       1694.62       110.87 o                         
  21   3  -4       3714.38       4117.58       113.98 o                         
  23   3  -4       2049.61       1742.36       189.08 o                         
  25   3  -4       2877.94       2493.39       110.11 o                         
  27   3  -4       1686.53       1898.55       136.77 o                         
  29   3  -4        741.75        762.50       128.57 o                         
  31   3  -4       2198.70       2001.75       175.85 o                         
 -22   4  -4       1988.21       1893.85       277.05 o                         
 -20   4  -4       1361.93       1447.24       169.66 o                         
 -18   4  -4         74.57         28.25       154.05 o                         
 -16   4  -4        625.96        884.42       203.30 o                         
 -14   4  -4       2640.77       2850.63       123.97 o                         
 -12   4  -4       1418.51       1511.05        92.07 o                         
 -10   4  -4       6286.91       6365.23       283.05 o                         
  -8   4  -4       1894.72       2301.29        82.73 o                         
  -6   4  -4       1003.17       1015.62        71.23 o                         
  -4   4  -4      17155.60      16816.93      1449.01 o                         
  -2   4  -4      16559.94      16332.87       679.61 o                         
   0   4  -4      19635.48      19326.39       708.71 o                         
   2   4  -4      14046.54      15045.86       484.02 o                         
   4   4  -4       3853.11       4067.39       145.73 o                         
   6   4  -4       6782.34       6256.57       341.53 o                         
   8   4  -4       4631.74       4580.73       159.54 o                         
  10   4  -4      20113.79      20134.19       242.74 o                         
  12   4  -4      38096.76      38561.21       765.05 o                         
  14   4  -4        102.51         41.61        55.23 o                         
  16   4  -4        361.58        478.75        93.88 o                         
  18   4  -4       4255.91       4045.29        88.22 o                         
  20   4  -4       1476.44       1414.60        98.06 o                         
  22   4  -4         92.04        218.84        96.00 o                         
  24   4  -4       5134.48       5409.71       196.78 o                         
  26   4  -4        176.06        286.69       123.48 o                         
  28   4  -4       1170.11       1107.24       134.61 o                         
  30   4  -4        825.09        647.87       174.71 o                         
 -21   5  -4        242.93        -42.94       201.47 o                         
 -19   5  -4        466.53        608.64       222.03 o                         
 -17   5  -4        253.43        180.57       166.47 o                         
 -15   5  -4       6416.77       7386.33       178.17 o                         
 -13   5  -4       1186.53       1363.93       119.06 o                         
 -11   5  -4        162.82        139.87        96.06 o                         
  -9   5  -4      10101.30      11602.93       185.28 o                         
  -7   5  -4       3532.27       3649.40       131.77 o                         
  -5   5  -4       4531.52       4608.08       726.80 o                         
  -3   5  -4      23256.90      24239.90      1053.01 o                         
  -1   5  -4      10516.19      10903.69       311.99 o                         
   1   5  -4       5549.17       6344.90       384.97 o                         
   3   5  -4      12829.74      12761.64       304.79 o                         
   5   5  -4       6185.69       6484.27       184.02 o                         
   7   5  -4       9610.62       9872.29       108.96 o                         
   9   5  -4       3644.97       3288.88       102.73 o                         
  11   5  -4      10545.42      10224.67       453.13 o                         
  13   5  -4       1093.27       1458.44        83.86 o                         
  15   5  -4       6083.59       6709.62       332.55 o                         
  17   5  -4      10746.54      11541.00       109.94 o                         
  19   5  -4       2112.82       2614.48       166.53 o                         
  21   5  -4         50.69        -73.17       106.66 o                         
  23   5  -4       3230.75       3763.12       112.90 o                         
  25   5  -4       1010.75       1186.99       126.41 o                         
  27   5  -4        965.02       1169.52       142.99 o                         
  29   5  -4       2029.76       2056.67       181.60 o                         
 -18   6  -4        136.27          1.03       178.39 o                         
 -16   6  -4         36.81        -22.85       133.56 o                         
 -14   6  -4       1404.20       1428.86       227.09 o                         
 -12   6  -4       3822.39       3943.27       191.92 o                         
 -10   6  -4        931.25       1091.88       103.21 o                         
  -8   6  -4       2430.92       2539.34       138.33 o                         
  -6   6  -4       1321.23       1198.80        99.87 o                         
  -4   6  -4       3978.10       4325.58        95.35 o                         
  -2   6  -4       2219.97       2328.04        99.73 o                         
   0   6  -4       5315.50       5590.93       174.17 o                         
   2   6  -4       2963.19       3106.38       117.15 o                         
   4   6  -4       5416.72       5531.96       187.92 o                         
   6   6  -4       8486.22       9450.44       333.72 o                         
   8   6  -4       9146.56       8420.14       926.80 o                         
  10   6  -4         96.23        181.19        48.47 o                         
  12   6  -4        616.16        574.75       237.07 o                         
  14   6  -4       2729.32       2858.23        74.44 o                         
  16   6  -4        657.90        935.51        67.73 o                         
  18   6  -4        959.93        999.79        88.38 o                         
  20   6  -4       5311.86       5698.63       411.16 o                         
  22   6  -4        815.13        819.04       112.99 o                         
  24   6  -4        817.72        737.52       136.66 o                         
  26   6  -4        244.34        361.67       177.56 o                         
 -17   7  -4        236.42        307.85       163.75 o                         
 -15   7  -4        853.55        753.76       134.55 o                         
 -13   7  -4       2519.20       2699.99       126.51 o                         
 -11   7  -4       1765.59       2186.18       146.39 o                         
  -9   7  -4       2817.47       2986.50       113.98 o                         
  -7   7  -4       5057.94       5745.79       472.88 o                         
  -5   7  -4          5.02        -13.78        48.63 o                         
  -3   7  -4       2735.87       3021.03       113.72 o                         
  -1   7  -4       4811.05       4100.44       210.41 o                         
   1   7  -4       2015.36       2441.49       182.91 o                         
   3   7  -4       1258.68       1641.57       211.20 o                         
   5   7  -4        242.29        439.48       198.40 o                         
   7   7  -4        204.00        299.28        67.21 o                         
   9   7  -4       6111.75       6913.50       220.60 o                         
  11   7  -4       7261.66       6716.15       316.39 o                         
  13   7  -4        634.80        678.71        77.93 o                         
  15   7  -4       4176.16       4093.52      1137.51 o                         
  17   7  -4        121.47         65.37        68.55 o                         
  19   7  -4       1016.69       1050.59        92.12 o                         
  21   7  -4       4852.95       5256.32       242.32 o                         
  23   7  -4        583.71        712.70       122.57 o                         
  25   7  -4        457.98        199.48       148.71 o                         
 -12   8  -4        587.13        321.84        95.43 o                         
 -10   8  -4        511.36        300.55        78.63 o                         
  -8   8  -4       1238.14        968.70       429.68 o                         
  -6   8  -4        354.15        511.41       317.75 o                         
  -4   8  -4        780.67        996.89       235.71 o                         
  -2   8  -4       1278.11       1050.80       231.12 o                         
   0   8  -4        657.54        628.24       250.25 o                         
   2   8  -4          1.03         58.81       230.17 o                         
   4   8  -4       1124.44       1155.93       186.54 o                         
   6   8  -4        427.73        384.94       198.87 o                         
   8   8  -4          6.83         49.64       192.07 o                         
  10   8  -4        422.07        359.14        76.65 o                         
  12   8  -4          9.44         29.65        59.35 o                         
  14   8  -4        195.47         88.56        86.59 o                         
  16   8  -4       1362.34       1307.19        97.08 o                         
  18   8  -4        263.03        221.80       183.38 o                         
  20   8  -4         58.06         45.92        50.24 o                         
  -7   9  -4        788.73        271.91       341.31 o                         
  -5   9  -4        396.58        354.11       277.44 o                         
  -3   9  -4       1042.86       1170.95       295.31 o                         
  -1   9  -4        547.26        454.66       280.60 o                         
   1   9  -4        555.82        280.76       331.51 o                         
   3   9  -4       1704.63       2099.54       326.92 o                         
   5   9  -4       1816.52       1968.97       269.06 o                         
   7   9  -4        536.52        623.97       259.89 o                         
   9   9  -4       1299.67       1311.33       263.06 o                         
  11   9  -4        438.00        379.88       314.12 o                         
  13   9  -4        828.36        684.51       360.44 o                         
  15   9  -4       2059.77       1931.45        84.39 o                         
 -27   1  -3        444.18        342.23       233.76 o                         
 -25   1  -3        927.96        999.83       330.95 o                         
 -23   1  -3        290.51        584.21       207.25 o                         
 -21   1  -3        352.38        380.45       139.89 o                         
 -19   1  -3       7290.19       7187.69       158.43 o                         
 -17   1  -3       7089.57       6764.64       186.23 o                         
 -15   1  -3       8654.51       8075.68       186.94 o                         
 -13   1  -3      12276.96      11615.47       150.96 o                         
 -11   1  -3       7207.51       6444.03        98.92 o                         
  -9   1  -3      20352.69      18347.17      1780.21 o                         
  -7   1  -3     105074.28     100013.76      5686.60 o                         
  -5   1  -3       7490.52       7431.82       209.15 o                         
  -3   1  -3       5592.86       6538.24       144.25 o                         
  -1   1  -3      14844.85      14834.78       338.78 o                         
   1   1  -3      59288.28      61931.59      1366.10 o                         
   3   1  -3      52588.80      48622.45      1127.08 o                         
   7   1  -3       1319.10       1351.43        94.99 o                         
   9   1  -3       6780.69       7305.53       446.53 o                         
  11   1  -3       8215.41       7572.04       336.35 o                         
  13   1  -3        507.71        593.91        55.51 o                         
  15   1  -3      10250.30       9539.18       822.04 o                         
  17   1  -3      10265.67       9532.97       109.94 o                         
  19   1  -3       2361.53       2512.61       122.26 o                         
  21   1  -3       3707.29       3439.23       480.35 o                         
  23   1  -3       3812.17       3445.44       212.60 o                         
  25   1  -3       1337.01        964.65       112.88 o                         
  27   1  -3       5815.61       5951.30       250.17 o                         
  29   1  -3       3683.81       4059.10       155.55 o                         
  31   1  -3        629.74        358.44       168.35 o                         
  33   1  -3        656.72        387.02       206.40 o                         
 -26   2  -3        545.18        394.42       229.98 o                         
 -24   2  -3       1109.57       1230.28       196.06 o                         
 -22   2  -3       2071.97       2106.59       198.28 o                         
 -20   2  -3       2728.12       2600.50       359.25 o                         
 -18   2  -3        910.42       1019.49       120.32 o                         
 -16   2  -3       3817.81       4234.44       264.72 o                         
 -14   2  -3       3199.40       2968.38       111.29 o                         
 -12   2  -3       8446.75       7973.21       134.34 o                         
 -10   2  -3        867.55        747.97        95.62 o                         
  -8   2  -3       4118.39       4102.14        80.39 o                         
  -6   2  -3       8485.60       8578.14        84.89 o                         
  -4   2  -3       6118.65       7019.34       152.63 o                         
  -2   2  -3      12238.62      13849.25        77.07 o                         
   0   2  -3       2709.40       2746.84       185.91 o                         
   2   2  -3       6213.90       5112.77       214.21 o                         
   4   2  -3      75555.36      67145.12      3353.72 o                         
   6   2  -3      46871.60      42799.93      2382.84 o                         
   8   2  -3       3278.99       2953.30       158.34 o                         
  10   2  -3       3442.15       3759.46       162.50 o                         
  12   2  -3       8181.34       8774.61       325.21 o                         
  14   2  -3      16868.96      17449.41       811.66 o                         
  16   2  -3       2068.01       1960.45        77.05 o                         
  18   2  -3       1447.43       1350.46       113.74 o                         
  20   2  -3       2738.26       2563.58        90.05 o                         
  22   2  -3       8604.22       7628.19       546.72 o                         
  24   2  -3       3480.85       3699.06       187.05 o                         
  26   2  -3        520.57        615.59       118.49 o                         
  28   2  -3       3364.96       3461.33       148.20 o                         
  30   2  -3        423.67        543.62       173.44 o                         
  32   2  -3         23.92         69.08       180.89 o                         
 -25   3  -3       4959.12       4622.96       231.30 o                         
 -23   3  -3        448.77        467.28       190.17 o                         
 -21   3  -3        910.53        753.22       309.77 o                         
 -19   3  -3       1499.11       1543.46       153.19 o                         
 -17   3  -3        192.46        -42.21       133.22 o                         
 -15   3  -3        604.05        846.21       160.85 o                         
 -13   3  -3      10270.69       9901.20       133.61 o                         
 -11   3  -3       1031.07        871.01        88.35 o                         
  -9   3  -3       4155.01       4529.14       202.27 o                         
  -7   3  -3       1768.05       1719.48       334.83 o                         
  -5   3  -3      17722.38      18099.30       491.49 o                         
  -3   3  -3      13992.72      13048.26       367.35 o                         
  -1   3  -3      32458.81      30930.55      1115.30 o                         
   1   3  -3       9785.81       9948.41       336.29 o                         
   3   3  -3       4858.46       5492.29        91.71 o                         
   5   3  -3       9196.19       7991.43      1485.55 o                         
   7   3  -3      23761.88      25251.84      1213.39 o                         
   9   3  -3      43971.01      43309.69       973.35 o                         
  11   3  -3      43370.27      44684.45      1205.61 o                         
  13   3  -3       4657.90       4643.33       326.89 o                         
  15   3  -3       3976.75       3471.33       125.96 o                         
  17   3  -3       6159.99       5564.77       274.66 o                         
  19   3  -3        215.92        232.79        79.40 o                         
  21   3  -3      11309.42      11387.59       239.89 o                         
  23   3  -3      10014.39       9454.60       218.41 o                         
  25   3  -3        777.59        696.29       113.27 o                         
  27   3  -3        110.67        234.55       125.12 o                         
  29   3  -3        673.26        694.81       141.46 o                         
  31   3  -3        735.41        825.47       184.02 o                         
 -24   4  -3        463.30        217.98       201.48 o                         
 -22   4  -3        696.74        772.64       321.23 o                         
 -20   4  -3        795.52        575.86       194.37 o                         
 -18   4  -3        365.92        408.64       378.70 o                         
 -16   4  -3       2425.40       2746.30       132.48 o                         
 -14   4  -3       5321.10       5642.29       121.54 o                         
 -12   4  -3       5047.71       5636.82       125.13 o                         
 -10   4  -3        473.32        561.56       131.45 o                         
  -8   4  -3       2843.36       2662.02       169.31 o                         
  -6   4  -3        953.01       1059.10        52.28 o                         
  -4   4  -3      20789.50      20682.26      1263.82 o                         
  -2   4  -3       2182.71       2411.14        69.79 o                         
   0   4  -3       1075.42       1038.05        66.05 o                         
   2   4  -3      20419.43      18872.48       448.93 o                         
   4   4  -3       3158.88       3716.23       105.38 o                         
   6   4  -3       6763.01       6407.29       192.38 o                         
   8   4  -3      24989.42      25502.22       373.40 o                         
  10   4  -3        687.26        816.00       114.16 o                         
  12   4  -3        116.60        157.25        50.43 o                         
  14   4  -3      19253.77      19486.86       285.12 o                         
  16   4  -3       4337.70       4163.12       216.69 o                         
  18   4  -3       5364.10       5712.55       195.45 o                         
  20   4  -3       7596.21       8099.67       280.10 o                         
  22   4  -3        846.49        971.43       104.19 o                         
  24   4  -3         23.78        184.45       107.97 o                         
  26   4  -3        159.72        221.08       130.60 o                         
  28   4  -3       1267.80       1094.19       164.50 o                         
  30   4  -3       3244.12       2922.62       180.40 o                         
 -23   5  -3       1015.19        375.97       330.40 o                         
 -21   5  -3        886.03        529.46       191.48 o                         
 -19   5  -3        103.10         42.72       139.69 o                         
 -17   5  -3       2767.97       2972.17       358.46 o                         
 -15   5  -3        129.26        146.12       108.47 o                         
 -13   5  -3        331.75        461.90       105.87 o                         
 -11   5  -3       1453.16       1570.12        90.31 o                         
  -9   5  -3       1236.67       1201.54        73.11 o                         
  -7   5  -3        513.65        578.81        81.09 o                         
  -5   5  -3       1286.57       1371.78       105.88 o                         
  -3   5  -3       4188.35       4166.26       244.97 o                         
  -1   5  -3      14860.65      15219.92       289.37 o                         
   1   5  -3        324.08        360.40        16.50 o                         
   3   5  -3       3795.33       4040.52       137.71 o                         
   5   5  -3      14415.85      13794.63       423.84 o                         
   7   5  -3       2059.27       2096.46        77.56 o                         
   9   5  -3       2398.47       2183.57        91.12 o                         
  11   5  -3      13990.83      13940.90       788.80 o                         
  13   5  -3       6103.55       6054.85        68.53 o                         
  15   5  -3        182.18        364.88        78.44 o                         
  17   5  -3       3910.35       4149.56       154.50 o                         
  19   5  -3       2227.00       2065.83        86.32 o                         
  21   5  -3        671.08        701.80        99.65 o                         
  23   5  -3        223.17        103.97       126.59 o                         
  25   5  -3        251.55        247.42       118.43 o                         
  27   5  -3        388.05        514.14       162.97 o                         
  29   5  -3         11.48        -36.91       178.71 o                         
 -20   6  -3        432.38        280.36       158.36 o                         
 -18   6  -3        584.07        373.69       148.87 o                         
 -16   6  -3       4475.89       5217.30       335.70 o                         
 -14   6  -3       4612.84       5438.47       124.87 o                         
 -12   6  -3        623.44        669.95       105.02 o                         
 -10   6  -3       5283.26       6230.90       437.50 o                         
  -8   6  -3        794.59       1034.85       159.48 o                         
  -6   6  -3       5154.52       5578.37       168.35 o                         
  -4   6  -3       8585.67       9327.20       416.90 o                         
  -2   6  -3       2922.81       2948.23        55.39 o                         
   0   6  -3      14839.71      14786.29       260.53 o                         
   2   6  -3       1722.01       1271.80       145.76 o                         
   4   6  -3       2338.85       2445.03        59.37 o                         
   6   6  -3       8342.20       8489.50       582.07 o                         
   8   6  -3       1471.40       1569.92        45.89 o                         
  10   6  -3       1423.79       1487.28        96.12 o                         
  12   6  -3       6805.27       7684.62       202.98 o                         
  14   6  -3        681.12        831.48        58.60 o                         
  16   6  -3       7425.10       6646.36       346.81 o                         
  18   6  -3        684.34        716.90        84.24 o                         
  20   6  -3       4011.40       4626.82       270.99 o                         
  22   6  -3        562.38        412.83       115.81 o                         
  24   6  -3          8.88         40.37       144.37 o                         
  26   6  -3       1009.90       1018.17       189.30 o                         
 -17   7  -3        511.60        227.34       154.47 o                         
 -15   7  -3        255.46        321.68       115.77 o                         
 -13   7  -3        556.29        589.98       141.01 o                         
 -11   7  -3        861.26        892.85        93.49 o                         
  -9   7  -3       1047.84       1218.08        92.23 o                         
  -7   7  -3       1544.42       1687.30       109.34 o                         
  -5   7  -3       3788.97       3928.92        76.22 o                         
  -3   7  -3        419.59        485.80       228.12 o                         
  -1   7  -3       2401.01       2466.46       195.55 o                         
   1   7  -3        553.94        470.15       167.73 o                         
   3   7  -3       7538.22       7890.09       217.53 o                         
   5   7  -3        561.25        603.26       164.25 o                         
   7   7  -3       1212.12       1230.04        37.08 o                         
   9   7  -3        102.72         79.86        41.21 o                         
  11   7  -3       1366.84       1395.62        74.19 o                         
  13   7  -3       1564.74       1572.80       123.47 o                         
  15   7  -3       2661.67       2718.79        80.89 o                         
  17   7  -3        347.86        289.06        83.31 o                         
  19   7  -3        627.48        543.77        93.37 o                         
  21   7  -3       1020.13        950.79       108.60 o                         
  23   7  -3        185.33         28.89       134.84 o                         
 -14   8  -3        218.10        121.96       113.45 o                         
 -12   8  -3        526.22        303.65       115.72 o                         
 -10   8  -3       4067.95       3658.48       361.78 o                         
  -8   8  -3       1655.91       2026.83       251.36 o                         
  -6   8  -3        755.93        484.06       258.16 o                         
  -4   8  -3       3067.55       2536.50       347.63 o                         
  -2   8  -3       2273.43       2007.54       223.38 o                         
   0   8  -3         74.37        244.40       200.30 o                         
   2   8  -3       5603.84       5312.33       276.49 o                         
   4   8  -3        680.96        471.41       226.38 o                         
   6   8  -3        588.27        485.17       224.01 o                         
   8   8  -3       5653.88       5186.97       271.12 o                         
  10   8  -3        199.88        193.00        36.48 o                         
  12   8  -3       2797.87       2904.15       829.50 o                         
  14   8  -3       3607.76       3616.73       108.61 o                         
  16   8  -3       1736.78       1398.59       162.51 o                         
  18   8  -3         44.48        142.59       176.74 o                         
  20   8  -3       1335.35        970.55       370.95 o                         
  -9   9  -3       1456.56       1338.99       331.67 o                         
  -7   9  -3        972.12       1151.03       344.00 o                         
  -5   9  -3        200.79        132.32       355.38 o                         
  -3   9  -3       1975.28       2223.96       330.08 o                         
  -1   9  -3         72.78        181.80       241.24 o                         
   1   9  -3       1352.29       1400.01       261.95 o                         
   3   9  -3       3045.84       3421.31       285.98 o                         
   5   9  -3       1077.97       1197.98       315.54 o                         
   7   9  -3       1216.33       1016.81       272.07 o                         
   9   9  -3         34.74         40.94       330.24 o                         
  11   9  -3        748.82        791.85       324.39 o                         
  13   9  -3        927.42        513.94       352.22 o                         
  15   9  -3       1031.93        377.32       260.24 o                         
 -28   0  -2       2254.14       1770.25       313.33 o                         
 -26   0  -2        265.31        445.17       330.56 o                         
 -24   0  -2       3643.21       3527.54       263.37 o                         
 -22   0  -2       8365.23       8888.72       266.38 o                         
 -20   0  -2      25877.83      26527.84       362.49 o                         
 -18   0  -2       8468.48       8664.08       207.88 o                         
 -16   0  -2       2675.11       2780.90       161.88 o                         
 -14   0  -2      32946.29      29302.89       252.31 o                         
 -12   0  -2       1590.06       1751.76       110.19 o                         
 -10   0  -2      42614.62      41117.16       243.45 o                         
  -8   0  -2     145566.08     146109.27       391.74 o                         
  -6   0  -2      15528.66      16316.25       140.38 o                         
  -4   0  -2      28838.86      30384.20       154.92 o                         
  -2   0  -2     149929.39     157536.70       270.64 o                         
   0   0  -2      10100.38       9714.25        67.66 o                         
   2   0  -2      36134.57      31419.51        95.17 o                         
   4   0  -2     108217.39     112507.53       190.65 o                         
   6   0  -2       6421.71       6678.52        68.77 o                         
   8   0  -2       1375.98       1238.29        55.96 o                         
  10   0  -2      20593.42      21114.17       143.86 o                         
  12   0  -2      20017.38      23213.24       181.48 o                         
  14   0  -2      71068.04      69306.65       318.86 o                         
  16   0  -2       8222.99       8070.78       148.76 o                         
  18   0  -2       2414.80       2558.94       131.05 o                         
  20   0  -2        781.17        992.78       143.07 o                         
  22   0  -2       1031.91       1303.11       192.55 o                         
  24   0  -2       5213.56       5055.92       220.69 o                         
  26   0  -2      15103.46      15945.22       349.69 o                         
  28   0  -2       3069.45       3377.99       263.53 o                         
  30   0  -2        679.75        276.49       270.17 o                         
  32   0  -2       3639.08       3343.84       397.43 o                         
 -27   1  -2        656.88        421.85       243.23 o                         
 -25   1  -2        756.58        652.25       192.56 o                         
 -23   1  -2       2509.82       2304.73       161.47 o                         
 -21   1  -2       3491.33       3551.97       194.92 o                         
 -19   1  -2       2568.29       2535.23       125.64 o                         
 -17   1  -2       1744.42       1676.24       109.83 o                         
 -15   1  -2        621.57        610.09       100.21 o                         
 -13   1  -2       4623.64       4716.05       112.11 o                         
 -11   1  -2       7383.97       7695.69       227.49 o                         
  -9   1  -2      25654.13      26324.01       428.73 o                         
  -7   1  -2      24159.76      25857.84       589.74 o                         
  -5   1  -2      51745.62      55018.34      1471.55 o                         
  -3   1  -2      80000.81      86041.81      3000.48 o                         
  -1   1  -2      41551.88      40371.92        91.35 o                         
   1   1  -2       8020.34       7287.86      1475.10 o                         
   3   1  -2      37149.30      36588.61        98.65 o                         
   5   1  -2      20459.55      20666.03       423.37 o                         
   7   1  -2         45.39         96.21        26.47 o                         
   9   1  -2      12365.88      10987.54       830.06 o                         
  11   1  -2      29223.88      28262.58      1316.06 o                         
  13   1  -2      16953.71      16636.98       540.42 o                         
  15   1  -2       4796.54       4930.41       171.21 o                         
  17   1  -2       7237.00       7680.80       542.24 o                         
  19   1  -2       5794.87       6232.16       117.90 o                         
  21   1  -2        757.08        720.11       105.95 o                         
  23   1  -2       2092.64       1856.68       134.76 o                         
  25   1  -2       7334.68       7799.76       395.77 o                         
  27   1  -2       4755.42       4988.89       253.23 o                         
  29   1  -2        109.55        167.61       146.22 o                         
  31   1  -2       1044.39       1018.93       187.81 o                         
 -28   2  -2         10.62       -113.22       330.56 o                         
 -26   2  -2       3209.53       3368.01       232.37 o                         
 -24   2  -2         19.58         63.51       180.31 o                         
 -22   2  -2       3640.01       3389.29       280.60 o                         
 -20   2  -2       5843.42       5883.91       269.06 o                         
 -18   2  -2       3643.12       3728.35       402.49 o                         
 -16   2  -2       3494.14       4042.49       156.03 o                         
 -14   2  -2       6094.87       5784.63       256.26 o                         
 -12   2  -2       9407.55       9120.43       474.10 o                         
 -10   2  -2      27781.68      28362.55       458.53 o                         
  -8   2  -2      10902.89      10460.99       104.73 o                         
  -6   2  -2       9663.26       9726.14       310.01 o                         
  -4   2  -2      57596.36      58786.34      2638.22 o                         
  -2   2  -2      21362.72      22923.75      1589.56 o                         
   0   2  -2      16849.50      16817.96       399.40 o                         
   2   2  -2      18204.59      16631.02       644.29 o                         
   4   2  -2      11110.54      11050.26       121.88 o                         
   6   2  -2      16414.56      16339.76       524.07 o                         
   8   2  -2      52664.26      51095.64       970.75 o                         
  10   2  -2      33950.10      33837.52      1238.55 o                         
  12   2  -2      10870.01      11199.23       379.79 o                         
  14   2  -2       5337.11       5237.65       193.52 o                         
  16   2  -2      15499.37      15553.27       849.68 o                         
  18   2  -2       3961.34       4177.45       262.91 o                         
  20   2  -2       1478.39       1329.10       127.75 o                         
  22   2  -2      17202.51      17250.26       914.38 o                         
  24   2  -2       4778.64       5139.82       132.65 o                         
  26   2  -2        512.94        519.59       117.93 o                         
  28   2  -2       3034.71       2720.42       156.79 o                         
  30   2  -2        714.20        706.87       165.76 o                         
  32   2  -2        666.78        562.13       202.29 o                         
 -27   3  -2        809.14        419.23       263.48 o                         
 -25   3  -2       2234.02       2163.70       238.32 o                         
 -23   3  -2       1828.84       2047.11       176.19 o                         
 -21   3  -2       2498.43       2846.19       179.37 o                         
 -19   3  -2       1792.70       1821.95       134.12 o                         
 -17   3  -2       3276.47       3737.23       137.34 o                         
 -15   3  -2       8991.67       8201.53       140.54 o                         
 -13   3  -2       3404.46       3360.44        93.11 o                         
 -11   3  -2       4131.38       3856.06       176.11 o                         
  -9   3  -2       1940.37       1873.16        99.20 o                         
  -7   3  -2       1137.80       1456.09        56.85 o                         
  -5   3  -2       5989.74       5667.25       188.99 o                         
  -3   3  -2       8060.54       7863.04       532.59 o                         
  -1   3  -2       8018.94       8160.65       196.20 o                         
   1   3  -2      14550.38      13288.21       206.00 o                         
   3   3  -2      11317.76      11067.69       332.40 o                         
   5   3  -2      11698.09      11158.20       212.07 o                         
   7   3  -2      27081.09      27273.59      4047.42 o                         
   9   3  -2       7401.84       7500.11       268.28 o                         
  11   3  -2      19243.12      20759.15       614.09 o                         
  13   3  -2      10008.98       9745.35       178.02 o                         
  15   3  -2      10407.42      10468.90       231.74 o                         
  17   3  -2      13837.52      14540.31       588.73 o                         
  19   3  -2       1738.39       1909.07        82.52 o                         
  21   3  -2       2399.90       2427.60       138.58 o                         
  23   3  -2       4613.50       5130.40       197.75 o                         
  25   3  -2        246.60        391.47       116.13 o                         
  27   3  -2        716.10        622.44       146.14 o                         
  29   3  -2        949.18        558.83       156.70 o                         
  31   3  -2        276.33         92.77       183.58 o                         
 -26   4  -2       1402.34        791.63       267.69 o                         
 -24   4  -2        538.94        163.32       243.68 o                         
 -22   4  -2       1772.14       1768.32       397.82 o                         
 -20   4  -2       1310.32       1397.83       282.03 o                         
 -18   4  -2       2378.10       2591.08       190.34 o                         
 -16   4  -2       4974.22       4700.13       136.88 o                         
 -14   4  -2      16230.68      15718.69       345.89 o                         
 -12   4  -2       1260.41       1272.11        81.19 o                         
 -10   4  -2       1852.98       2068.21        88.88 o                         
  -8   4  -2       4093.91       4164.27       194.45 o                         
  -6   4  -2       5874.70       5759.38        74.95 o                         
  -4   4  -2        712.96        758.45        33.07 o                         
  -2   4  -2      41489.13      41913.25       480.33 o                         
   0   4  -2        126.23        100.71        24.07 o                         
   2   4  -2       6850.39       7980.57       739.02 o                         
   4   4  -2       7664.14       7702.08       371.06 o                         
   6   4  -2      18601.53      20166.49      1021.84 o                         
   8   4  -2      16131.62      16178.81       476.44 o                         
  10   4  -2      17047.54      16750.42      1974.98 o                         
  12   4  -2       2394.06       2448.86       112.36 o                         
  14   4  -2       7154.54       7056.19       149.60 o                         
  16   4  -2       1796.05       1757.08        67.51 o                         
  18   4  -2       8163.58       8866.74       372.24 o                         
  20   4  -2      16667.30      17059.94       647.24 o                         
  22   4  -2       2738.16       2628.66       118.05 o                         
  24   4  -2        118.13         76.54       106.64 o                         
  26   4  -2       1195.64       1081.72       173.65 o                         
  28   4  -2        488.79        308.23       200.66 o                         
  30   4  -2         37.13        -68.97       196.82 o                         
 -23   5  -2       1788.17       1556.85       278.39 o                         
 -21   5  -2         91.19          0.13       173.73 o                         
 -19   5  -2        508.88        347.30       163.99 o                         
 -17   5  -2       2648.88       3013.11       134.49 o                         
 -15   5  -2      10510.31      11294.93       152.60 o                         
 -13   5  -2       4418.68       4834.22       269.54 o                         
 -11   5  -2       5588.88       6116.27       306.29 o                         
  -9   5  -2        454.42        515.17        77.24 o                         
  -7   5  -2      10939.13      11891.90       609.42 o                         
  -5   5  -2       1972.52       2223.88       199.78 o                         
  -3   5  -2      10601.48      11127.09       183.77 o                         
  -1   5  -2      28516.98      28348.07       302.11 o                         
   1   5  -2       3836.23       3649.65       223.96 o                         
   3   5  -2      11973.91      13724.88       734.79 o                         
   5   5  -2       9318.37       8649.86       118.34 o                         
   7   5  -2      13022.78      12210.12        96.75 o                         
   9   5  -2        940.16       1143.13        43.32 o                         
  11   5  -2       9289.01      10116.41       296.11 o                         
  13   5  -2       3141.94       3422.73        71.28 o                         
  15   5  -2      12720.24      13285.17       186.73 o                         
  17   5  -2       1344.58       1469.93        84.52 o                         
  19   5  -2       9108.38       9950.72       136.49 o                         
  21   5  -2       1410.85       1333.10       101.60 o                         
  23   5  -2        248.23        288.25       108.36 o                         
  25   5  -2       2254.99       2235.17       303.86 o                         
  27   5  -2         89.76          7.42       159.88 o                         
 -22   6  -2        338.67         21.26       195.06 o                         
 -20   6  -2        417.60        418.42       167.35 o                         
 -18   6  -2       1962.46       2106.23       152.04 o                         
 -16   6  -2        126.14          1.51       128.00 o                         
 -14   6  -2       1251.35       1287.85       140.93 o                         
 -12   6  -2       1105.46        981.88       155.48 o                         
 -10   6  -2       1787.19       1812.27       295.78 o                         
  -8   6  -2       1370.68       1457.32        62.47 o                         
  -6   6  -2       3850.41       4096.69        93.57 o                         
  -4   6  -2       1248.69       1258.15        61.01 o                         
  -2   6  -2       4102.92       3792.81       170.73 o                         
   0   6  -2        376.38        111.29       178.48 o                         
   2   6  -2       9376.64       9244.26       195.55 o                         
   4   6  -2       2122.22       2429.31       152.08 o                         
   6   6  -2       1587.78       1604.73       526.50 o                         
   8   6  -2       7321.86       7030.10        96.43 o                         
  10   6  -2       2883.32       2927.65        66.46 o                         
  12   6  -2        607.17        749.40       149.84 o                         
  14   6  -2       2349.71       2491.96       158.67 o                         
  16   6  -2       8394.67       8532.86       112.27 o                         
  18   6  -2        279.79        423.79       103.11 o                         
  20   6  -2       4964.14       4648.37       225.80 o                         
  22   6  -2        304.87        188.72       112.58 o                         
  24   6  -2        253.13        412.90       150.33 o                         
  26   6  -2        294.82        184.90       161.24 o                         
 -19   7  -2        317.31         31.42       155.68 o                         
 -17   7  -2       1350.54       1493.49       146.86 o                         
 -15   7  -2        358.31        131.57       117.18 o                         
 -13   7  -2       2049.55       2171.00       122.99 o                         
 -11   7  -2       6405.83       6853.56       206.38 o                         
  -9   7  -2        775.49        822.72        56.24 o                         
  -7   7  -2       2874.08       2932.71       353.80 o                         
  -5   7  -2      10424.18      10162.11       302.26 o                         
  -3   7  -2        393.72        302.58       211.99 o                         
  -1   7  -2       1443.39       1652.16       219.11 o                         
   1   7  -2       4462.96       3374.51       192.87 o                         
   3   7  -2         81.89        -26.24       158.09 o                         
   5   7  -2       1629.89       1806.29       175.00 o                         
   7   7  -2       8880.96       7970.81       196.53 o                         
   9   7  -2        288.40        262.53        46.08 o                         
  11   7  -2       8061.07       9391.91       138.33 o                         
  13   7  -2        722.43        536.39       139.43 o                         
  15   7  -2        395.73        486.34        71.77 o                         
  17   7  -2       2493.46       2782.73       144.59 o                         
  19   7  -2        736.39        878.43       103.07 o                         
  21   7  -2        660.86        360.84       120.27 o                         
  23   7  -2       1455.24       1179.93       265.22 o                         
 -16   8  -2        533.60         12.12       115.48 o                         
 -14   8  -2        395.68         37.67        86.70 o                         
 -12   8  -2         95.92        -20.39       155.08 o                         
 -10   8  -2       1999.11       2160.25       256.26 o                         
  -8   8  -2        607.54        820.78       298.78 o                         
  -6   8  -2       2410.40       2058.28       264.00 o                         
  -4   8  -2        279.22        169.15       223.85 o                         
  -2   8  -2          2.34        165.52       255.63 o                         
   0   8  -2       2088.04       2538.55       211.52 o                         
   2   8  -2        168.95        167.57       191.28 o                         
   4   8  -2        853.76        731.62       191.60 o                         
   6   8  -2       1172.06       1050.01       185.75 o                         
   8   8  -2        905.31       1160.04       201.72 o                         
  10   8  -2        228.83        152.03        62.76 o                         
  12   8  -2        777.80        883.88       140.82 o                         
  14   8  -2        311.95        356.96       120.94 o                         
  16   8  -2        457.18        616.38       160.14 o                         
  18   8  -2        322.65        184.86        85.84 o                         
  -9   9  -2        745.71        289.46       309.85 o                         
  -7   9  -2       1644.03       1422.14       310.64 o                         
  -5   9  -2        831.26       1020.61       287.56 o                         
  -3   9  -2        628.74        215.16       313.33 o                         
  -1   9  -2        857.46       1013.65       308.11 o                         
   1   9  -2       1173.01       1128.89       302.74 o                         
   3   9  -2       1096.47       1036.41       239.82 o                         
   5   9  -2        962.12        793.12       278.23 o                         
   7   9  -2        966.87       1006.06       265.11 o                         
   9   9  -2        515.76        171.52       374.66 o                         
  11   9  -2       1012.01        733.52       356.17 o                         
  13   9  -2        998.13        281.99       186.89 o                         
 -29   1  -1        274.19       -104.66       224.44 o                         
 -27   1  -1        408.06        445.23       184.24 o                         
 -25   1  -1        560.27        358.50       168.31 o                         
 -23   1  -1       1997.40       2439.21       220.53 o                         
 -21   1  -1       5315.21       5531.04       181.19 o                         
 -19   1  -1        101.99        221.74       118.77 o                         
 -17   1  -1       7608.63       7848.59       282.50 o                         
 -15   1  -1      14317.16      13739.42       145.51 o                         
 -13   1  -1       1778.08       1999.85       202.43 o                         
 -11   1  -1      38439.34      37008.04      1542.61 o                         
  -9   1  -1      20239.74      19434.42       826.08 o                         
  -7   1  -1       5843.82       5203.96       186.78 o                         
  -5   1  -1      89535.67      89217.82      1816.41 o                         
  -3   1  -1      66633.56      67813.03       285.19 o                         
  -1   1  -1       8677.59       7890.72       493.78 o                         
   1   1  -1      97541.52      85752.62      8285.54 o                         
   3   1  -1      62375.38      61024.18      2051.68 o                         
   5   1  -1      12284.30      12221.54       396.15 o                         
   7   1  -1       7956.12       7491.97       339.88 o                         
   9   1  -1      11593.93      12250.24       199.27 o                         
  11   1  -1       1632.68       1177.44       204.41 o                         
  13   1  -1      46967.53      45628.25       191.84 o                         
  15   1  -1       2036.97       1507.26       267.40 o                         
  17   1  -1       9956.51      10890.30       590.14 o                         
  19   1  -1       3145.50       3285.55       137.94 o                         
  21   1  -1       1241.31       1106.37       136.71 o                         
  23   1  -1        658.34        725.35       124.75 o                         
  25   1  -1       3458.39       3588.55       155.73 o                         
  27   1  -1       1819.13       2021.00       137.61 o                         
  29   1  -1        553.32        342.26       156.74 o                         
  31   1  -1       2371.51       2021.03       209.53 o                         
 -28   2  -1        120.02        141.61       211.55 o                         
 -26   2  -1       2035.99       2040.71       185.16 o                         
 -24   2  -1       3278.23       3625.80       191.07 o                         
 -22   2  -1       1442.51       1501.33       226.62 o                         
 -20   2  -1       5762.18       5863.89       302.50 o                         
 -18   2  -1         11.85        -25.11       109.09 o                         
 -16   2  -1       2020.53       1911.99       127.26 o                         
 -14   2  -1       2643.92       3059.57        97.80 o                         
 -12   2  -1       2984.15       2959.38       156.66 o                         
 -10   2  -1       7109.66       8120.48       387.00 o                         
  -8   2  -1        769.56        702.69        46.66 o                         
  -6   2  -1       1722.07       1711.47        77.23 o                         
  -4   2  -1      75615.78      79347.91      1733.41 o                         
  -2   2  -1       2367.07       2541.62       192.55 o                         
   0   2  -1        907.97       1187.41        17.26 o                         
   2   2  -1      10198.96       9447.79       563.82 o                         
   4   2  -1      10801.20      12229.99       269.49 o                         
   6   2  -1      17477.74      17597.18       308.70 o                         
   8   2  -1      20410.88      21049.11       432.92 o                         
  10   2  -1      39910.51      40315.55      1360.29 o                         
  12   2  -1       6436.20       6625.16       297.81 o                         
  14   2  -1      29672.86      29453.29      1110.89 o                         
  16   2  -1       1949.53       2023.12        76.81 o                         
  18   2  -1       7523.37       7448.38       326.08 o                         
  20   2  -1        299.42        158.66        91.75 o                         
  22   2  -1       2679.73       2878.75       113.37 o                         
  24   2  -1       1332.53       1404.85       131.63 o                         
  26   2  -1       1776.92       1848.55       130.28 o                         
  28   2  -1        423.16        581.48       155.93 o                         
  30   2  -1        250.68         19.16       182.16 o                         
 -27   3  -1       2156.18       2407.08       517.10 o                         
 -25   3  -1       1266.42       1452.75       187.10 o                         
 -23   3  -1       3929.18       3766.00       185.32 o                         
 -21   3  -1       1094.49       1171.12       234.60 o                         
 -19   3  -1       1086.55       1036.71       171.13 o                         
 -17   3  -1      15565.52      15937.36       874.46 o                         
 -15   3  -1        342.85        221.11       103.47 o                         
 -13   3  -1       2896.65       2649.71        92.80 o                         
 -11   3  -1       6151.50       6197.69        91.05 o                         
  -9   3  -1       2523.47       2308.09       226.06 o                         
  -7   3  -1       5523.14       5732.66        71.18 o                         
  -5   3  -1      46907.46      44839.10      2251.70 o                         
  -3   3  -1       6076.01       5321.52       179.86 o                         
  -1   3  -1       2343.05       2532.00       130.85 o                         
   1   3  -1       2283.56       2527.86        49.83 o                         
   3   3  -1      14881.08      14790.09        73.98 o                         
   5   3  -1       1415.14       1407.84        80.69 o                         
   7   3  -1      20705.30      20565.70       537.18 o                         
   9   3  -1      32229.02      31892.83      1060.90 o                         
  11   3  -1       1001.95       1388.30       111.26 o                         
  13   3  -1       1919.01       2072.32       145.05 o                         
  15   3  -1       3955.33       3875.30        73.65 o                         
  17   3  -1       7858.92       7538.80       232.96 o                         
  19   3  -1       8724.42       8352.15       222.78 o                         
  21   3  -1       6540.70       6934.38       417.76 o                         
  23   3  -1        482.77        665.80       106.52 o                         
  25   3  -1       4684.22       4660.75       148.33 o                         
  27   3  -1        915.22        966.09       166.86 o                         
  29   3  -1       1713.74       1672.70       203.68 o                         
 -26   4  -1       1610.45       1635.79       223.15 o                         
 -24   4  -1       1005.75        862.86       247.17 o                         
 -22   4  -1        381.16        342.53       162.87 o                         
 -20   4  -1        952.43       1125.27       162.79 o                         
 -18   4  -1       7655.84       8454.68       229.78 o                         
 -16   4  -1        253.02        321.26        93.64 o                         
 -14   4  -1       2092.53       2090.21        81.05 o                         
 -12   4  -1       6414.19       6571.88       103.70 o                         
 -10   4  -1       1369.35       1297.62        56.05 o                         
  -8   4  -1       1585.19       1741.76        58.39 o                         
  -6   4  -1       3393.68       3185.30       257.13 o                         
  -4   4  -1       1574.43       1448.20       133.13 o                         
  -2   4  -1       6393.66       6393.61       223.04 o                         
   0   4  -1       5918.49       5103.50       132.32 o                         
   2   4  -1       9089.56       9386.90       243.18 o                         
   4   4  -1      15842.32      12477.76        74.46 o                         
   6   4  -1       2061.75       2651.88       192.49 o                         
   8   4  -1       3224.00       3149.09       122.85 o                         
  10   4  -1       8028.99       7893.72       386.58 o                         
  12   4  -1       8397.32       9018.83       244.40 o                         
  14   4  -1       7855.39       8236.41       163.25 o                         
  16   4  -1      14865.66      16314.67       127.92 o                         
  18   4  -1        109.61        166.09        90.32 o                         
  20   4  -1          3.45         24.70       115.74 o                         
  22   4  -1       3139.51       3330.77       122.33 o                         
  24   4  -1       2155.06       2399.00       129.13 o                         
  26   4  -1       1585.92       1606.98       238.48 o                         
  28   4  -1        461.84        510.29       177.38 o                         
 -25   5  -1        881.17        138.36       368.10 o                         
 -23   5  -1        732.38        422.52       181.90 o                         
 -21   5  -1       2188.59       1817.84       160.56 o                         
 -19   5  -1        329.81        181.28       185.91 o                         
 -17   5  -1       1173.78       1241.55       107.79 o                         
 -15   5  -1       6132.59       6320.17       121.23 o                         
 -13   5  -1       1046.02       1125.25        86.43 o                         
 -11   5  -1        272.76        337.21        64.49 o                         
  -9   5  -1        801.37        932.63        70.14 o                         
  -7   5  -1        482.56        451.46        67.21 o                         
  -5   5  -1        689.85        880.82        82.73 o                         
  -3   5  -1       7828.29       8066.28       171.92 o                         
  -1   5  -1       1563.94       1467.52       143.23 o                         
   1   5  -1       9433.69       9563.43       180.38 o                         
   3   5  -1       4537.36       4401.28       149.64 o                         
   5   5  -1       4643.69       4932.45        62.60 o                         
   7   5  -1       9745.20      10387.51       532.91 o                         
   9   5  -1        707.99        757.80       143.81 o                         
  11   5  -1        993.73       1020.22        88.48 o                         
  13   5  -1       7818.12       8084.49       356.88 o                         
  15   5  -1       3355.61       3288.23        87.57 o                         
  17   5  -1       1264.42       1120.72       121.41 o                         
  19   5  -1      10255.53      10479.83       349.85 o                         
  21   5  -1        666.80        881.33       108.20 o                         
  23   5  -1         60.23        139.52       119.50 o                         
  25   5  -1        444.63        472.96       149.16 o                         
  27   5  -1       1582.29       1529.73       191.64 o                         
 -22   6  -1        217.03         68.62       197.37 o                         
 -20   6  -1       2276.57       2466.20       158.34 o                         
 -18   6  -1       1148.10       1466.39       344.07 o                         
 -16   6  -1       1977.87       2221.55       113.82 o                         
 -14   6  -1       4956.64       5700.88       112.18 o                         
 -12   6  -1       1179.10       1214.23        80.31 o                         
 -10   6  -1       4429.39       4591.91       232.84 o                         
  -8   6  -1       8211.38       8843.30       189.46 o                         
  -6   6  -1       7353.89       7238.50        82.62 o                         
  -4   6  -1       1690.09       1599.68       192.87 o                         
  -2   6  -1      11832.39      11066.84       239.82 o                         
   0   6  -1       6298.21       6105.14       178.16 o                         
   2   6  -1       6891.04       7405.40       189.07 o                         
   4   6  -1       4412.51       4174.43       205.04 o                         
   6   6  -1      13736.10      13133.54        62.49 o                         
   8   6  -1       6869.73       6945.68       101.18 o                         
  10   6  -1        342.36        404.30        42.69 o                         
  12   6  -1       2500.45       2532.47        72.68 o                         
  14   6  -1       4893.93       5241.23        84.94 o                         
  16   6  -1        691.04       1086.53       201.55 o                         
  18   6  -1       2420.05       2523.75       115.37 o                         
  20   6  -1       1944.89       2139.95       143.14 o                         
  22   6  -1       1982.37       2111.69       147.17 o                         
  24   6  -1       2106.00       1851.77       235.85 o                         
 -19   7  -1       2646.13       2659.59       157.06 o                         
 -17   7  -1         94.01        193.73       107.37 o                         
 -15   7  -1         62.89         36.94        97.56 o                         
 -13   7  -1        569.21        494.68        83.03 o                         
 -11   7  -1      10487.91      10927.03       211.48 o                         
  -9   7  -1       1368.02       1354.32        88.66 o                         
  -7   7  -1       1272.96       1070.56       251.52 o                         
  -5   7  -1        954.90       1557.31       236.34 o                         
  -3   7  -1       3596.22       2825.16       219.90 o                         
  -1   7  -1        955.04       1061.23       202.98 o                         
   1   7  -1       1621.78       1193.08       164.25 o                         
   3   7  -1       4568.83       4894.35       197.92 o                         
   5   7  -1       1864.74       2103.18       180.06 o                         
   7   7  -1       1184.66        900.51       236.34 o                         
   9   7  -1       1637.88       1833.01        78.25 o                         
  11   7  -1       2908.94       3218.80       117.62 o                         
  13   7  -1        352.73        362.54        50.99 o                         
  15   7  -1       1796.71       1948.06        83.44 o                         
  17   7  -1        703.70        729.12        93.64 o                         
  19   7  -1        514.82        723.71       141.56 o                         
  21   7  -1        943.99        648.62       199.94 o                         
 -16   8  -1        620.33        500.64       100.39 o                         
 -12   8  -1       2001.04       1612.32       291.20 o                         
 -10   8  -1        227.96         17.55       331.19 o                         
  -8   8  -1       1154.71       1256.63       243.14 o                         
  -6   8  -1       4746.30       5362.76       274.12 o                         
  -4   8  -1        402.28        223.69       284.08 o                         
  -2   8  -1       4965.14       4860.84       244.09 o                         
   0   8  -1        772.40        273.65       244.09 o                         
   2   8  -1       3405.67       3992.16       266.85 o                         
   4   8  -1       2866.02       2808.40       213.26 o                         
   6   8  -1       2828.62       2837.65       277.13 o                         
   8   8  -1       3655.33       3218.48       268.27 o                         
  10   8  -1       4958.01       4812.86       174.10 o                         
  12   8  -1        147.97         31.93       111.77 o                         
  14   8  -1        236.78        183.38       132.48 o                         
  16   8  -1       1469.16        365.88       862.91 o                         
  18   8  -1        320.06         98.51       112.24 o                         
 -11   9  -1       1429.29        933.34       333.09 o                         
  -9   9  -1        892.22        516.78       301.15 o                         
  -7   9  -1       1924.13       1390.21       311.27 o                         
  -5   9  -1         31.86         82.05       267.32 o                         
  -3   9  -1        454.98        447.54       258.00 o                         
  -1   9  -1       2722.08       2328.61       271.12 o                         
   1   9  -1         92.84        -47.90       294.83 o                         
   3   9  -1        278.17        347.00       292.14 o                         
   5   9  -1        830.85        857.46       249.78 o                         
   7   9  -1        623.89        140.85       276.97 o                         
   9   9  -1        119.59        323.29       337.36 o                         
  11   9  -1        533.00         98.96       370.71 o                         
  13   9  -1         70.76         22.39        46.87 o                         
 -30   0   0        153.50         46.32       291.83 o                         
 -28   0   0        752.57       1311.17       270.01 o                         
 -26   0   0       1641.86       1819.42       247.56 o                         
 -24   0   0         71.29         53.43       195.08 o                         
 -22   0   0      11021.54      10797.14       245.82 o                         
 -20   0   0        320.73        121.57       147.02 o                         
 -18   0   0       8867.83       9460.52       193.34 o                         
 -16   0   0      12462.32      12461.00       207.41 o                         
 -14   0   0         83.85         88.69       123.94 o                         
 -12   0   0      65833.96      66098.91       292.93 o                         
 -10   0   0      14920.64      15889.26       139.59 o                         
  -8   0   0      54145.67      58058.49       217.53 o                         
  -6   0   0      29252.43      29491.80       146.70 o                         
  -4   0   0      40516.57      39077.05       127.42 o                         
   4   0   0      41630.88      41215.33       134.69 o                         
   6   0   0      32502.61      34038.05       147.81 o                         
   8   0   0      54090.73      59319.22       220.53 o                         
  10   0   0      15492.69      16390.39       140.85 o                         
  12   0   0      65821.16      67034.16       306.37 o                         
  14   0   0        159.60         49.32       127.26 o                         
  16   0   0      13450.17      13512.91       190.65 o                         
  18   0   0       8165.53       8499.67       195.71 o                         
  20   0   0        699.67        877.70       152.55 o                         
  22   0   0      12616.98      12163.48       248.83 o                         
  24   0   0        136.53         73.51       249.46 o                         
  26   0   0       1813.15       2544.87       323.92 o                         
  28   0   0       1015.77        880.86       317.12 o                         
  30   0   0        133.23       -198.56       357.91 o                         
 -29   1   0        196.45        327.96       207.97 o                         
 -27   1   0        730.71        700.27       210.10 o                         
 -25   1   0       2175.41       2114.84       169.44 o                         
 -23   1   0       2064.74       2014.52       193.81 o                         
 -21   1   0      13647.68      13696.97       176.56 o                         
 -19   1   0       4472.75       4599.67       123.07 o                         
 -17   1   0       2722.78       2659.47       165.67 o                         
 -15   1   0         38.49          0.60        69.23 o                         
 -13   1   0      41959.46      42622.96      2492.07 o                         
 -11   1   0      10319.01      10695.53       371.58 o                         
  -9   1   0       9917.74      10386.03       296.96 o                         
  -7   1   0       1150.03       1222.31        49.88 o                         
  -5   1   0       9989.16      10689.89       338.54 o                         
  -3   1   0       7195.82       7631.21       298.26 o                         
  -1   1   0      26007.64      25605.43       523.98 o                         
   1   1   0      26409.39      27539.29      1490.08 o                         
   3   1   0       6341.06       6894.95       231.77 o                         
   5   1   0       8614.46       8002.58       212.22 o                         
   7   1   0       1712.69       1912.31        95.41 o                         
   9   1   0      10698.12      11405.19       105.13 o                         
  11   1   0       9786.88      10092.04        91.10 o                         
  13   1   0      42439.65      42384.66      4372.04 o                         
  15   1   0         26.46         32.94        79.10 o                         
  17   1   0       2476.81       2058.01       102.97 o                         
  19   1   0       4149.16       4458.37       133.34 o                         
  21   1   0      13420.92      14311.05       530.46 o                         
  23   1   0       1931.06       1764.36       189.15 o                         
  25   1   0       2496.24       2377.78       162.91 o                         
  27   1   0        451.56        490.43       150.10 o                         
  29   1   0        169.49        139.11       186.60 o                         
 -30   2   0       2289.69       1707.94       268.35 o                         
 -28   2   0        525.11        763.07       205.87 o                         
 -26   2   0        652.80        776.19       187.87 o                         
 -24   2   0       6345.88       6262.99       299.10 o                         
 -22   2   0        173.48        221.49       132.16 o                         
 -20   2   0        207.24        245.95       108.37 o                         
 -18   2   0      17193.45      17443.38       369.84 o                         
 -16   2   0       1655.82       1761.88        86.68 o                         
 -14   2   0       6178.78       6837.42       291.67 o                         
 -12   2   0       5756.44       5348.66       101.33 o                         
 -10   2   0      15583.66      15857.22       437.27 o                         
  -8   2   0      28168.35      28837.30       321.23 o                         
  -6   2   0      28838.96      29276.28       719.04 o                         
  -4   2   0       9765.68       9238.86        53.40 o                         
  -2   2   0      21413.22      21840.94       526.59 o                         
   0   2   0       3418.44       2458.91       416.98 o                         
   2   2   0      25785.13      28752.25      1279.47 o                         
   4   2   0      10623.60      10354.14       208.17 o                         
   6   2   0      27105.24      27487.31      1161.97 o                         
   8   2   0      28273.78      28755.41      1237.31 o                         
  10   2   0      15315.21      15355.54       398.09 o                         
  12   2   0       5946.31       4994.20       287.93 o                         
  14   2   0       6823.67       7187.33       181.48 o                         
  16   2   0       1308.69       1250.95        74.66 o                         
  18   2   0      16952.92      16977.85       542.04 o                         
  20   2   0        171.75        132.93        96.08 o                         
  22   2   0        262.63        308.13       127.39 o                         
  24   2   0       6160.98       5878.02       211.77 o                         
  26   2   0        677.36        662.19       129.25 o                         
  28   2   0        522.03        669.14       182.76 o                         
  30   2   0       2588.19       2799.01       336.86 o                         
 -29   3   0       2695.99       2412.06       245.27 o                         
 -27   3   0          9.35        -80.50       184.09 o                         
 -25   3   0       4996.78       5632.24       482.72 o                         
 -23   3   0       1951.31       2381.46       159.10 o                         
 -21   3   0       4731.49       5073.99       606.81 o                         
 -19   3   0       5577.12       5672.49       544.45 o                         
 -17   3   0       5575.04       5619.70       423.67 o                         
 -15   3   0       3695.56       3782.77       101.65 o                         
 -13   3   0       4181.42       4072.37       148.21 o                         
 -11   3   0       6275.69       6775.51        93.75 o                         
  -9   3   0       7020.64       6389.76       212.41 o                         
  -7   3   0      23255.73      23654.12       693.63 o                         
  -5   3   0       7597.42       7959.14       383.28 o                         
  -3   3   0       8378.92       7766.57       348.12 o                         
  -1   3   0       3688.81       3874.85        98.33 o                         
   1   3   0       3309.65       3846.40        27.82 o                         
   3   3   0       9641.42       8844.62       184.18 o                         
   5   3   0       8206.32       8609.00       386.76 o                         
   7   3   0      23040.01      24125.79       534.12 o                         
   9   3   0       6604.93       6307.77       259.20 o                         
  11   3   0       5652.54       5656.34       237.54 o                         
  13   3   0       3575.23       3451.06       190.51 o                         
  15   3   0       3714.57       3916.85       194.53 o                         
  17   3   0       5546.00       5730.37       103.26 o                         
  19   3   0       4750.74       4875.81       294.56 o                         
  21   3   0       5062.61       5568.03       236.40 o                         
  23   3   0       2059.51       2422.80       136.05 o                         
  25   3   0       4743.76       4377.32       149.08 o                         
  27   3   0         11.81        135.73       172.38 o                         
  29   3   0       2650.69       2973.07       199.70 o                         
 -28   4   0       3885.67       3235.81      1747.17 o                         
 -26   4   0       1547.60       1031.69       298.70 o                         
 -24   4   0        700.29        609.04       167.84 o                         
 -22   4   0        552.40        443.96       133.99 o                         
 -20   4   0       6229.27       6363.88       154.02 o                         
 -18   4   0       9086.74       9265.70       500.74 o                         
 -16   4   0       5849.46       6042.09       116.11 o                         
 -14   4   0       3242.39       3289.80       135.80 o                         
 -12   4   0      10176.23      10509.46       103.35 o                         
 -10   4   0       1413.03       1356.96        61.49 o                         
  -8   4   0       4686.29       4457.46       184.06 o                         
  -6   4   0      49861.54      47560.52      1752.94 o                         
  -4   4   0       9244.87       9114.51       215.42 o                         
  -2   4   0       1468.66       1288.56        90.90 o                         
   0   4   0       5649.21       6522.01       139.59 o                         
   2   4   0       1667.61       1510.36        27.82 o                         
   4   4   0       9547.11       9809.79       123.31 o                         
   6   4   0      50342.18      52319.57      2116.39 o                         
   8   4   0       5049.66       4983.58       159.49 o                         
  10   4   0       1505.63       1629.85        57.45 o                         
  12   4   0       9215.06       9354.19       382.28 o                         
  14   4   0       3176.56       3054.22       269.69 o                         
  16   4   0       5798.83       5813.23       284.02 o                         
  18   4   0       9579.44       9146.34       240.87 o                         
  20   4   0       6160.10       6088.98       324.48 o                         
  22   4   0        677.19        690.98       119.94 o                         
  24   4   0        684.54        805.51       128.39 o                         
  26   4   0       1602.65       1473.17       177.88 o                         
  28   4   0       3586.53       3438.33       266.28 o                         
 -25   5   0       1433.17       1248.07       491.57 o                         
 -23   5   0       1068.48        713.48       189.18 o                         
 -21   5   0       1328.32       1678.56       143.96 o                         
 -19   5   0       6179.18       6332.36       147.64 o                         
 -17   5   0       3688.10       3354.35       149.79 o                         
 -15   5   0       9884.23      10287.83       660.01 o                         
 -13   5   0       2728.34       3078.19       117.70 o                         
 -11   5   0       1940.74       2089.21       132.04 o                         
  -9   5   0       2650.68       2441.67        75.64 o                         
  -7   5   0      24534.90      24719.99       117.04 o                         
  -5   5   0       5663.81       4896.70       115.48 o                         
  -3   5   0       4694.56       4559.69       136.59 o                         
  -1   5   0      11694.31      11801.46       172.31 o                         
   1   5   0      12303.51      12822.86       176.90 o                         
   3   5   0       5189.88       4976.26       309.14 o                         
   5   5   0       6551.36       6294.84        72.40 o                         
   7   5   0      22979.27      24560.22      1050.97 o                         
   9   5   0       3328.90       3591.57       107.87 o                         
  11   5   0       1508.24       1759.07       219.25 o                         
  13   5   0       3084.30       3265.05        79.33 o                         
  15   5   0       9788.88      11117.04       265.80 o                         
  17   5   0       3475.01       3246.29        93.39 o                         
  19   5   0       6292.70       6432.92       277.54 o                         
  21   5   0       1425.46       1853.06       139.95 o                         
  23   5   0       1242.30        962.23       140.40 o                         
  25   5   0       1510.64        727.11       296.99 o                         
 -24   6   0       1297.18        808.57       298.55 o                         
 -22   6   0       1046.55       1016.69       226.93 o                         
 -20   6   0        299.63        250.42       233.73 o                         
 -18   6   0        576.92        690.56       102.63 o                         
 -16   6   0       1847.16       2293.87       116.86 o                         
 -14   6   0        623.13        835.61        90.17 o                         
 -12   6   0       5196.18       5397.93       574.49 o                         
 -10   6   0       2336.00       2370.43        65.34 o                         
  -8   6   0        651.55        685.14        71.02 o                         
  -6   6   0       4259.98       3427.94       166.78 o                         
  -4   6   0       6458.31       6454.82       187.33 o                         
  -2   6   0       1881.20       1636.19       153.66 o                         
   0   6   0       1949.85       1790.64       187.17 o                         
   2   6   0       1403.35       1369.82       145.28 o                         
   4   6   0       6044.51       5504.13      1504.60 o                         
   6   6   0       4674.90       4994.74        77.62 o                         
   8   6   0        894.28        554.00       383.04 o                         
  10   6   0       2805.00       3181.60        62.83 o                         
  12   6   0       4981.35       5512.12       373.65 o                         
  14   6   0        736.16        652.48        82.90 o                         
  16   6   0       1937.74       2047.53        94.12 o                         
  18   6   0        674.01        654.82       106.06 o                         
  20   6   0        269.05        169.83       121.29 o                         
  22   6   0       1106.71       1225.75       153.95 o                         
  24   6   0       1188.32       1046.41       223.99 o                         
 -21   7   0        363.34        433.74       150.81 o                         
 -19   7   0       1922.61       1589.85       441.14 o                         
 -17   7   0        982.13       1014.36       116.44 o                         
 -15   7   0       1323.35       1414.24       120.30 o                         
 -13   7   0       2629.00       2722.27       102.16 o                         
 -11   7   0        654.77        385.89       257.84 o                         
  -9   7   0       6134.07       5739.01       287.88 o                         
  -7   7   0       3278.87       2894.88       205.99 o                         
  -5   7   0        983.05        882.91       168.99 o                         
  -3   7   0       8943.01       6919.44       215.00 o                         
  -1   7   0        508.41        266.85       158.09 o                         
   1   7   0        402.52        757.23       155.72 o                         
   3   7   0       8415.22       8750.71       220.53 o                         
   5   7   0        952.66       1066.45       224.96 o                         
   7   7   0       3018.02       3086.16        64.82 o                         
   9   7   0       6554.02       6399.49       107.81 o                         
  11   7   0        570.95        133.99       271.04 o                         
  13   7   0       2430.47       2589.02        81.15 o                         
  15   7   0       1056.55       1249.97        91.82 o                         
  17   7   0       1094.26       1048.78       104.81 o                         
  19   7   0       2223.18       2128.14       263.18 o                         
  21   7   0        480.25        443.30       148.58 o                         
 -18   8   0        192.14        -90.27       201.56 o                         
 -14   8   0       1514.09       1792.07       284.40 o                         
 -12   8   0        136.00         32.41       317.75 o                         
 -10   8   0        373.75        230.17       260.05 o                         
  -8   8   0       1026.86        933.66       242.82 o                         
  -6   8   0        184.24        321.71       275.86 o                         
  -4   8   0         89.79        134.22       211.99 o                         
  -2   8   0       2850.84       3053.60       305.11 o                         
   0   8   0        561.45        716.29       202.35 o                         
   2   8   0       2694.43       2597.20       216.26 o                         
   4   8   0         51.87        143.07       199.35 o                         
   6   8   0        247.30        232.86       203.30 o                         
   8   8   0       1161.56       1219.48       276.65 o                         
  10   8   0        421.57        411.02        73.67 o                         
  12   8   0        145.99        157.30       127.42 o                         
  14   8   0       1709.32       1114.82       148.29 o                         
  16   8   0        183.41        119.01        77.84 o                         
  18   8   0        159.16         59.22       104.00 o                         
 -11   9   0       1346.94       1619.75       316.17 o                         
  -9   9   0        579.53        585.24       285.82 o                         
  -7   9   0        107.88         83.63       282.97 o                         
  -5   9   0       2021.39       1979.40       281.55 o                         
  -3   9   0       1229.53       1188.81       263.21 o                         
  -1   9   0       1138.23       1409.50       260.05 o                         
   1   9   0       1079.06       1389.42       317.44 o                         
   3   9   0       1256.86        628.71       259.58 o                         
   5   9   0       1918.11       1702.91       262.74 o                         
   7   9   0        183.68        150.97       262.11 o                         
   9   9   0        520.73        470.47       286.93 o                         
  11   9   0       1445.21       1405.39       321.71 o                         
 -31   1   1       2643.51       2224.99       468.57 o                         
 -29   1   1        413.25         77.45       200.99 o                         
 -27   1   1       1592.67       1634.92       194.27 o                         
 -25   1   1       2946.06       2970.45       532.51 o                         
 -23   1   1        883.01        660.64       142.76 o                         
 -21   1   1       1712.14       1845.98       112.45 o                         
 -19   1   1       2543.60       2548.97       131.55 o                         
 -17   1   1       9291.07       9279.88       119.38 o                         
 -15   1   1       1642.81       1207.61        80.99 o                         
 -13   1   1      46834.58      45850.22       178.11 o                         
 -11   1   1       1911.59       1621.83       108.21 o                         
  -9   1   1      13750.61      14764.65       326.29 o                         
  -7   1   1       8611.34       8079.86        60.76 o                         
  -5   1   1      12921.25      12780.09       546.94 o                         
  -3   1   1      62246.13      61302.01      2283.24 o                         
  -1   1   1      94538.72      89059.32      2794.65 o                         
   1   1   1       8697.89       7867.37       322.04 o                         
   3   1   1      67078.05      65771.83      2270.22 o                         
   5   1   1      88961.84      92241.70      2739.87 o                         
   7   1   1       6248.75       5668.46        62.75 o                         
   9   1   1      20017.18      18489.52       690.36 o                         
  11   1   1      39025.43      38073.30       375.06 o                         
  13   1   1       1775.22       2048.74       156.43 o                         
  15   1   1      14879.08      14157.51       202.19 o                         
  17   1   1       6226.77       6520.17       135.54 o                         
  19   1   1        121.64         32.35       128.68 o                         
  21   1   1       5964.88       5962.65       188.45 o                         
  23   1   1       2256.33       2522.95       150.72 o                         
  25   1   1        546.47        397.48       184.83 o                         
  27   1   1        656.34        851.74       228.54 o                         
  29   1   1        133.59        -47.87       195.88 o                         
 -30   2   1        283.53        142.16       216.10 o                         
 -28   2   1        431.13        371.31       208.22 o                         
 -26   2   1       1904.22       1860.24       165.60 o                         
 -24   2   1       1175.43       1080.77       148.79 o                         
 -22   2   1       2858.16       3089.35       456.63 o                         
 -20   2   1        243.59        438.48       101.95 o                         
 -18   2   1       7613.87       7856.07       131.82 o                         
 -16   2   1       1916.05       2105.90       109.47 o                         
 -14   2   1      30420.29      31958.92       398.77 o                         
 -12   2   1       5590.09       5676.33        83.25 o                         
 -10   2   1      41353.48      44244.07       355.77 o                         
  -8   2   1      19985.58      18741.63      1476.33 o                         
  -6   2   1      18601.54      17171.13      1725.25 o                         
  -4   2   1      10518.04      11238.03       336.80 o                         
  -2   2   1      10763.23       9702.08       101.18 o                         
   0   2   1        961.34       1296.25       101.93 o                         
   2   2   1       2906.86       3315.14        49.35 o                         
   4   2   1      75288.63      82128.13      2752.93 o                         
   6   2   1       1971.17       2046.22        56.50 o                         
   8   2   1        637.59        555.53        43.65 o                         
  10   2   1       7018.69       7535.54       300.95 o                         
  12   2   1       2803.44       2598.08        99.09 o                         
  14   2   1       2299.05       2324.54        84.59 o                         
  16   2   1       2201.94       1907.16       101.95 o                         
  18   2   1         14.24        119.65        87.25 o                         
  20   2   1       6040.85       6151.06       281.68 o                         
  22   2   1       1350.26       1567.79       139.85 o                         
  24   2   1       3032.70       3097.94       142.45 o                         
  26   2   1       1879.75       1685.71       177.73 o                         
  28   2   1        110.48         68.91       171.71 o                         
 -29   3   1       1736.91       1867.75       206.00 o                         
 -27   3   1       1156.12       1084.19       164.74 o                         
 -25   3   1       5073.73       4762.44       214.37 o                         
 -23   3   1        332.51        235.56       131.40 o                         
 -21   3   1       5921.60       6267.51       145.74 o                         
 -19   3   1       8698.47       8752.60       245.90 o                         
 -17   3   1       8688.39       8461.42       264.00 o                         
 -15   3   1       4382.39       4494.61       113.78 o                         
 -13   3   1       1985.99       1868.61        66.71 o                         
 -11   3   1        766.37       1114.88       193.73 o                         
  -9   3   1      31910.00      30418.11       806.87 o                         
  -7   3   1      19629.92      18389.44       512.39 o                         
  -5   3   1       1465.35       1401.23        34.46 o                         
  -3   3   1      15879.72      14634.21       145.44 o                         
  -1   3   1       1420.57       1554.46        70.03 o                         
   1   3   1       2074.44       2169.81        56.54 o                         
   3   3   1       5839.48       5336.29       288.01 o                         
   5   3   1      47668.70      44700.83      5902.64 o                         
   7   3   1       5870.72       6438.91        82.96 o                         
   9   3   1       2806.42       2702.25       202.05 o                         
  11   3   1       4729.54       4525.67       282.51 o                         
  13   3   1       2717.51       2276.70        73.35 o                         
  15   3   1        252.11        191.79        70.36 o                         
  17   3   1      16443.64      16576.83       695.28 o                         
  19   3   1       1064.34       1277.92       111.18 o                         
  21   3   1       1097.06       1292.70       157.14 o                         
  23   3   1       3389.95       3426.39       146.76 o                         
  25   3   1       1224.07       1231.92       167.37 o                         
  27   3   1       2228.86       2199.50       182.93 o                         
 -28   4   1        507.91        555.16       220.20 o                         
 -26   4   1       1348.64       1193.72       176.06 o                         
 -24   4   1       2302.72       2904.02       215.47 o                         
 -22   4   1       3227.93       3294.24       136.17 o                         
 -20   4   1         16.00        205.37       105.39 o                         
 -18   4   1        139.67        242.30        94.69 o                         
 -16   4   1      14850.75      16299.48       440.59 o                         
 -14   4   1       8068.55       8187.12       103.15 o                         
 -12   4   1       8168.93       8419.40       365.75 o                         
 -10   4   1       7484.28       6816.74       272.06 o                         
  -8   4   1       3144.10       2762.41        52.40 o                         
  -6   4   1       2321.04       2716.30        31.83 o                         
  -4   4   1      16538.35      16159.27       190.34 o                         
  -2   4   1       8995.86       8993.22       138.17 o                         
   0   4   1       5589.88       5137.17       115.09 o                         
   2   4   1       5492.57       5350.12        52.01 o                         
   4   4   1       1704.12       1594.40       142.14 o                         
   6   4   1       2953.00       2842.79       123.50 o                         
   8   4   1       2160.24       2557.00       228.21 o                         
  10   4   1       1248.22       1154.21        53.68 o                         
  12   4   1       6794.76       7435.50       322.81 o                         
  14   4   1       2508.11       2783.82        80.02 o                         
  16   4   1        193.55        158.53        79.82 o                         
  18   4   1       6994.23       7392.66       253.73 o                         
  20   4   1        834.19       1017.72       108.19 o                         
  22   4   1        267.61        159.09       142.71 o                         
  24   4   1       1000.27        724.72       149.62 o                         
  26   4   1       1643.14       1894.32       292.49 o                         
 -27   5   1       1538.12       1296.89       197.44 o                         
 -25   5   1        513.30        572.25       166.69 o                         
 -23   5   1         90.67        138.68       164.85 o                         
 -21   5   1        622.53        622.00       118.28 o                         
 -19   5   1       9726.24       9544.58       349.21 o                         
 -17   5   1       1169.85       1202.77        95.79 o                         
 -15   5   1       3680.03       3476.87        88.46 o                         
 -13   5   1       8224.43       7808.01        87.07 o                         
 -11   5   1        809.25        727.60        50.12 o                         
  -9   5   1        615.70        589.42        42.37 o                         
  -7   5   1       9950.64       9392.70       212.78 o                         
  -5   5   1       4854.79       3706.18       132.63 o                         
  -3   5   1       4710.79       3698.11       132.63 o                         
  -1   5   1       8413.26       7656.44       150.97 o                         
   1   5   1       1172.82       1144.55       111.77 o                         
   3   5   1       8415.13       8781.07        67.34 o                         
   5   5   1        667.39        497.88       131.18 o                         
   7   5   1        557.33        546.60        45.48 o                         
   9   5   1       1209.80       1326.50        58.45 o                         
  11   5   1        195.11        249.35        78.13 o                         
  13   5   1       1051.29        849.40        69.78 o                         
  15   5   1       5907.62       6396.32       318.02 o                         
  17   5   1       1006.72        949.06       113.10 o                         
  19   5   1        423.86        386.31       126.67 o                         
  21   5   1       2211.84       2117.64       178.39 o                         
  23   5   1        645.57        389.76       158.71 o                         
  25   5   1       1016.46        840.93       220.08 o                         
 -24   6   1       2427.67       1887.55       200.13 o                         
 -22   6   1       1731.72       1847.05       219.74 o                         
 -20   6   1       1960.66       2113.70       145.88 o                         
 -18   6   1       2456.49       2564.95       187.10 o                         
 -16   6   1        748.43        832.07       127.58 o                         
 -14   6   1       4872.24       4605.47       143.06 o                         
 -12   6   1       2723.92       2418.84        77.31 o                         
 -10   6   1        351.29        315.54       153.98 o                         
  -8   6   1       7282.37       7274.19       192.23 o                         
  -6   6   1      12782.38      12777.65       244.09 o                         
  -4   6   1       4177.66       3555.36       197.92 o                         
  -2   6   1       6775.23       6766.89       184.33 o                         
   0   6   1       6548.49       6203.47       181.64 o                         
   2   6   1      11808.72      11758.31       250.57 o                         
   4   6   1       2170.92       1949.36        44.74 o                         
   6   6   1       7323.68       7433.06        98.33 o                         
   8   6   1       9403.92       9696.05       212.09 o                         
  10   6   1       4298.65       4556.71       222.53 o                         
  12   6   1        905.27        975.83        70.40 o                         
  14   6   1       5292.84       5768.00        97.57 o                         
  16   6   1       1830.10       2087.89       105.42 o                         
  18   6   1       1148.26       1620.42       219.74 o                         
  20   6   1       1987.95       1852.50       231.35 o                         
  22   6   1        258.86        302.78       165.00 o                         
 -21   7   1       1151.54        555.63       408.65 o                         
 -19   7   1        418.01        509.14       126.11 o                         
 -17   7   1        725.47        722.35        97.49 o                         
 -15   7   1       1721.63       1821.31       298.78 o                         
 -13   7   1        419.69        491.49       212.78 o                         
 -11   7   1       2716.81       2985.30       226.38 o                         
  -9   7   1       1268.90       1470.84       205.83 o                         
  -7   7   1       1274.15       1223.11       194.45 o                         
  -5   7   1       1904.91       2080.26       193.81 o                         
  -3   7   1       3942.35       3756.76       205.83 o                         
  -1   7   1       1417.16       1386.89       171.05 o                         
   1   7   1       1075.48        999.26       165.04 o                         
   3   7   1       3618.10       3954.69       237.29 o                         
   5   7   1       1326.20       1256.31       186.54 o                         
   7   7   1       1265.59       1105.66        70.35 o                         
   9   7   1       1390.37       1515.10       110.50 o                         
  11   7   1      10753.67      10687.72       218.42 o                         
  13   7   1        636.28        709.64        83.22 o                         
  15   7   1         29.81         87.17        91.21 o                         
  17   7   1         98.82        238.64       114.08 o                         
  19   7   1       2631.43       2154.87       159.33 o                         
 -14   8   1        172.28       -142.44       262.42 o                         
 -12   8   1        124.82        171.52       335.30 o                         
 -10   8   1       5432.54       5228.55       285.50 o                         
  -8   8   1       3802.19       3761.98       291.51 o                         
  -6   8   1       2738.03       2639.09       246.77 o                         
  -4   8   1       2741.84       2891.40       273.81 o                         
  -2   8   1       3341.00       3092.96       240.13 o                         
   0   8   1        660.37        751.23       208.67 o                         
   2   8   1       5003.23       5151.72       250.88 o                         
   4   8   1        321.59        253.25       219.42 o                         
   6   8   1       4246.69       4225.33       246.46 o                         
   8   8   1       1518.87       1184.09       287.20 o                         
  10   8   1        165.58         72.88       100.86 o                         
  12   8   1       1516.95       1874.43       133.74 o                         
  14   8   1        984.94        545.26       112.56 o                         
  16   8   1        628.84        227.88       153.13 o                         
 -13   9   1         63.92        -80.62       309.85 o                         
 -11   9   1        373.02        306.53       290.88 o                         
  -9   9   1         68.47        103.86       283.13 o                         
  -7   9   1        661.63        728.46       273.81 o                         
  -5   9   1        631.34        242.35       275.23 o                         
  -3   9   1        345.07        455.45       256.42 o                         
  -1   9   1         56.04        -39.84       247.09 o                         
   1   9   1       2855.38       2395.17       317.75 o                         
   3   9   1        437.45        488.17       257.84 o                         
   5   9   1         13.26         -7.43       304.95 o                         
   7   9   1       1583.06       1062.97       316.96 o                         
   9   9   1        818.91        399.33       332.30 o                         
  11   9   1       1590.77        527.38       313.01 o                         
 -32   0   2       4193.20       3910.74       335.78 o                         
 -30   0   2        669.12        667.44       264.32 o                         
 -28   0   2       3002.06       2610.01       243.14 o                         
 -26   0   2      14731.20      14817.43       309.38 o                         
 -24   0   2       4669.47       4387.21       212.31 o                         
 -22   0   2       1060.10       1109.61       151.60 o                         
 -20   0   2       1662.46       1375.67       145.91 o                         
 -18   0   2       2914.64       2757.97       130.26 o                         
 -16   0   2       8006.40       7893.09       167.57 o                         
 -14   0   2      68923.16      62091.11       285.19 o                         
 -12   0   2      21231.47      23253.71       167.10 o                         
 -10   0   2      24955.60      26867.41       158.24 o                         
  -8   0   2        504.00        354.43        69.08 o                         
  -6   0   2       6712.84       7340.74        80.78 o                         
  -2   0   2      33714.66      31122.62        92.01 o                         
   0   0   2       8818.20       8777.43        60.55 o                         
   2   0   2     146209.12     158086.22       273.02 o                         
   4   0   2      28096.90      29887.33       146.39 o                         
   6   0   2      16503.66      17131.50       140.22 o                         
   8   0   2     146909.12     154776.52       407.39 o                         
  10   0   2      42686.59      42007.66       244.24 o                         
  12   0   2       1940.25       2137.49       112.08 o                         
  14   0   2      32834.38      34213.52       291.20 o                         
  16   0   2       1787.49       1773.25       192.87 o                         
  18   0   2       8372.83       8551.52       240.61 o                         
  20   0   2      25612.75      24890.86       353.16 o                         
  22   0   2       9389.84      10246.68       275.23 o                         
  24   0   2       4330.60       4162.10       319.49 o                         
  26   0   2        418.82        289.46       270.33 o                         
  28   0   2       1751.87       1390.84       409.76 o                         
 -31   1   2       1427.48       1195.93       213.29 o                         
 -29   1   2         90.99         62.63       186.96 o                         
 -27   1   2       4778.60       4909.31       363.99 o                         
 -25   1   2       6597.28       6506.64       181.42 o                         
 -23   1   2       2148.03       1653.03       133.63 o                         
 -21   1   2        468.54        481.13       138.25 o                         
 -19   1   2       5862.31       5935.15       137.77 o                         
 -17   1   2       6614.05       7004.23       278.47 o                         
 -15   1   2       5647.38       5344.68        94.40 o                         
 -13   1   2      17212.12      16805.55       225.19 o                         
 -11   1   2      28920.51      29647.24       376.40 o                         
  -9   1   2      12044.19      12237.78       315.94 o                         
  -7   1   2        146.98        294.60        33.37 o                         
  -5   1   2      21028.71      20688.51       408.70 o                         
  -1   1   2       8182.99       8451.38       203.54 o                         
   1   1   2      42024.16      41498.86      1473.74 o                         
   3   1   2      85728.09      93320.76      2889.90 o                         
   5   1   2      50338.54      54300.14       213.65 o                         
   7   1   2      25367.31      27555.10       124.74 o                         
   9   1   2      24853.29      25242.92       195.55 o                         
  11   1   2       8022.65       8647.61       103.01 o                         
  13   1   2       3801.70       3833.20       393.00 o                         
  15   1   2        626.54        478.19       106.31 o                         
  17   1   2       1500.05       1837.61       198.00 o                         
  19   1   2       2890.70       3097.42       161.63 o                         
  21   1   2       3764.18       3334.43       457.74 o                         
  23   1   2       2316.82       2383.05       163.43 o                         
  25   1   2        869.60        806.53       214.05 o                         
  27   1   2        719.63        706.74       162.42 o                         
 -32   2   2        703.28        424.36       246.25 o                         
 -30   2   2        760.57        610.14       200.79 o                         
 -28   2   2       2930.31       2707.25       221.10 o                         
 -26   2   2        564.03        570.81       148.28 o                         
 -24   2   2       4630.04       4601.88       267.40 o                         
 -22   2   2      18078.33      17423.41       370.16 o                         
 -20   2   2       1198.88       1060.02       132.32 o                         
 -18   2   2       4132.45       4461.27        99.87 o                         
 -16   2   2      14008.28      14430.04       133.60 o                         
 -14   2   2       5559.43       5420.02        89.79 o                         
 -12   2   2      10438.08      10913.41       227.09 o                         
 -10   2   2      34904.63      34310.43       899.75 o                         
  -8   2   2      49674.98      49982.59      1345.67 o                         
  -6   2   2      15191.94      14841.08       270.02 o                         
  -4   2   2      12472.99      11585.20       107.02 o                         
  -2   2   2      18872.01      17803.53        62.44 o                         
   0   2   2      14704.01      14762.27       386.99 o                         
   2   2   2      22665.76      25135.04       877.57 o                         
   4   2   2      56502.35      57098.39      1103.24 o                         
   6   2   2       9210.91       8642.77       326.03 o                         
   8   2   2      11266.14      10862.33       512.80 o                         
  10   2   2      27760.92      28337.94      1062.36 o                         
  12   2   2       8727.76       8129.99       421.67 o                         
  14   2   2       6503.66       6433.16       136.00 o                         
  16   2   2       3693.01       3764.51       103.59 o                         
  18   2   2       2859.79       2684.01       108.33 o                         
  20   2   2       5799.14       5912.66       237.64 o                         
  22   2   2       3438.86       3219.13       151.84 o                         
  24   2   2         36.71        -50.40       156.12 o                         
  26   2   2       3009.94       2747.16       361.94 o                         
  28   2   2         32.81        -56.91       189.60 o                         
 -31   3   2        199.71        111.78       269.87 o                         
 -29   3   2        685.75        728.91       251.83 o                         
 -27   3   2        767.96        709.97       169.00 o                         
 -25   3   2        268.41        333.51       138.72 o                         
 -23   3   2       4753.23       5031.36       377.59 o                         
 -21   3   2       2582.05       2453.10       137.85 o                         
 -19   3   2       1632.87       1613.71       109.88 o                         
 -17   3   2      13885.98      15248.74       287.08 o                         
 -15   3   2      10016.16      10565.63       310.88 o                         
 -13   3   2       8936.24       9289.54       293.72 o                         
 -11   3   2      20126.00      20789.26       929.57 o                         
  -9   3   2       7642.31       7523.55        82.77 o                         
  -7   3   2      26700.27      28024.33        81.77 o                         
  -5   3   2      11996.97      10553.37       121.09 o                         
  -3   3   2      11351.79      11378.42       133.42 o                         
  -1   3   2      14288.62      15141.67        59.60 o                         
   1   3   2       7347.13       7489.49       243.80 o                         
   3   3   2       7683.77       7389.89       120.39 o                         
   5   3   2       6020.87       5651.33       308.28 o                         
   7   3   2       1251.51       1531.06        69.64 o                         
   9   3   2       1462.30       1471.48       106.98 o                         
  11   3   2       5212.05       5291.85       265.73 o                         
  13   3   2       3776.46       3863.30       233.48 o                         
  15   3   2       9176.79       8654.18       458.37 o                         
  17   3   2       2743.66       2859.60       310.10 o                         
  19   3   2       1813.38       2022.82       186.03 o                         
  21   3   2       2048.29       2174.97       140.93 o                         
  23   3   2       1848.79       2065.85       140.67 o                         
  25   3   2       1929.89       2116.80       244.14 o                         
  27   3   2        698.52        484.71       200.41 o                         
 -30   4   2         57.99        -58.99       221.56 o                         
 -28   4   2        411.53        508.40       225.04 o                         
 -26   4   2       1484.04       1674.32       203.05 o                         
 -24   4   2        163.45         60.48       170.58 o                         
 -22   4   2       2676.09       2770.86       133.42 o                         
 -20   4   2      16690.24      16999.02       173.98 o                         
 -18   4   2       8081.06       7660.81       122.67 o                         
 -16   4   2       1810.97       1734.60       182.98 o                         
 -14   4   2       8370.08       8627.10       364.71 o                         
 -12   4   2       2195.04       2057.55       116.53 o                         
 -10   4   2      16632.88      17074.20       482.89 o                         
  -8   4   2      17180.85      16238.87       293.17 o                         
  -6   4   2      19200.06      18183.57       181.64 o                         
  -4   4   2       7591.80       7638.26       152.55 o                         
  -2   4   2       6095.71       5743.75       122.04 o                         
   0   4   2        272.79        283.92        20.55 o                         
   2   4   2      41709.30      39764.95       844.95 o                         
   4   4   2        625.43        792.15        30.25 o                         
   6   4   2       5365.25       5680.40       393.95 o                         
   8   4   2       4259.95       3969.10       162.42 o                         
  10   4   2       1930.37       2201.46       296.59 o                         
  12   4   2       1276.33       1531.31        72.60 o                         
  14   4   2      15952.46      16228.09       597.05 o                         
  16   4   2       5349.13       5331.36       186.26 o                         
  18   4   2       2546.69       2719.64       280.86 o                         
  20   4   2       1352.32       1380.98       166.10 o                         
  22   4   2       1522.18       1588.11       144.71 o                         
  24   4   2        447.10        330.91       160.35 o                         
  26   4   2       1366.81       1091.71       284.27 o                         
 -27   5   2         39.77         72.92       205.00 o                         
 -25   5   2       2544.61       2759.08       243.06 o                         
 -23   5   2        335.41        677.39       151.15 o                         
 -21   5   2       1411.12       1469.55       122.91 o                         
 -19   5   2       9273.16      10340.86       148.88 o                         
 -17   5   2       1301.42       1352.41        88.18 o                         
 -15   5   2      12314.41      13115.13       628.26 o                         
 -13   5   2       3968.90       3807.18        74.66 o                         
 -11   5   2       9303.26       9706.59       359.17 o                         
  -9   5   2       1319.42       1222.17       163.30 o                         
  -7   5   2      11712.29      11222.39       207.25 o                         
  -5   5   2       9727.87       7536.29       156.82 o                         
  -3   5   2      13168.38      10844.88       170.89 o                         
  -1   5   2       3975.99       3642.47       132.95 o                         
   1   5   2      27627.25      29721.82        81.89 o                         
   3   5   2      10238.06      10011.41       241.50 o                         
   5   5   2       1576.67       1820.68        87.34 o                         
   7   5   2      11628.96      12611.20       519.95 o                         
   9   5   2        785.61        755.82        53.41 o                         
  11   5   2       5852.21       6391.28        87.74 o                         
  13   5   2       4993.45       4984.16       539.73 o                         
  15   5   2      10423.83      10858.57       138.60 o                         
  17   5   2       2477.21       2775.81       161.97 o                         
  19   5   2        433.42        317.19       140.83 o                         
  21   5   2        137.44         35.19       138.16 o                         
  23   5   2       2004.94       1822.18       188.12 o                         
 -26   6   2        311.53        152.43       210.69 o                         
 -24   6   2        238.10        216.44       153.57 o                         
 -22   6   2        237.68         54.55       141.57 o                         
 -20   6   2       5013.50       4790.07       138.78 o                         
 -18   6   2        243.53        370.66       108.63 o                         
 -16   6   2       8823.43       8894.98       438.84 o                         
 -14   6   2       1886.73       1862.45        70.37 o                         
 -12   6   2        601.29        674.40       216.10 o                         
 -10   6   2       2626.42       2189.65       167.41 o                         
  -8   6   2       7259.47       6960.23       193.02 o                         
  -6   6   2       1744.06       2005.96       156.03 o                         
  -4   6   2       2378.10       2390.90       193.50 o                         
  -2   6   2       9339.45       8955.59       228.12 o                         
   0   6   2        238.23        316.49       140.06 o                         
   4   6   2        866.92        851.93        55.17 o                         
   6   6   2       3888.72       3977.75       113.16 o                         
   8   6   2       1365.39       1424.30        53.87 o                         
  10   6   2       1918.25       2029.96        80.47 o                         
  12   6   2        763.87        742.76        93.09 o                         
  14   6   2       1339.54       1523.02       103.20 o                         
  16   6   2         83.96        143.73       102.39 o                         
  18   6   2       2323.62       2740.35       137.63 o                         
  20   6   2        300.95         43.60       248.24 o                         
  22   6   2        383.40        290.34       167.03 o                         
 -23   7   2       1188.15        894.75       166.49 o                         
 -21   7   2        718.77        329.39       132.07 o                         
 -19   7   2        740.71        737.16       208.99 o                         
 -15   7   2        444.59        373.72       290.88 o                         
 -13   7   2       1083.60       1297.89       261.95 o                         
 -11   7   2       7615.77       7774.53       279.97 o                         
  -9   7   2        264.54        435.84       248.99 o                         
  -7   7   2       8945.16      10029.47       283.61 o                         
  -5   7   2       1763.96       1562.05       187.02 o                         
  -3   7   2        100.39        412.92       163.15 o                         
  -1   7   2       3657.12       3770.52       235.86 o                         
   1   7   2       1659.13       1408.23       183.85 o                         
   3   7   2        477.81        396.80       172.00 o                         
   5   7   2      11092.61      10537.09        85.52 o                         
   7   7   2       2636.76       2559.89        89.79 o                         
   9   7   2        600.61        594.79        56.35 o                         
  11   7   2       5823.59       6543.36       100.16 o                         
  13   7   2       2166.42       2559.09       373.13 o                         
  15   7   2        428.25        186.86       121.06 o                         
  17   7   2       1513.00       1880.71       132.31 o                         
  19   7   2        411.00        329.70       132.09 o                         
 -16   8   2        489.32        723.56       278.07 o                         
 -14   8   2        335.33        359.17       241.87 o                         
 -12   8   2        780.89       1198.14       299.42 o                         
 -10   8   2        225.34        260.37       231.12 o                         
  -8   8   2        917.20       1252.20       286.14 o                         
  -6   8   2        957.87        696.37       208.67 o                         
  -4   8   2        771.91        734.63       250.25 o                         
  -2   8   2        141.80          8.85       217.68 o                         
   0   8   2       1938.18       1996.16       227.49 o                         
   2   8   2          9.48        150.97       223.69 o                         
   4   8   2        195.34         95.33       232.39 o                         
   6   8   2       2400.50       1723.77       301.63 o                         
   8   8   2        656.77        315.54        67.66 o                         
  10   8   2       2096.61       2447.65       132.32 o                         
  12   8   2        138.69         64.39        57.40 o                         
  14   8   2        364.31         82.73       187.15 o                         
  16   8   2        602.28        423.16       138.90 o                         
 -13   9   2        952.02        394.27       370.24 o                         
 -11   9   2       1028.91       1067.87       304.00 o                         
  -9   9   2        489.81        412.45       284.71 o                         
  -7   9   2       1146.99       1234.02       280.92 o                         
  -5   9   2       1243.14       1532.65       276.97 o                         
  -3   9   2       1006.89       1007.33       275.39 o                         
  -1   9   2       1119.35       1414.56       331.19 o                         
   1   9   2        956.04       1087.32       263.37 o                         
   3   9   2        665.01        449.76       326.61 o                         
   5   9   2        984.64       1035.31       272.22 o                         
   7   9   2       1650.32       1762.35       279.02 o                         
   9   9   2        654.08        441.22       341.62 o                         
 -33   1   3        748.48        765.63       245.38 o                         
 -31   1   3        633.18        773.18       214.52 o                         
 -29   1   3       3424.52       3387.56       480.27 o                         
 -27   1   3       6330.87       6399.35       324.63 o                         
 -25   1   3       1278.32       1477.65       147.25 o                         
 -23   1   3       3616.92       3564.45       153.19 o                         
 -21   1   3       4034.54       4000.36       119.71 o                         
 -19   1   3       2316.69       2278.40       100.14 o                         
 -17   1   3      11022.43      10534.90       130.50 o                         
 -15   1   3       8894.46       9043.04       255.23 o                         
 -13   1   3        777.39       1071.34        59.26 o                         
 -11   1   3       6869.56       6593.73       159.11 o                         
  -9   1   3       5580.61       6584.58        61.87 o                         
  -7   1   3       1458.24       1600.54        79.24 o                         
  -5   1   3      19449.19      16078.65        86.95 o                         
  -3   1   3      55089.88      51045.09       160.54 o                         
  -1   1   3      58412.80      57630.98      2480.60 o                         
   1   1   3      13004.24      12582.36       496.00 o                         
   3   1   3       4799.45       5727.07        65.71 o                         
   5   1   3       6923.82       6883.25       258.63 o                         
   7   1   3     105617.55     111767.16       863.62 o                         
   9   1   3      20460.50      20544.33       140.46 o                         
  11   1   3       7436.95       6902.32       212.31 o                         
  13   1   3      11945.38      12030.08       702.30 o                         
  15   1   3       8859.49       8848.30       293.49 o                         
  17   1   3       6747.36       6303.65       152.01 o                         
  19   1   3       7532.73       8120.73       204.26 o                         
  21   1   3        355.70        273.46       174.19 o                         
  23   1   3        349.45        254.97       188.47 o                         
  25   1   3        859.54        958.77       318.39 o                         
  27   1   3        355.54         83.78       183.22 o                         
 -32   2   3          6.37         27.68       236.13 o                         
 -30   2   3        384.27        600.50       193.37 o                         
 -28   2   3       3576.12       3740.93       168.80 o                         
 -26   2   3        464.26        545.79       133.67 o                         
 -24   2   3       3309.96       3612.84       137.66 o                         
 -22   2   3       8107.96       8215.03       154.27 o                         
 -20   2   3       2638.86       2666.36       164.01 o                         
 -18   2   3       1780.03       1809.55        83.94 o                         
 -16   2   3       1902.79       1872.72        94.16 o                         
 -14   2   3      17609.91      17817.09       301.87 o                         
 -12   2   3       8315.12       8851.72       142.28 o                         
 -10   2   3       4126.98       4348.34       169.88 o                         
  -8   2   3       2925.02       2517.10        80.09 o                         
  -6   2   3      48746.12      45438.13       186.38 o                         
  -2   2   3       6311.40       5190.72       197.92 o                         
   0   2   3       2172.79       2375.33       124.29 o                         
   2   2   3      13043.61      13622.08       351.40 o                         
   4   2   3       6675.64       7224.54       139.47 o                         
   6   2   3       8806.08       9174.53       499.01 o                         
   8   2   3       4505.29       4512.06       342.55 o                         
  10   2   3        821.51        866.69        63.84 o                         
  12   2   3       8108.42       7698.13       320.50 o                         
  14   2   3       3276.27       2935.33       251.29 o                         
  16   2   3       4486.81       4457.96       223.14 o                         
  18   2   3       1005.61       1116.30       122.20 o                         
  20   2   3       2711.29       2761.50       135.21 o                         
  22   2   3       1881.19       1886.32       147.02 o                         
  24   2   3       1080.58        980.10       156.20 o                         
  26   2   3        582.38        389.69       191.66 o                         
 -31   3   3        779.69        750.03       238.10 o                         
 -29   3   3        922.48        798.65       223.60 o                         
 -27   3   3         93.60        181.86       177.82 o                         
 -25   3   3        827.02        787.62       146.10 o                         
 -23   3   3       9358.00       8779.28       447.38 o                         
 -21   3   3      11036.65      10881.65       311.27 o                         
 -19   3   3        230.13        597.84       175.08 o                         
 -17   3   3       6012.70       5529.95        97.28 o                         
 -15   3   3       4050.07       3610.85       101.02 o                         
 -13   3   3       4112.03       4109.30       196.18 o                         
 -11   3   3      44832.11      45044.02      1000.43 o                         
  -9   3   3      43953.31      42279.18      1301.18 o                         
  -7   3   3      25273.00      23581.11       167.57 o                         
  -5   3   3       8125.88       7958.23       107.34 o                         
  -1   3   3       9184.58       8425.80        87.85 o                         
   1   3   3      33218.46      33003.54       730.40 o                         
   3   3   3      14004.51      14083.16       667.81 o                         
   5   3   3      18607.84      18820.29       398.59 o                         
   7   3   3       1446.78       1287.03        65.29 o                         
   9   3   3       3571.79       3995.99       164.69 o                         
  11   3   3        849.76        721.65        76.63 o                         
  13   3   3      10288.00       9453.91       327.46 o                         
  15   3   3        718.56        863.61        89.50 o                         
  17   3   3        160.53        171.17       106.53 o                         
  19   3   3       1056.39        988.55       117.51 o                         
  21   3   3        854.66        664.94       135.96 o                         
  23   3   3        508.00        415.26       165.09 o                         
  25   3   3       4981.21       4574.07       211.69 o                         
 -30   4   3       2931.94       2846.16       486.75 o                         
 -28   4   3       1370.56       1584.09       239.34 o                         
 -26   4   3         90.94        144.46       162.71 o                         
 -24   4   3         80.17        157.94       120.19 o                         
 -22   4   3        722.94       1182.52       166.54 o                         
 -20   4   3       7735.01       8087.19       362.41 o                         
 -18   4   3       5072.58       5537.10       210.18 o                         
 -16   4   3       4480.67       4832.71       102.67 o                         
 -14   4   3      18918.32      19598.36       621.84 o                         
 -12   4   3         79.48        194.86        46.18 o                         
 -10   4   3        711.40        609.42       101.65 o                         
  -8   4   3      24762.99      23191.27       218.63 o                         
  -6   4   3       7054.03       6903.00       131.05 o                         
  -4   4   3       3494.45       4713.34       145.12 o                         
   0   4   3       1297.15       1344.50        31.42 o                         
   2   4   3       1977.17       2147.54        69.63 o                         
   4   4   3      18765.34      19556.15       830.91 o                         
   6   4   3        742.71        722.23        48.62 o                         
   8   4   3       3367.72       3438.09       212.84 o                         
  10   4   3        849.33        914.52       101.46 o                         
  12   4   3       4949.90       4827.83       107.51 o                         
  14   4   3       5374.88       5648.23       198.33 o                         
  16   4   3       2319.74       2345.25       107.64 o                         
  18   4   3        431.37        458.74       115.09 o                         
  20   4   3        608.11        562.95       196.96 o                         
  22   4   3        865.47        928.51       154.76 o                         
  24   4   3        542.01        452.83       187.14 o                         
 -29   5   3         27.39        -33.53       221.34 o                         
 -27   5   3        257.46        113.43       166.92 o                         
 -25   5   3        298.39        160.00       298.15 o                         
 -23   5   3        343.71        226.20       131.85 o                         
 -21   5   3        750.49        751.95       115.25 o                         
 -19   5   3       2223.55       2395.01       175.63 o                         
 -17   5   3       4020.17       3943.52        92.17 o                         
 -15   5   3        193.60        282.25        72.26 o                         
 -13   5   3       6110.21       6475.57       738.18 o                         
 -11   5   3      13576.74      12840.57       238.71 o                         
  -9   5   3       2453.43       2013.70       127.89 o                         
  -7   5   3       2216.81       1955.53       125.99 o                         
  -5   5   3      14837.32      14186.99       191.44 o                         
  -3   5   3       3439.10       3758.66       130.90 o                         
   1   5   3      14338.19      13005.13        84.10 o                         
   3   5   3       4131.02       3148.91       635.53 o                         
   5   5   3       1370.64       1493.83        98.42 o                         
   7   5   3        746.46        583.74        60.07 o                         
   9   5   3       1004.93        951.42       101.81 o                         
  11   5   3       1512.07       1721.08        85.09 o                         
  13   5   3        274.96        138.45        79.01 o                         
  15   5   3        247.38        271.75        87.30 o                         
  17   5   3       3031.82       3297.86       122.39 o                         
  19   5   3         78.11         -0.45       148.86 o                         
  21   5   3        783.52        697.20       161.93 o                         
  23   5   3        894.90        597.53       205.43 o                         
 -26   6   3       1205.83        547.71       531.25 o                         
 -24   6   3         43.70         77.49       143.00 o                         
 -22   6   3        478.17        270.33       117.16 o                         
 -20   6   3       4196.35       5329.56       417.35 o                         
 -18   6   3        517.25        689.68       153.74 o                         
 -16   6   3       7866.78       7594.42       191.68 o                         
 -14   6   3        978.97        947.73       212.15 o                         
 -12   6   3       6646.99       6069.41       199.19 o                         
 -10   6   3       1665.53       1297.26       157.77 o                         
  -8   6   3       1767.11       1755.55       151.60 o                         
  -6   6   3       7798.33       8610.02       196.19 o                         
  -4   6   3       3000.09       3251.52       201.09 o                         
  -2   6   3       1439.08        807.03       146.39 o                         
   0   6   3      15581.84      14945.17       228.91 o                         
   2   6   3       2729.35       3020.87        53.28 o                         
   4   6   3       8662.10       8654.62        68.89 o                         
   6   6   3       5422.25       5326.57       233.33 o                         
   8   6   3        636.10        647.62        53.37 o                         
  10   6   3       5318.41       5982.41       345.36 o                         
  12   6   3        789.65        894.07        94.47 o                         
  14   6   3       4493.58       5228.74       125.31 o                         
  16   6   3       4566.45       5123.19       318.42 o                         
  18   6   3        518.09        317.45       140.57 o                         
  20   6   3        450.45        353.91       153.35 o                         
 -23   7   3        303.56        447.54       222.90 o                         
 -17   7   3        507.76        448.17       244.88 o                         
 -15   7   3       2650.62       2223.01       222.74 o                         
 -13   7   3       1696.86       1650.74       205.35 o                         
 -11   7   3       1491.04       1790.49       205.67 o                         
  -9   7   3        181.16        302.42       187.65 o                         
  -7   7   3       1085.32        982.19       172.79 o                         
  -5   7   3        498.54        454.50       180.85 o                         
  -3   7   3       7615.91       7923.45       229.07 o                         
  -1   7   3        477.74        632.50       164.41 o                         
   1   7   3       2652.38       2492.71       236.97 o                         
   5   7   3       3450.99       3153.03        78.25 o                         
   7   7   3       1394.98       1349.96        64.26 o                         
   9   7   3       1146.19        910.06       361.37 o                         
  11   7   3        705.25        685.91        94.04 o                         
  13   7   3        760.89        821.32       156.10 o                         
  15   7   3        249.23        196.62       116.39 o                         
  17   7   3        546.97        420.57       133.70 o                         
 -18   8   3         84.12        140.22       269.22 o                         
 -16   8   3       1594.71       1647.10       327.40 o                         
 -14   8   3       3473.15       3169.95       268.90 o                         
 -12   8   3       2582.11       2591.35       308.90 o                         
 -10   8   3        182.14         33.83       221.48 o                         
  -8   8   3       5630.55       6009.97       271.59 o                         
  -6   8   3        555.71        301.47       214.68 o                         
  -4   8   3        579.10        316.17       253.89 o                         
  -2   8   3       5134.34       4576.92       238.08 o                         
   0   8   3        108.09        -98.80       205.20 o                         
   2   8   3       2336.82       2415.09       237.13 o                         
   4   8   3       3338.62       2610.16       295.62 o                         
   8   8   3       1441.02       1189.44        88.21 o                         
  10   8   3       4010.16       2832.75       144.65 o                         
  12   8   3        554.32        443.63       103.45 o                         
  14   8   3        258.44        -22.62        97.62 o                         
 -15   9   3       1012.06        804.03       321.86 o                         
 -13   9   3        920.76        814.94       367.87 o                         
 -11   9   3        855.54        295.31       403.91 o                         
  -9   9   3        108.40        368.82       350.00 o                         
  -7   9   3       1100.88       1000.05       272.86 o                         
  -5   9   3        966.39        455.76       325.82 o                         
  -3   9   3       3220.07       3340.68       390.63 o                         
  -1   9   3       1410.68       1549.09       279.18 o                         
   1   9   3        127.68        399.64       281.55 o                         
   3   9   3       1520.37       1284.14       301.00 o                         
   5   9   3        179.49        416.87       287.72 o                         
   7   9   3        939.04        670.60       302.58 o                         
 -34   0   4       1825.90       1517.63       330.40 o                         
 -32   0   4       3984.43       4102.66       302.42 o                         
 -30   0   4      11726.89      11162.48       324.71 o                         
 -28   0   4         70.25        148.13       200.61 o                         
 -26   0   4       7368.89       7970.56       249.93 o                         
 -24   0   4      13886.80      13295.54       265.27 o                         
 -22   0   4        685.17        700.32       144.97 o                         
 -20   0   4       1381.36       1132.53       120.62 o                         
 -18   0   4      69797.41      67436.16       346.05 o                         
 -16   0   4       5759.98       5212.11       122.36 o                         
 -14   0   4       3355.53       3428.58        95.64 o                         
 -12   0   4       4286.26       4162.73        85.37 o                         
 -10   0   4      16301.96      17748.04       128.21 o                         
  -6   0   4      43552.06      39465.00        52.17 o                         
  -4   0   4      18842.15      17529.09       112.08 o                         
  -2   0   4      49436.86      52037.29       178.16 o                         
   0   0   4       3628.71       3905.05        70.82 o                         
   2   0   4        550.53        830.43        65.29 o                         
   4   0   4      34991.03      36848.35       202.82 o                         
   6   0   4       3986.65       3521.85       119.04 o                         
   8   0   4      40371.38      42979.26       259.42 o                         
  10   0   4      20191.27      19474.82       224.17 o                         
  12   0   4      13976.81      13801.89       199.35 o                         
  14   0   4       3730.73       4004.64       170.73 o                         
  16   0   4      32963.68      34525.59       341.62 o                         
  18   0   4       7595.38       8147.93       277.60 o                         
  20   0   4       2566.41       2793.54       272.54 o                         
  22   0   4       1691.58       1916.64       306.06 o                         
  24   0   4       1695.20       2445.28       367.39 o                         
  26   0   4       1401.63       1138.54       382.41 o                         
 -33   1   4        362.76        315.06       212.22 o                         
 -31   1   4        288.11        445.91       199.06 o                         
 -29   1   4        982.67       1047.80       349.85 o                         
 -27   1   4       2225.66       2257.61       218.79 o                         
 -25   1   4        626.79        470.06       130.44 o                         
 -23   1   4       7142.41       6838.49       144.80 o                         
 -21   1   4       6721.11       6618.76       136.86 o                         
 -19   1   4       1724.77       1554.69        96.72 o                         
 -17   1   4      16438.82      17450.39       389.53 o                         
 -15   1   4       1029.01       1000.51        70.05 o                         
 -13   1   4      19633.04      18707.20       305.03 o                         
 -11   1   4      14033.39      15279.32       423.51 o                         
  -9   1   4      12376.41      11448.30        81.57 o                         
  -7   1   4       2829.97       2855.83        43.95 o                         
  -5   1   4     112215.88     107548.05       158.24 o                         
  -3   1   4      43648.34      42008.24       130.50 o                         
  -1   1   4       9884.19       9453.14       356.73 o                         
   1   1   4       1769.47       2002.65        53.60 o                         
   3   1   4      19558.34      19402.65       166.39 o                         
   5   1   4       6648.22       7049.12       508.09 o                         
   7   1   4       1585.54       1935.41        76.51 o                         
   9   1   4       8012.77       8043.20       180.93 o                         
  11   1   4       8597.02       8590.77       293.33 o                         
  13   1   4       8272.56       8184.59       145.23 o                         
  15   1   4       1068.73       1179.95       188.36 o                         
  17   1   4       2171.47       2129.04       141.06 o                         
  19   1   4       3764.71       3310.23       171.83 o                         
  21   1   4       3569.63       3251.37       183.37 o                         
  23   1   4        290.02        314.74       195.65 o                         
  25   1   4        319.16        306.62       216.17 o                         
 -32   2   4        847.80        727.22       263.13 o                         
 -30   2   4       1191.78        886.77       194.76 o                         
 -28   2   4       5485.84       5791.94       319.65 o                         
 -26   2   4       8752.17       8516.60       174.93 o                         
 -24   2   4       3672.09       3891.15       156.17 o                         
 -22   2   4      11589.43      11867.93       173.26 o                         
 -20   2   4      11738.42      11669.15       137.05 o                         
 -18   2   4        368.02        370.69        72.99 o                         
 -16   2   4      19737.62      19144.47       577.57 o                         
 -14   2   4      34030.77      33940.02      1610.19 o                         
 -12   2   4       7252.61       7065.72       283.59 o                         
 -10   2   4      36147.02      33446.77      1296.82 o                         
  -8   2   4      36706.09      35675.35       168.84 o                         
  -6   2   4      17623.22      17122.33       117.46 o                         
  -4   2   4      45850.04      43561.97       909.63 o                         
  -2   2   4      37381.99      35122.30      1732.18 o                         
   0   2   4      27370.17      25544.61       995.49 o                         
   2   2   4       3015.93       2851.28       169.64 o                         
   4   2   4       9221.86      10006.18       655.74 o                         
   6   2   4      54963.23      54225.22      2754.24 o                         
   8   2   4      17668.30      17800.85       820.79 o                         
  10   2   4       4754.24       4487.39       162.15 o                         
  12   2   4      23710.43      22595.55      1237.18 o                         
  14   2   4       3250.81       2896.74       236.92 o                         
  16   2   4       1120.21       1185.00       110.96 o                         
  18   2   4       8125.54       8212.12       373.77 o                         
  20   2   4       1079.06       1179.83       124.13 o                         
  22   2   4       2918.80       2962.44       178.53 o                         
  24   2   4       1577.14       1098.99       179.44 o                         
 -31   3   4       2112.92       2028.80       200.84 o                         
 -29   3   4        644.97        607.39       223.69 o                         
 -27   3   4       1650.40       2126.24       222.74 o                         
 -25   3   4       2841.99       2732.95       269.70 o                         
 -23   3   4       1849.08       1632.37       190.81 o                         
 -21   3   4       3580.81       3939.07       215.16 o                         
 -19   3   4       1700.03       1833.01       316.73 o                         
 -17   3   4        165.94        261.88        79.03 o                         
 -15   3   4      24326.59      25417.48       168.92 o                         
 -13   3   4       7827.31       7399.19       168.30 o                         
 -11   3   4      11199.48      11758.17       317.83 o                         
  -9   3   4      43437.49      41677.57       223.38 o                         
  -7   3   4      11087.82      10752.09       121.09 o                         
  -5   3   4      24129.15      22613.46       162.35 o                         
  -3   3   4      13889.41      12086.88       392.05 o                         
  -1   3   4      13773.13      14081.98       132.60 o                         
   1   3   4       5559.61       5287.17       459.29 o                         
   3   3   4       6154.77       6141.73       236.93 o                         
   5   3   4      10695.11      11947.75       493.92 o                         
   7   3   4      11296.29      11478.72       376.70 o                         
   9   3   4       1892.91       1933.00        95.74 o                         
  11   3   4       3659.10       3535.04       226.01 o                         
  13   3   4       2525.59       2574.18       226.65 o                         
  15   3   4       2529.37       2465.09       180.63 o                         
  17   3   4       1524.16       1437.23       127.26 o                         
  19   3   4       2147.68       2223.84       232.13 o                         
  21   3   4       1162.59       1415.44       181.74 o                         
  23   3   4       1615.77       1384.27       244.15 o                         
 -30   4   4       1257.76       1222.01       192.64 o                         
 -28   4   4       1194.74       1451.18       197.79 o                         
 -26   4   4         99.79        103.83       135.98 o                         
 -24   4   4       4279.47       4381.43       141.27 o                         
 -22   4   4        114.78         -8.76       122.68 o                         
 -20   4   4       1451.23       1475.79       112.84 o                         
 -18   4   4       4398.67       4149.76        93.01 o                         
 -16   4   4        340.62        288.78        54.88 o                         
 -14   4   4         84.23        152.24        83.43 o                         
 -12   4   4      39100.40      37061.61       286.93 o                         
 -10   4   4      19497.99      17997.97       207.88 o                         
  -8   4   4       4132.13       4105.82       116.98 o                         
  -6   4   4       7681.38       7851.68       160.77 o                         
  -4   4   4       3868.45       4048.59       115.09 o                         
  -2   4   4      12310.31      11029.05        79.83 o                         
   0   4   4      21095.89      18820.37       671.96 o                         
   2   4   4      17453.44      16947.18      1431.32 o                         
   4   4   4      18590.79      17145.02      1236.01 o                         
   6   4   4        993.98        875.32        81.34 o                         
   8   4   4       1317.86       1423.94        61.49 o                         
  10   4   4       6505.75       6667.02       319.67 o                         
  12   4   4       1595.55       1534.17       186.28 o                         
  14   4   4       2625.38       2580.06       188.49 o                         
  16   4   4        798.74       1086.07       112.81 o                         
  18   4   4         69.56        163.55       221.13 o                         
  20   4   4       1190.61        913.34       171.75 o                         
  22   4   4       2011.71       1995.27       185.82 o                         
 -29   5   4       2243.91       1593.35       359.01 o                         
 -27   5   4        988.90       1290.86       239.18 o                         
 -25   5   4       1242.60       1706.91       268.43 o                         
 -23   5   4       2735.29       3526.29       355.69 o                         
 -21   5   4         24.26         70.93       104.02 o                         
 -19   5   4       1943.05       2141.25        89.67 o                         
 -17   5   4      12239.49      12501.84       318.15 o                         
 -15   5   4       5950.45       5899.62       183.38 o                         
 -13   5   4        590.59        700.64       139.43 o                         
 -11   5   4       9851.43       9279.20       176.74 o                         
  -9   5   4       3941.89       3543.66       137.22 o                         
  -7   5   4       9888.04      10226.61       171.68 o                         
  -5   5   4       7371.27       7005.76       156.51 o                         
  -3   5   4      11895.16      11397.40       207.09 o                         
  -1   5   4       5788.02       5710.08        63.71 o                         
   1   5   4      10167.50      10282.61       128.95 o                         
   3   5   4      22762.70      22475.04       463.15 o                         
   5   5   4       4755.67       5209.61       160.34 o                         
   7   5   4       3761.33       3917.74       172.84 o                         
   9   5   4       9938.39      11174.92       211.21 o                         
  11   5   4         74.36        130.57        81.75 o                         
  13   5   4       1128.32       1285.00        90.11 o                         
  15   5   4       6241.55       6449.85       180.14 o                         
  17   5   4        360.05        208.76       126.68 o                         
  19   5   4        378.42        332.30       155.06 o                         
  21   5   4        427.28        302.54       175.98 o                         
 -26   6   4        151.68        165.93       181.64 o                         
 -24   6   4        736.90        757.12       148.19 o                         
 -22   6   4        651.35        762.78       115.59 o                         
 -20   6   4       5708.79       5666.45       195.55 o                         
 -18   6   4        948.39        949.47       182.75 o                         
 -16   6   4        672.67        796.12       232.55 o                         
 -14   6   4       3079.17       2377.94       182.27 o                         
 -12   6   4        809.53        691.15       161.25 o                         
 -10   6   4         83.38         96.59       140.06 o                         
  -8   6   4       9551.48       9176.44       208.67 o                         
  -6   6   4       8389.79       8606.38       231.28 o                         
  -4   6   4       5485.25       5011.18       209.15 o                         
  -2   6   4       2661.36       2441.80       160.46 o                         
   0   6   4       5065.39       4791.76        51.54 o                         
   2   6   4       2168.90       2320.55        64.66 o                         
   4   6   4       3987.31       4047.50       129.07 o                         
   6   6   4       1004.42        941.94        61.64 o                         
   8   6   4       2168.01       2197.07       131.65 o                         
  10   6   4        809.55        941.76        92.91 o                         
  12   6   4       3658.93       3782.71       155.61 o                         
  14   6   4       1731.79       2010.44       128.19 o                         
  16   6   4         28.35        -75.44       144.47 o                         
  18   6   4        271.77         81.29       152.62 o                         
 -19   7   4        898.68       1066.77       232.86 o                         
 -17   7   4         92.59        262.27       221.00 o                         
 -15   7   4       3882.11       3974.45       224.17 o                         
 -13   7   4        641.09        418.30       195.39 o                         
 -11   7   4       7794.02       7503.25       245.67 o                         
  -9   7   4       6220.31       4814.36       220.06 o                         
  -7   7   4        193.49        132.63       240.61 o                         
  -5   7   4        217.79        314.59       228.43 o                         
  -3   7   4        991.77        804.50       227.17 o                         
  -1   7   4       2027.93       2228.70       186.23 o                         
   3   7   4       2645.79       1825.58        65.76 o                         
   5   7   4          5.84         46.32        75.25 o                         
   7   7   4       5328.74       5546.00       229.87 o                         
   9   7   4       2564.94       2108.82       708.57 o                         
  11   7   4       1878.23       2064.53       200.89 o                         
  13   7   4       2422.97       2466.41       144.03 o                         
  15   7   4       1017.30        970.95       275.14 o                         
  17   7   4        332.99        118.52       149.94 o                         
 -18   8   4        292.20        175.00       264.00 o                         
 -16   8   4       1431.36       1075.78       324.87 o                         
 -14   8   4        154.73         98.65       245.19 o                         
 -12   8   4          5.82        -27.98       308.43 o                         
 -10   8   4        535.29        286.45       243.93 o                         
  -8   8   4          2.42         15.49       224.32 o                         
  -6   8   4        437.62        266.53       211.05 o                         
  -4   8   4       1195.35       1019.97       280.13 o                         
  -2   8   4          1.12        279.34       210.73 o                         
   0   8   4        622.41        409.92       206.94 o                         
   2   8   4       1041.53        517.26       274.12 o                         
   6   8   4        388.77         24.03        88.05 o                         
   8   8   4       1239.10       1050.96       113.98 o                         
  10   8   4        469.45        321.65        77.02 o                         
  12   8   4        638.68        360.22       106.39 o                         
 -15   9   4       1881.56       1686.62       336.41 o                         
 -13   9   4        836.48        931.76       319.49 o                         
 -11   9   4        657.53        803.08       299.89 o                         
  -9   9   4       1287.07       1130.95       358.38 o                         
  -7   9   4        580.97        689.89       353.16 o                         
  -5   9   4       1611.90       1690.89       280.92 o                         
  -3   9   4       1907.95       1877.59       278.55 o                         
  -1   9   4        443.41        448.65       279.34 o                         
   1   9   4        680.89        272.86       287.24 o                         
   3   9   4       1084.48       1067.56       358.70 o                         
   5   9   4        346.58        545.40       295.46 o                         
   7   9   4        805.46        132.32       330.87 o                         
 -33   1   5       1854.74       1821.27       198.27 o                         
 -31   1   5       7083.24       6989.43       249.78 o                         
 -29   1   5        268.26        228.33       160.58 o                         
 -27   1   5       6477.92       6138.78       421.38 o                         
 -25   1   5       5944.89       6097.30       157.86 o                         
 -23   1   5        276.95        395.70       113.87 o                         
 -21   1   5       6876.49       6811.69       591.56 o                         
 -19   1   5      51373.22      51036.88       394.50 o                         
 -17   1   5        322.84         54.57        75.24 o                         
 -15   1   5      28223.44      27955.52       146.91 o                         
 -13   1   5       3487.01       3711.78        75.79 o                         
 -11   1   5        191.07        160.93        53.28 o                         
  -9   1   5       4182.00       3388.90        47.27 o                         
  -5   1   5      10704.15      11354.10        70.94 o                         
  -3   1   5       1045.28        667.43        68.77 o                         
  -1   1   5       5354.77       4996.41       501.29 o                         
   1   1   5       2604.57       3171.99       118.80 o                         
   3   1   5      19887.79      18913.87       219.34 o                         
   5   1   5       7064.04       6590.88       352.85 o                         
   7   1   5       2038.07       1890.29       165.83 o                         
   9   1   5       7358.25       6472.08       602.47 o                         
  11   1   5       7813.47       7032.22      1293.46 o                         
  13   1   5       1354.70       1342.72       126.77 o                         
  15   1   5      10127.59       9827.34       197.53 o                         
  17   1   5       8215.40       8099.78       207.79 o                         
  19   1   5       2358.76       2408.55       158.15 o                         
  21   1   5        688.70        506.82       198.39 o                         
  23   1   5       1911.50       2155.41       241.42 o                         
 -34   2   5        366.73        372.15       238.16 o                         
 -32   2   5       1358.32       1295.65       208.47 o                         
 -30   2   5         36.08       -115.35       182.32 o                         
 -28   2   5       1113.11       1026.32       147.64 o                         
 -26   2   5       4087.46       3631.66       149.84 o                         
 -24   2   5       2417.62       2542.60       145.88 o                         
 -22   2   5       3209.22       2905.10       108.74 o                         
 -20   2   5       2185.83       2116.28       126.15 o                         
 -18   2   5       9938.29      10323.22       351.43 o                         
 -16   2   5       1019.91       1080.26        64.12 o                         
 -14   2   5       4591.25       4885.56       135.40 o                         
 -12   2   5       6090.63       5855.99        90.43 o                         
 -10   2   5      16178.61      14797.36       115.09 o                         
  -8   2   5       2177.53       2283.40        62.44 o                         
  -4   2   5      13889.46      12842.03       319.43 o                         
  -2   2   5      11139.73      10637.23       278.84 o                         
   0   2   5       4623.59       5079.35       209.55 o                         
   2   2   5      23226.41      22820.66      1049.37 o                         
   4   2   5        316.44        338.07        56.19 o                         
   6   2   5      28904.55      28378.71      2019.68 o                         
   8   2   5       1376.08       1218.85        75.34 o                         
  10   2   5       1325.75       1326.53       149.55 o                         
  12   2   5       7877.52       8068.78       337.91 o                         
  14   2   5        847.44        882.74       126.03 o                         
  16   2   5        167.60        178.93       119.21 o                         
  18   2   5       1668.62       1702.11       117.96 o                         
  20   2   5       1141.13       1081.41       146.27 o                         
  22   2   5       1545.02       1240.80       172.72 o                         
  24   2   5         48.16        130.86       217.29 o                         
 -33   3   5       1500.62       1242.88       508.88 o                         
 -31   3   5        284.14        455.24       190.51 o                         
 -29   3   5        332.85        129.70       151.63 o                         
 -27   3   5       1465.95       1401.97       239.26 o                         
 -25   3   5       8939.76       8425.19       484.77 o                         
 -23   3   5       3783.86       4111.83       117.24 o                         
 -21   3   5       7631.17       7495.75       516.55 o                         
 -19   3   5        876.66        775.59        98.17 o                         
 -17   3   5        664.55        737.39       124.26 o                         
 -15   3   5       2374.23       2242.18        77.48 o                         
 -13   3   5      60246.87      47389.70       250.57 o                         
 -11   3   5       1596.98       1817.36        85.37 o                         
  -9   3   5      23315.49      21896.07       166.62 o                         
  -7   3   5      13927.32      13291.74       133.27 o                         
  -3   3   5       6791.22       5844.10        76.73 o                         
  -1   3   5      54365.48      51670.59      1083.02 o                         
   1   3   5       5681.77       5426.98       130.74 o                         
   3   3   5       3022.24       2821.37       240.67 o                         
   5   3   5       5590.22       5153.06        73.49 o                         
   7   3   5       6316.72       6327.69       264.94 o                         
   9   3   5      21837.36      21458.86       951.12 o                         
  11   3   5       4298.81       4237.38       265.20 o                         
  13   3   5       1993.38       1924.34       108.66 o                         
  15   3   5       1371.90       1354.69       109.92 o                         
  17   3   5       1516.77       1425.29       175.58 o                         
  19   3   5        766.05        705.85       130.40 o                         
  21   3   5       3923.94       4062.93       243.68 o                         
  23   3   5        167.51         65.15       176.44 o                         
 -32   4   5        599.82        101.51       373.87 o                         
 -30   4   5         98.95        151.20       260.37 o                         
 -28   4   5       1872.00       2178.92       194.67 o                         
 -26   4   5        108.24         47.82       140.06 o                         
 -24   4   5        574.90        441.50       118.33 o                         
 -22   4   5       4492.89       5005.45       269.62 o                         
 -20   4   5        429.36        395.97        83.86 o                         
 -18   4   5      10418.19      10837.12       686.09 o                         
 -16   4   5       4371.80       4375.47       609.03 o                         
 -14   4   5         14.77        114.45       148.76 o                         
 -12   4   5      17763.16      16779.13       212.47 o                         
 -10   4   5       4084.41       4051.60       120.46 o                         
  -8   4   5        765.68        502.56        90.27 o                         
  -6   4   5      14441.63      13476.39       164.73 o                         
  -4   4   5       8989.19       7803.93        77.78 o                         
  -2   4   5       1101.96       1283.85        61.34 o                         
   0   4   5      43428.28      39042.75      3453.23 o                         
   2   4   5       4647.73       4513.20       217.98 o                         
   4   4   5       3013.06       3106.80        83.37 o                         
   6   4   5       5274.76       5436.08       152.44 o                         
   8   4   5       4518.71       4926.21       286.26 o                         
  10   4   5       4776.85       4673.19       218.02 o                         
  12   4   5       4997.02       5980.85       134.97 o                         
  14   4   5        792.13       1007.30       141.96 o                         
  16   4   5       1416.06       1219.80       123.50 o                         
  18   4   5         33.30         66.17       144.43 o
[truncated: 156,009 more chars]
