# Supplementary material for: Two crystal structures of copper(II) complexes and adducts based on the neutral N1,N1-dimethyl-N2-(pyridin-2-ylmeth­yl)ethane-1,2-di­amine ligand
Source: Acta Crystallogr E Crystallogr Commun. 2025 Jul 8;81(Pt 8):676–83. doi: 10.1107/S2056989025006000 (PMC12326497; doi:10.1107/S2056989025006000)
Supplement: Supplementary file 3 [file e-81-00676-2sup5.hkl]

data_2                                                                          
_shelx_title ' CuSCN in C2/c'                                                   
_shelx_refln_list_code          4                                               
_shelx_F_calc_maximum      925.84                                               
_exptl_crystal_F_000      2998.40                                               
_reflns_d_resolution_high  0.8401                                               
                                                                                
loop_                                                                           
 _space_group_symop_operation_xyz                                               
 'x, y, z'                                                                      
 '-x, y, -z+1/2'                                                                
 'x+1/2, y+1/2, z'                                                              
 '-x+1/2, y+1/2, -z+1/2'                                                        
 '-x, -y, -z'                                                                   
 'x, -y, z-1/2'                                                                 
 '-x+1/2, -y+1/2, -z'                                                           
 'x+1/2, -y+1/2, z-1/2'                                                         
                                                                                
_cell_length_a    27.6259                                                       
_cell_length_b     7.2787                                                       
_cell_length_c    32.1051                                                       
_cell_angle_alpha  90.000                                                       
_cell_angle_beta   97.413                                                       
_cell_angle_gamma  90.000                                                       
                                                                                
_shelx_F_squared_multiplier     1.000                                           
                                                                                
loop_                                                                           
 _refln_index_h                                                                 
 _refln_index_k                                                                 
 _refln_index_l                                                                 
 _refln_F_squared_calc                                                          
 _refln_F_squared_meas                                                          
 _refln_F_squared_sigma                                                         
 _refln_observed_status                                                         
   2   0   0       1005.90        163.78       659.63 o                         
   4   0   0     282787.72     284096.75      3242.16 o                         
   6   0   0       4425.01       5672.73       921.96 o                         
   8   0   0       1622.22       1190.50       786.49 o                         
  10   0   0       2549.69       2815.55       656.95 o                         
  12   0   0      13555.07      12967.19       699.06 o                         
  14   0   0      17062.83      16367.79       661.10 o                         
  16   0   0       7441.03       7877.37       506.01 o                         
  18   0   0      21705.47      23078.38       664.86 o                         
  20   0   0      51963.65      51404.11      1779.46 o                         
  22   0   0      46183.23      50902.52       816.21 o                         
  24   0   0       2914.94       1467.74       561.40 o                         
  26   0   0      16672.57      15926.80       615.57 o                         
  28   0   0      17737.26      16730.33       770.30 o                         
  30   0   0       3258.38       3737.50      1271.56 o                         
  32   0   0        224.89        542.00      1047.22 o                         
   1   1   0      24711.24      14175.37      6349.14 o                         
   3   1   0       5560.69       6086.95       517.11 o                         
   5   1   0      34684.90      29748.24       979.45 o                         
   7   1   0      21633.48      17916.67       636.50 o                         
   9   1   0       9411.38      10515.23       449.33 o                         
  11   1   0        225.23        365.69       352.20 o                         
  13   1   0      12962.79      11287.61       420.66 o                         
  15   1   0      14664.40      14862.79       754.39 o                         
  17   1   0      59527.59      54154.75      1275.87 o                         
  19   1   0        592.72        911.61       368.24 o                         
  21   1   0       8179.44       8188.32       558.87 o                         
  23   1   0        103.28        -59.72       388.40 o                         
  25   1   0       7465.81       6801.65       377.49 o                         
  27   1   0        161.78        671.94       625.60 o                         
  29   1   0       1170.02        746.69       469.50 o                         
  31   1   0         23.01        876.54       651.65 o                         
   0   2   0      74612.46      82910.45      1870.54 o                         
   2   2   0        375.70       1262.72       652.75 o                         
   4   2   0      71118.80      75494.53       774.11 o                         
   6   2   0      38321.45      38125.79       564.88 o                         
   8   2   0     130486.24     147783.09      2203.33 o                         
  10   2   0       4336.18       4774.44       379.22 o                         
  12   2   0      35275.73      40900.85      1171.87 o                         
  14   2   0       4783.66       6391.95       384.33 o                         
  16   2   0        427.13       1410.93       370.30 o                         
  18   2   0       1509.55       1901.32       387.78 o                         
  20   2   0       8175.15       9881.89       645.58 o                         
  22   2   0        109.15       2453.47       408.41 o                         
  24   2   0       9698.26       9814.99       509.78 o                         
  26   2   0       1441.55       1012.98       447.34 o                         
  28   2   0       6302.86       6543.19       419.25 o                         
  30   2   0        227.43       -650.59       650.59 o                         
   1   3   0       5547.56       4676.09       620.24 o                         
   3   3   0     105254.13      92602.89     11318.04 o                         
   5   3   0     191827.77     179093.36      1611.52 o                         
   7   3   0      24758.24      24092.51       470.69 o                         
   9   3   0      60504.87      55792.68       867.34 o                         
  11   3   0      14311.40      14779.70       716.04 o                         
  13   3   0      74512.62      68917.41      1946.49 o                         
  15   3   0      16741.36      16771.16       413.91 o                         
  17   3   0      58130.02      54860.13      1550.80 o                         
  19   3   0      19425.06      19461.40       785.85 o                         
  21   3   0       1551.73       1570.67       381.22 o                         
  23   3   0        775.53        764.05       367.00 o                         
  25   3   0      28368.01      25305.08      2068.86 o                         
  27   3   0       3367.89       3381.35       620.38 o                         
  29   3   0       9629.76       8115.83      1299.57 o                         
   0   4   0       5023.67      13549.22      1223.10 o                         
   2   4   0      14739.68      15307.56       523.16 o                         
   4   4   0      41203.67      38469.74      4761.03 o                         
   6   4   0       5411.42       5421.44       448.41 o                         
   8   4   0       1885.92       4080.94       433.79 o                         
  10   4   0      19833.90      20278.71       437.71 o                         
  12   4   0      37321.01      38952.04       492.86 o                         
  14   4   0       8266.64       8792.16       386.78 o                         
  16   4   0      11794.66      13233.06       405.07 o                         
  18   4   0       3110.99       2697.01       395.26 o                         
  20   4   0         24.77        977.41       375.95 o                         
  22   4   0       1703.58       2926.18       389.29 o                         
  24   4   0       6603.78       5492.99       475.02 o                         
  26   4   0        204.32        613.28       554.67 o                         
  28   4   0         27.48        250.14       528.70 o                         
   1   5   0        460.07        424.94       626.45 o                         
   3   5   0      16614.06      14939.98       592.34 o                         
   5   5   0      34999.66      30788.07      3832.08 o                         
   7   5   0       1240.16        897.37       463.92 o                         
   9   5   0       2636.69       3432.24       490.84 o                         
  11   5   0       1444.27       1683.97       452.41 o                         
  13   5   0       1374.98       1402.81       412.47 o                         
  15   5   0        816.42        325.67       358.82 o                         
  17   5   0        523.25        872.17       364.93 o                         
  19   5   0       1368.88       1951.14       376.64 o                         
  21   5   0         48.95        160.44       398.30 o                         
  23   5   0       2007.56       1788.69       407.18 o                         
  25   5   0       1854.08       1137.98       548.96 o                         
   0   6   0      30640.84      34903.91      1203.03 o                         
   2   6   0      22747.15      24198.54       695.12 o                         
   4   6   0      31353.89      31993.14      1337.96 o                         
   6   6   0       3242.56       3428.53       514.37 o                         
   8   6   0      15618.91      16376.58       565.89 o                         
  10   6   0      13640.29      14199.02       534.94 o                         
  12   6   0      20334.67      22136.48      1165.96 o                         
  14   6   0      17189.02      17598.83       876.04 o                         
  16   6   0       1106.00       1661.38       428.23 o                         
  18   6   0        739.29        926.55       411.40 o                         
  20   6   0       3359.72       4742.30       446.32 o                         
  22   6   0      17047.00      16484.54       808.62 o                         
   1   7   0       1714.41       1756.76       538.56 o                         
   3   7   0       3418.61       3002.78       686.21 o                         
   5   7   0        171.86       -110.83       652.70 o                         
   7   7   0        347.55         16.70       646.57 o                         
   9   7   0      10159.84       7912.45      2683.11 o                         
  11   7   0       4064.21       4372.51       547.97 o                         
  13   7   0       2898.01       2797.27       525.42 o                         
  15   7   0        472.22        727.68       550.64 o                         
  17   7   0       5601.51       6042.34       576.13 o                         
  19   7   0        289.91       -194.56       499.72 o                         
   0   8   0        184.75        318.56       839.93 o                         
   2   8   0      10327.25      11212.67       632.12 o                         
   4   8   0         69.30         34.40       627.39 o                         
   6   8   0       1277.04        552.71       740.05 o                         
   8   8   0         16.70        181.53       699.64 o                         
  10   8   0        537.80        712.65       670.12 o                         
  12   8   0        994.25       1101.14       560.67 o                         
 -31   1   1       1572.43        452.48       713.83 o                         
 -29   1   1        993.43        650.11       596.88 o                         
 -27   1   1       5368.40       5949.12       544.12 o                         
 -25   1   1       8242.38       7991.07       475.14 o                         
 -23   1   1       2462.67       2438.75       504.70 o                         
 -21   1   1      29143.20      29712.04      1391.30 o                         
 -19   1   1      15289.57      15056.29       543.40 o                         
 -17   1   1       2960.21       4581.47       342.95 o                         
 -15   1   1       8236.92       8645.52       377.58 o                         
 -13   1   1      31349.03      30300.02       460.54 o                         
 -11   1   1       7852.52       7901.17       384.22 o                         
  -9   1   1        172.84        550.98       390.48 o                         
  -7   1   1       3259.53       4452.20       487.10 o                         
  -5   1   1     323104.97     331000.84      2489.13 o                         
  -3   1   1     113865.80     116395.70      1081.11 o                         
  -1   1   1     189194.20     141204.50     90652.52 o                         
   1   1   1      38415.64      30902.84     11261.28 o                         
   3   1   1      96571.62     102435.34      1023.13 o                         
   5   1   1      29623.42      31294.19       698.95 o                         
   7   1   1      55197.61      53008.68       727.43 o                         
   9   1   1       2187.76       2874.75       391.14 o                         
  11   1   1      10667.05      10545.07       394.31 o                         
  13   1   1      15361.51      14665.44       461.52 o                         
  15   1   1      24572.06      25537.13      1001.26 o                         
  17   1   1       8905.07      11456.17       442.25 o                         
  19   1   1      15265.26      15317.77      1119.44 o                         
  21   1   1       4075.63       5189.08       400.28 o                         
  23   1   1        291.82        414.00       388.20 o                         
  25   1   1       3888.28       4443.82       355.70 o                         
  27   1   1        354.76        -80.39       492.78 o                         
  29   1   1        968.24       1203.59       399.90 o                         
  31   1   1        712.55        332.42       455.82 o                         
 -30   2   1       6838.63       6790.51      1157.33 o                         
 -28   2   1       1415.91       1706.04       445.87 o                         
 -26   2   1       7736.52       7069.24       455.18 o                         
 -24   2   1        128.97        919.46       375.41 o                         
 -22   2   1      27737.03      26374.58       487.71 o                         
 -20   2   1      21281.23      20522.86       860.23 o                         
 -18   2   1      15926.75      15681.40       597.02 o                         
 -16   2   1      12980.65      12557.79       384.71 o                         
 -14   2   1      22057.55      19350.33       408.92 o                         
 -12   2   1      10728.21       9944.35       378.00 o                         
 -10   2   1      30774.19      28510.67       458.36 o                         
  -8   2   1      95569.26      80454.86       658.39 o                         
  -6   2   1       8554.28       6657.75       430.72 o                         
  -4   2   1      13873.57      11428.89       804.45 o                         
  -2   2   1      37993.05      28979.99      4106.65 o                         
   0   2   1      38154.96      32485.35      1168.98 o                         
   2   2   1       4368.57       1988.55      1062.34 o                         
   4   2   1      23384.92      19330.43       544.81 o                         
   6   2   1       1272.32       1278.19       377.75 o                         
   8   2   1      59011.36      52818.54      1133.64 o                         
  10   2   1       5391.17       5799.76       346.00 o                         
  12   2   1      43311.45      38491.55       730.43 o                         
  14   2   1      12333.03      10983.65       405.62 o                         
  16   2   1       2299.13       1869.79       355.03 o                         
  18   2   1       3342.18       2998.59       360.35 o                         
  20   2   1       9364.01       9697.48       522.65 o                         
  22   2   1       4791.16       4151.38       406.29 o                         
  24   2   1        328.04        638.55       378.80 o                         
  26   2   1       1186.92        933.61       346.72 o                         
  28   2   1       1143.72        799.93       434.25 o                         
  30   2   1         69.81       -286.14       525.86 o                         
 -29   3   1         26.36        554.24       465.31 o                         
 -27   3   1         39.36        446.29       406.53 o                         
 -25   3   1         72.45       1640.45       431.95 o                         
 -23   3   1       2258.40       2772.79       346.05 o                         
 -21   3   1       2133.80       2319.36       377.20 o                         
 -19   3   1        618.64       1456.32       406.05 o                         
 -17   3   1       7795.71      10018.94       600.43 o                         
 -15   3   1      14003.43      14277.57       577.35 o                         
 -13   3   1       7079.24      10601.64       703.33 o                         
 -11   3   1       1086.00       1338.36       351.52 o                         
  -9   3   1      12642.21      15067.77       425.08 o                         
  -7   3   1        739.31       1134.54       377.27 o                         
  -5   3   1          3.52       4206.06       517.79 o                         
  -3   3   1       1553.53       2646.68       394.91 o                         
  -1   3   1       4836.50       5695.83       865.95 o                         
   1   3   1        133.06        361.71       626.43 o                         
   3   3   1      10853.91      14515.49      3104.84 o                         
   5   3   1       7579.32      10838.66       478.77 o                         
   7   3   1       2051.14       4064.84       373.87 o                         
   9   3   1       1866.16       2956.10       384.48 o                         
  11   3   1      13898.76      13968.32       396.85 o                         
  13   3   1       3469.98       4480.88       397.81 o                         
  15   3   1        768.66       1452.53       394.17 o                         
  17   3   1        907.00       3710.06       403.79 o                         
  19   3   1      10486.54      10933.82       719.81 o                         
  21   3   1          2.71        187.02       359.96 o                         
  23   3   1       2620.72       2146.75       378.04 o                         
  25   3   1         70.08        575.63       385.68 o                         
  27   3   1        513.84        -77.76       509.76 o                         
  29   3   1         92.85        462.33       477.25 o                         
 -28   4   1       1701.86        849.07       565.80 o                         
 -26   4   1       5026.48       5412.99       482.13 o                         
 -24   4   1         70.24        -68.41       396.83 o                         
 -22   4   1       7129.10       7060.68       458.00 o                         
 -20   4   1      12542.94      12209.62       523.86 o                         
 -18   4   1         89.96        -34.94       367.74 o                         
 -16   4   1       4579.85       3931.64       373.99 o                         
 -14   4   1       1993.80       1808.15       358.33 o                         
 -12   4   1       3177.31       2956.68       377.15 o                         
 -10   4   1      12078.46      11247.92       510.93 o                         
  -8   4   1      42666.92      41373.26      1156.57 o                         
  -6   4   1        980.14       1143.03       453.28 o                         
  -4   4   1       8203.49       6640.12      1143.07 o                         
  -2   4   1       3026.84       2993.54       496.74 o                         
   0   4   1      73989.07      71077.83      2242.95 o                         
   2   4   1          7.52        -19.32       433.81 o                         
   4   4   1      20221.15      17826.78      2560.66 o                         
   6   4   1         23.50        147.79       409.49 o                         
   8   4   1      14832.62      13960.13       496.27 o                         
  10   4   1       1749.88       1597.33       371.00 o                         
  12   4   1       6372.08       5240.57       387.75 o                         
  14   4   1      12808.55      11852.13       401.87 o                         
  16   4   1       1165.33       1208.82       371.57 o                         
  18   4   1         37.25       -263.25       388.81 o                         
  20   4   1       4829.65       4251.93       372.97 o                         
  22   4   1       3247.19       3117.20       401.62 o                         
  24   4   1          2.10        227.34       450.91 o                         
  26   4   1       4033.34       1752.60       711.29 o                         
  28   4   1          6.78        609.30       489.49 o                         
 -25   5   1       9841.63       9992.35       528.51 o                         
 -23   5   1         42.80        659.53       395.23 o                         
 -21   5   1       1052.97        848.68       418.55 o                         
 -19   5   1          5.89         58.67       361.60 o                         
 -17   5   1      31090.46      32419.70      1114.04 o                         
 -15   5   1       9587.92      10317.18       395.92 o                         
 -13   5   1       4332.17       5052.04       430.13 o                         
 -11   5   1       1689.95       1544.58       479.72 o                         
  -9   5   1      41695.02      42018.48      1863.05 o                         
  -7   5   1        433.26        751.91       513.49 o                         
  -5   5   1      26732.73      28344.08      8044.95 o                         
  -3   5   1      17899.09      18178.40       622.71 o                         
  -1   5   1       5499.97       6414.14       715.09 o                         
   1   5   1        534.40       1074.02       619.93 o                         
   3   5   1      46013.96      47304.55       691.95 o                         
   5   5   1       5852.70       6987.24       466.87 o                         
   7   5   1       1068.01        948.66       437.77 o                         
   9   5   1      35857.84      37466.37       917.49 o                         
  11   5   1        522.35        466.59       470.81 o                         
  13   5   1        121.91        161.42       408.47 o                         
  15   5   1        666.43        513.00       353.68 o                         
  17   5   1       4373.71       4870.84       376.42 o                         
  19   5   1       1806.55       1443.19       396.36 o                         
  21   5   1         76.55        436.66       457.04 o                         
  23   5   1        805.83        820.80       452.89 o                         
  25   5   1       2460.51       3560.53       469.43 o                         
 -22   6   1       1077.65        827.17       445.81 o                         
 -20   6   1        408.36        388.07       483.36 o                         
 -18   6   1       2054.29       1768.07       410.27 o                         
 -16   6   1          2.54         57.41       444.88 o                         
 -14   6   1       5252.18       5489.39       493.24 o                         
 -12   6   1        907.18       1008.26       463.09 o                         
 -10   6   1       1690.04       1087.31       492.84 o                         
  -8   6   1        833.93        676.39       486.25 o                         
  -6   6   1        859.91        279.11       452.93 o                         
  -4   6   1         86.05       -628.06       628.06 o                         
  -2   6   1       3521.71       3529.28       611.33 o                         
   0   6   1       5248.84       4771.35       658.15 o                         
   2   6   1       4383.45       4168.34       519.07 o                         
   4   6   1       2042.48       2097.44       543.08 o                         
   6   6   1       4461.77       4400.86       486.99 o                         
   8   6   1       2138.20       2298.07       462.35 o                         
  10   6   1        181.93        439.32       444.63 o                         
  12   6   1       1815.92       1011.78       474.66 o                         
  14   6   1       1738.01       1729.39       450.44 o                         
  16   6   1       8428.45       8910.70       568.73 o                         
  18   6   1       2162.09       1671.15       424.44 o                         
  20   6   1       1934.10       1838.29       500.46 o                         
  22   6   1        371.18        147.68       494.50 o                         
 -19   7   1        493.80        343.21       504.52 o                         
 -17   7   1       6209.47       7424.95       569.41 o                         
 -15   7   1       1006.20        297.30       540.59 o                         
 -13   7   1       1408.45       2014.55       637.70 o                         
 -11   7   1       7627.93       8200.67       712.86 o                         
  -9   7   1      11083.37      11374.98       663.07 o                         
  -7   7   1        888.57        474.85       640.55 o                         
  -5   7   1       5112.55       5769.54       706.42 o                         
  -3   7   1      12224.30      13765.80       715.52 o                         
  -1   7   1       1402.69       1314.41       583.47 o                         
   1   7   1        157.21        448.25       503.26 o                         
   3   7   1       2385.11       2911.48       696.80 o                         
   5   7   1       1124.42       1827.84       651.74 o                         
   7   7   1       2814.16       3089.09       677.52 o                         
   9   7   1      20521.88      18739.31      5423.16 o                         
  11   7   1          1.39       1085.54       586.03 o                         
  13   7   1       2053.15       2152.38       634.43 o                         
  15   7   1        389.64        429.51       527.98 o                         
  17   7   1       5400.49       5072.13       523.48 o                         
  19   7   1        886.43        608.83       620.56 o                         
 -12   8   1       3376.08       3326.98      1078.63 o                         
 -10   8   1       3391.14       1814.47       700.36 o                         
  -8   8   1       4030.98       3163.36       663.48 o                         
  -6   8   1         16.87       -474.21       707.75 o                         
  -4   8   1       3026.93       1912.09       606.80 o                         
  -2   8   1       2004.55       1681.85       515.37 o                         
   0   8   1       2365.67       1714.23       537.12 o                         
   2   8   1        742.03        621.20       548.72 o                         
   4   8   1       4528.60       4127.77       650.95 o                         
   6   8   1        613.30        574.07       699.69 o                         
   8   8   1       3649.91       3952.68      1004.59 o                         
  10   8   1         84.81        137.87       701.59 o                         
  12   8   1       1449.53       1065.99       521.56 o                         
 -32   0   2       1106.75       1529.10       987.99 o                         
 -30   0   2         38.64       -157.94       925.18 o                         
 -28   0   2       1814.99        703.53      1005.94 o                         
 -26   0   2       2524.98       3100.57       474.77 o                         
 -24   0   2       1346.08       1971.40       555.56 o                         
 -22   0   2       7265.07       8039.90       622.75 o                         
 -20   0   2       1470.51       1350.76       538.56 o                         
 -18   0   2        782.18        714.09       443.33 o                         
 -16   0   2       1181.63       2072.39       555.90 o                         
 -14   0   2        134.79         55.58       561.84 o                         
 -12   0   2        532.87        892.18       608.60 o                         
 -10   0   2       2472.12       2510.39       677.26 o                         
  -8   0   2      68752.86      71548.33      1193.82 o                         
  -6   0   2       5931.40       5402.56       753.20 o                         
  -4   0   2       1728.02       1831.11       641.74 o                         
  -2   0   2        404.47        328.04       672.75 o                         
   2   0   2        650.95        152.80       733.19 o                         
   4   0   2      15199.67      12143.53       743.40 o                         
   6   0   2        251.76        373.40       935.65 o                         
   8   0   2       1326.33       2509.91       843.92 o                         
  10   0   2       1718.68       2086.93       630.17 o                         
  12   0   2       2676.82       2488.10       619.62 o                         
  14   0   2      11620.20      10697.46       594.78 o                         
  16   0   2       2413.29       2997.14       548.62 o                         
  18   0   2        104.19        412.31       554.58 o                         
  20   0   2      15016.98      17933.30      1431.74 o                         
  22   0   2        243.36        295.39       515.43 o                         
  24   0   2        293.69        188.71       817.94 o                         
  26   0   2       2588.83       3326.33       586.93 o                         
  28   0   2         50.40        693.66       890.18 o                         
  30   0   2        170.10        636.33       556.27 o                         
  32   0   2         90.71       -906.33       906.33 o                         
 -31   1   2         34.76        554.70       526.04 o                         
 -29   1   2         14.37        306.77       505.17 o                         
 -27   1   2          3.39        858.97       394.95 o                         
 -25   1   2         53.34       -146.51       364.70 o                         
 -23   1   2        122.23        -84.02       378.09 o                         
 -21   1   2        308.34        950.07       390.86 o                         
 -19   1   2        557.55        835.36       358.19 o                         
 -17   1   2       3234.25       2958.09       366.63 o                         
 -15   1   2        533.45        543.32       345.63 o                         
 -13   1   2        428.68        685.98       351.14 o                         
 -11   1   2       1510.34       1739.07       401.04 o                         
  -9   1   2       1045.58       1003.00       420.93 o                         
  -7   1   2        627.20        843.03       466.13 o                         
  -5   1   2        277.53        451.69       533.13 o                         
  -3   1   2       7905.88       6417.39       524.58 o                         
  -1   1   2        271.00        307.96       760.41 o                         
   1   1   2       2745.85       1744.36       486.11 o                         
   3   1   2       2637.35       2217.89       494.99 o                         
   5   1   2         25.20        258.58       547.13 o                         
   7   1   2          0.87       -164.71       486.39 o                         
   9   1   2        457.29        506.65       416.03 o                         
  11   1   2       1275.02       1571.86       385.13 o                         
  13   1   2        435.47        663.18       319.87 o                         
  15   1   2        486.29        704.96       323.01 o                         
  17   1   2       2668.69       2505.12       386.88 o                         
  19   1   2         53.27        -43.01       318.61 o                         
  21   1   2       1633.21       1940.93       469.04 o                         
  23   1   2        340.25       -101.68       394.96 o                         
  25   1   2        721.06        724.21       305.96 o                         
  27   1   2        281.47        545.53       414.93 o                         
  29   1   2          5.45        347.10       494.32 o                         
  31   1   2         25.62       -412.45       446.87 o                         
 -30   2   2        130.26        662.24       648.60 o                         
 -28   2   2       1807.71       1504.23       366.94 o                         
 -26   2   2        533.38        313.01       396.88 o                         
 -24   2   2       1836.57       2318.58       379.38 o                         
 -22   2   2          7.36         65.36       375.13 o                         
 -20   2   2       3128.69       2811.76       385.68 o                         
 -18   2   2       1020.04       1802.81       391.70 o                         
 -16   2   2        412.02        689.62       358.30 o                         
 -14   2   2          8.83        119.26       360.42 o                         
 -12   2   2        379.93        673.12       348.22 o                         
 -10   2   2       6938.66       7729.69       365.00 o                         
  -8   2   2         26.00        386.89       366.10 o                         
  -6   2   2        286.34        402.65       407.22 o                         
  -4   2   2        831.87        447.34       445.17 o                         
  -2   2   2       4332.32       4133.63       615.58 o                         
   0   2   2        773.44       1154.85       772.55 o                         
   2   2   2       1146.40        539.47       461.70 o                         
   4   2   2       1100.10        933.17       428.68 o                         
   6   2   2       1943.45       2299.86       378.07 o                         
   8   2   2        680.81       1046.38       354.53 o                         
  10   2   2        393.68        459.05       343.03 o                         
  12   2   2       3996.65       3673.39       404.77 o                         
  14   2   2       1915.30       2173.52       375.21 o                         
  16   2   2        168.63        567.44       364.23 o                         
  18   2   2      13538.56      14030.22       427.27 o                         
  20   2   2       3810.45       3797.64       651.66 o                         
  22   2   2       1160.49       1237.79       388.46 o                         
  24   2   2        462.32        404.93       381.52 o                         
  26   2   2       1091.35       1074.02       417.18 o                         
  28   2   2        462.34        -90.68       435.40 o                         
  30   2   2          0.45       -370.25       640.33 o                         
 -29   3   2       2544.74       2373.50       936.77 o                         
 -27   3   2       1718.49       1611.49       465.93 o                         
 -25   3   2       3606.54       3777.91       401.41 o                         
 -23   3   2        765.98        901.70       372.39 o                         
 -21   3   2        312.27        616.83       373.92 o                         
 -19   3   2          1.74       -155.96       409.05 o                         
 -17   3   2        883.31       1700.74       380.29 o                         
 -15   3   2         38.96        325.57       363.41 o                         
 -13   3   2       2977.93       3527.59       364.72 o                         
 -11   3   2       4206.83       4378.65       351.00 o                         
  -9   3   2        139.20        426.03       320.24 o                         
  -7   3   2         60.15        199.99       366.89 o                         
  -5   3   2       5289.23       5625.20       708.75 o                         
  -3   3   2       2251.66       2409.84       499.21 o                         
  -1   3   2        378.78        394.51       809.80 o                         
   1   3   2         10.46        -80.08       505.03 o                         
   3   3   2       2213.04       1443.11       778.64 o                         
   5   3   2       4122.02       4109.52       428.54 o                         
   7   3   2       1552.96       1559.08       366.67 o                         
   9   3   2       2299.00       2162.97       375.94 o                         
  11   3   2       1728.67       1870.50       331.39 o                         
  13   3   2        408.08        731.61       380.47 o                         
  15   3   2       5925.92       6200.36       404.26 o                         
  17   3   2       1796.57       1862.08       397.08 o                         
  19   3   2        182.90        -26.49       364.58 o                         
  21   3   2       1653.54       1935.50       359.14 o                         
  23   3   2         17.58         31.67       380.29 o                         
  25   3   2       2571.71       2038.22       604.63 o                         
  27   3   2        539.14        379.56       390.35 o                         
  29   3   2       1787.79       1568.87       529.46 o                         
 -28   4   2        312.41        289.76       397.71 o                         
 -26   4   2         25.80        -35.46       417.34 o                         
 -24   4   2        813.94       1110.79       475.42 o                         
 -22   4   2         18.17         58.00       432.68 o                         
 -20   4   2       1756.55       2287.09       379.18 o                         
 -18   4   2        759.14       1229.88       346.73 o                         
 -16   4   2        327.53        289.72       366.27 o                         
 -14   4   2        872.52        787.62       324.24 o                         
 -12   4   2        421.56        660.99       376.63 o                         
 -10   4   2       4773.30       5296.68       349.98 o                         
  -8   4   2       2020.24       2378.80       447.16 o                         
  -6   4   2        771.50       1075.87       485.34 o                         
  -4   4   2        957.60       1020.02       456.19 o                         
  -2   4   2       7323.89       7739.17       763.26 o                         
   0   4   2         76.43        384.44       734.90 o                         
   2   4   2      13950.90      15427.24       501.03 o                         
   4   4   2         32.01        136.61       402.05 o                         
   6   4   2       2581.48       3269.12       447.71 o                         
   8   4   2        452.31        383.62       410.62 o                         
  10   4   2        697.58       1117.26       384.32 o                         
  12   4   2       3386.51       3067.29       382.66 o                         
  14   4   2         72.16        102.64       365.57 o                         
  16   4   2       1615.09       1489.87       368.25 o                         
  18   4   2         22.24       -227.68       398.82 o                         
  20   4   2        573.58        953.88       362.35 o                         
  22   4   2        937.40       1180.87       371.56 o                         
  24   4   2        318.93        483.76       403.93 o                         
  26   4   2       1426.92       1463.87       471.30 o                         
  28   4   2          0.50        651.57       465.97 o                         
 -25   5   2       1727.34       1240.95       401.18 o                         
 -23   5   2       4625.80       3772.35       425.34 o                         
 -21   5   2       2412.53       2751.27       390.67 o                         
 -19   5   2       5829.21       5094.91       382.60 o                         
 -17   5   2        122.89        329.09       354.96 o                         
 -15   5   2       2991.93       2911.65       377.32 o                         
 -13   5   2         83.51         19.85       436.68 o                         
 -11   5   2        267.48        270.12       463.25 o                         
  -9   5   2        908.80        145.35       495.16 o                         
  -7   5   2       5322.82       5107.98       550.37 o                         
  -5   5   2        217.22        751.17       489.68 o                         
  -3   5   2       6806.98       6677.58       649.55 o                         
  -1   5   2       1670.44       1446.62       707.93 o                         
   1   5   2       5887.07       5969.85       709.59 o                         
   3   5   2       2886.57       2800.25       467.31 o                         
   5   5   2       6049.99       6137.66       495.59 o                         
   7   5   2       3830.30       3173.05       476.87 o                         
   9   5   2       3891.59       3221.83       470.06 o                         
  11   5   2       1825.59       1656.91       463.22 o                         
  13   5   2       3345.46       3237.70       427.74 o                         
  15   5   2       6758.61       6744.74       374.61 o                         
  17   5   2          4.25        140.08       356.37 o                         
  19   5   2       2636.31       2146.98       410.59 o                         
  21   5   2         37.71       -198.62       440.72 o                         
  23   5   2       4189.23       4404.22       458.65 o                         
  25   5   2         88.99         15.57       457.35 o                         
 -22   6   2         50.74        337.73       433.09 o                         
 -20   6   2        791.10        603.20       504.87 o                         
 -18   6   2         28.48         48.48       410.02 o                         
 -16   6   2        130.96         23.77       462.81 o                         
 -14   6   2          5.99        338.45       455.48 o                         
 -12   6   2        894.64        924.79       623.83 o                         
 -10   6   2       1159.63       1248.75       480.78 o                         
  -8   6   2       1814.16       2566.15       502.91 o                         
  -6   6   2         48.22        462.73       570.31 o                         
  -4   6   2        379.52       1028.56       597.83 o                         
  -2   6   2         14.60        148.46       624.62 o                         
   0   6   2        929.98       1056.68       621.83 o                         
   2   6   2        499.62       1047.26       528.62 o                         
   4   6   2        739.67       1090.58       522.60 o                         
   6   6   2       3388.57       4014.60       453.89 o                         
   8   6   2        273.99        343.18       419.23 o                         
  10   6   2       2597.21       2945.21       457.42 o                         
  12   6   2         35.16        560.97       449.27 o                         
  14   6   2         12.92        241.05       453.24 o                         
  16   6   2        741.42        850.99       465.14 o                         
  18   6   2          2.70        331.39       473.21 o                         
  20   6   2       2605.29       2097.94       492.76 o                         
  22   6   2          6.22        388.69       477.37 o                         
 -19   7   2        147.13        168.73       539.30 o                         
 -17   7   2          0.10         48.47       532.29 o                         
 -15   7   2       1175.54        585.96       545.94 o                         
 -13   7   2        328.19        180.50       493.48 o                         
 -11   7   2       2009.68       1840.05       543.73 o                         
  -9   7   2        128.51        369.29       650.91 o                         
  -7   7   2       3109.86       2613.85       622.57 o                         
  -5   7   2         10.64        150.51       602.03 o                         
  -3   7   2        774.80        641.75       623.36 o                         
  -1   7   2        173.43         65.31       546.41 o                         
   1   7   2        608.53        276.53       533.51 o                         
   3   7   2         12.76        335.23       575.91 o                         
   5   7   2       1536.26       1753.50       657.59 o                         
   7   7   2          9.72       -232.05       564.04 o                         
   9   7   2        853.63       1680.52       524.45 o                         
  11   7   2        441.07        463.55       534.89 o                         
  13   7   2        893.11       1022.86       594.59 o                         
  15   7   2       2788.86       2589.55       493.35 o                         
  17   7   2        760.60        548.63       503.74 o                         
 -12   8   2       2831.64       2680.66       701.89 o                         
 -10   8   2       1789.40       2129.54       670.51 o                         
  -8   8   2       1881.37        411.72       713.36 o                         
  -6   8   2       2901.68        926.29       762.60 o                         
  -4   8   2        624.16        966.99       604.48 o                         
  -2   8   2       2926.20       2961.81       504.52 o                         
   0   8   2        387.70        476.68       540.70 o                         
   2   8   2       2422.91       2545.96       905.43 o                         
   4   8   2        707.15        682.84       616.22 o                         
   6   8   2       4862.04       5638.35       747.89 o                         
   8   8   2        440.76        145.96       711.15 o                         
  10   8   2       9362.17       9643.21       889.73 o                         
  12   8   2        258.14         62.22       563.32 o                         
 -31   1   3        284.10        156.51       544.76 o                         
 -29   1   3        738.76        342.39       446.04 o                         
 -27   1   3       5748.17       6260.34       439.26 o                         
 -25   1   3        104.42        567.64       359.36 o                         
 -23   1   3        346.50        751.71       358.23 o                         
 -21   1   3       7340.14       8448.41       402.28 o                         
 -19   1   3      11795.46      12048.81       386.04 o                         
 -17   1   3        946.83       1126.53       360.11 o                         
 -15   1   3       3845.26       4202.92       366.67 o                         
 -13   1   3      42875.02      42199.84       728.85 o                         
 -11   1   3        798.28        802.82       369.42 o                         
  -9   1   3      44900.28      46430.45       981.60 o                         
  -5   1   3     434006.00     451711.44      7188.14 o                         
  -3   1   3       3039.62       4006.80       509.11 o                         
  -1   1   3      99449.23      93342.93      1755.81 o                         
   1   1   3       1155.30        759.11       470.15 o                         
   3   1   3       1428.97       1851.71       486.85 o                         
   5   1   3        749.62        910.09       540.64 o                         
   7   1   3     252198.78     248584.31      2536.23 o                         
   9   1   3       6286.47       6922.34       447.88 o                         
  11   1   3       1137.27       1010.25       372.65 o                         
  13   1   3      17022.66      15966.96       841.79 o                         
  15   1   3      64959.65      64087.55      1630.14 o                         
  17   1   3       6795.57       6636.57       384.27 o                         
  19   1   3       5302.90       5823.04       384.97 o                         
  21   1   3      19430.63      20080.26      1017.60 o                         
  23   1   3       3538.94       4000.31       396.51 o                         
  25   1   3       7660.30       7446.12       463.02 o                         
  27   1   3        617.92        215.69       431.92 o                         
  29   1   3      10262.07      11711.27      1183.15 o                         
  31   1   3       4384.88       2636.44      1005.04 o                         
 -30   2   3       1835.31       1673.10       624.08 o                         
 -28   2   3          6.96        623.41       512.20 o                         
 -26   2   3       1425.71       1152.20       383.45 o                         
 -24   2   3        667.11        481.70       372.67 o                         
 -22   2   3      11336.81      10469.91       391.02 o                         
 -20   2   3       2456.42       2550.62       391.15 o                         
 -18   2   3      13453.47      11186.20       414.90 o                         
 -16   2   3       9847.33       9408.73       486.73 o                         
 -14   2   3       2079.39       2072.95       357.86 o                         
 -12   2   3        232.58        636.79       336.99 o                         
 -10   2   3      77009.20      70046.93      1749.31 o                         
  -8   2   3      65880.03      60727.28       635.14 o                         
  -6   2   3      62894.43      54303.09       981.01 o                         
  -4   2   3      13997.62      12814.17       510.40 o                         
  -2   2   3      50702.86      45964.29       893.90 o                         
   0   2   3       5254.55       4218.87       779.39 o                         
   2   2   3       6248.48       3080.12      1321.15 o                         
   4   2   3      40415.52      34058.15       607.75 o                         
   6   2   3       1425.34       1553.73       362.22 o                         
   8   2   3      71266.74      64514.60       604.62 o                         
  10   2   3      22978.39      20520.63       463.81 o                         
  12   2   3      99377.20      91111.97      1258.41 o                         
  14   2   3      10392.58      10102.51       403.80 o                         
  16   2   3       9295.70       8076.51       444.25 o                         
  18   2   3       4209.38       4297.62       482.02 o                         
  20   2   3      38927.21      37118.09      1391.65 o                         
  22   2   3        645.97        766.96       384.40 o                         
  24   2   3      21548.68      21435.70      1142.37 o                         
  26   2   3       3703.70       3925.02       447.11 o                         
  28   2   3        915.18       1439.93       612.05 o                         
  30   2   3        491.86        276.38       579.98 o                         
 -29   3   3       1503.17        885.69       556.13 o                         
 -27   3   3        617.18        878.64       436.47 o                         
 -25   3   3       3130.02       3255.33       444.70 o                         
 -23   3   3        110.22        524.39       378.87 o                         
 -21   3   3         18.02        -13.35       353.74 o                         
 -19   3   3        255.18        525.61       383.50 o                         
 -17   3   3       4986.10       4775.26       349.89 o                         
 -15   3   3       3156.28       3763.38       357.33 o                         
 -13   3   3       7689.17      12932.12       576.79 o                         
 -11   3   3      21158.01      21377.14       519.39 o                         
  -9   3   3      14294.33      17949.96       429.03 o                         
  -7   3   3      19811.29      21705.55       457.69 o                         
  -5   3   3      16594.70      23286.70       694.44 o                         
  -3   3   3      14598.19      13839.90       630.28 o                         
  -1   3   3      10643.59      14399.75      1026.50 o                         
   1   3   3       8897.29       8741.55       567.73 o                         
   3   3   3       2191.64       4207.42       890.16 o                         
   5   3   3        103.16        279.57       386.29 o                         
   7   3   3       2416.82       6014.79       405.19 o                         
   9   3   3      11590.88      13754.00       425.84 o                         
  11   3   3      40169.57      45908.18       498.62 o                         
  13   3   3       1928.86       2387.10       345.49 o                         
  15   3   3       6335.66       8557.91       568.42 o                         
  17   3   3       3069.99       6437.21       427.60 o                         
  19   3   3          1.26         -6.02       347.66 o                         
  21   3   3       1975.27       3056.47       627.08 o                         
  23   3   3        287.98        432.02       375.75 o                         
  25   3   3        321.12       -118.13       500.63 o                         
  27   3   3       1286.07       1115.57       413.54 o                         
  29   3   3       1141.89        699.74       462.55 o                         
 -28   4   3        182.08        223.43       538.26 o                         
 -26   4   3         44.54        274.99       563.96 o                         
 -24   4   3       4653.92       5068.45       491.08 o                         
 -22   4   3       2135.89       2143.37       388.60 o                         
 -20   4   3         35.04       -262.98       330.36 o                         
 -18   4   3       9331.72       8595.77       366.76 o                         
 -16   4   3       3784.88       3416.61       371.97 o                         
 -14   4   3       1158.74        945.27       361.78 o                         
 -12   4   3       1073.33        855.56       363.42 o                         
 -10   4   3      25548.00      22803.35       454.41 o                         
  -8   4   3      16643.31      15562.42       522.92 o                         
  -6   4   3       7750.92       8927.50       519.09 o                         
  -4   4   3       1379.36       1739.45       467.26 o                         
  -2   4   3      28197.41      27666.47      1280.53 o                         
   0   4   3      28644.86      25910.44      1053.50 o                         
   2   4   3      32268.31      29792.91       854.97 o                         
   4   4   3      37966.29      34711.79      1548.31 o                         
   6   4   3        272.72        428.30       436.08 o                         
   8   4   3       2103.69       1700.32       418.66 o                         
  10   4   3      29903.76      28526.40       512.94 o                         
  12   4   3      14665.46      13506.68       671.47 o                         
  14   4   3         57.19        157.71       368.78 o                         
  16   4   3        454.36        841.10       344.43 o                         
  18   4   3        104.62        110.00       388.58 o                         
  20   4   3      20884.18      19773.27       470.30 o                         
  22   4   3        186.61        245.03       387.52 o                         
  24   4   3       7077.10       7742.94       742.06 o                         
  26   4   3       5541.56       4471.32       900.03 o                         
  28   4   3        151.03        230.34       465.34 o                         
 -25   5   3       1535.34       1783.15       747.87 o                         
 -23   5   3       3103.98       3280.02       424.01 o                         
 -21   5   3        445.36        828.50       404.71 o                         
 -19   5   3        161.18        335.90       365.24 o                         
 -17   5   3      17503.80      19165.92       613.09 o                         
 -15   5   3      11095.21      11538.35       404.06 o                         
 -13   5   3       9207.20      10474.90       471.03 o                         
 -11   5   3       2182.82       1481.51       505.48 o                         
  -9   5   3      10084.19      10841.42       535.38 o                         
  -7   5   3       5182.47       6681.24       790.72 o                         
  -5   5   3      34938.36      36974.94       722.63 o                         
  -3   5   3       7160.03       6092.84       848.00 o                         
  -1   5   3      11478.98      12341.83       884.18 o                         
   1   5   3      13798.76      14055.59       741.75 o                         
   3   5   3      34474.39      34223.92       611.33 o                         
   5   5   3         24.79        475.56       457.88 o                         
   7   5   3      10496.23      11686.86       544.51 o                         
   9   5   3      36209.03      37451.87       613.31 o                         
  11   5   3       4837.07       5249.55       647.74 o                         
  13   5   3       1083.42       1392.47       408.16 o                         
  15   5   3       2007.33       2648.50       359.33 o                         
  17   5   3      13937.92      13890.14       410.46 o                         
  19   5   3       8727.33       9234.93       494.06 o                         
  21   5   3       4158.04       3909.93       502.24 o                         
  23   5   3       2015.00       2008.40       570.58 o                         
  25   5   3       6718.28       6162.98       595.80 o                         
 -22   6   3       1368.43       1132.41       400.94 o                         
 -20   6   3       7268.42       6580.83       451.35 o                         
 -18   6   3        129.75        630.85       423.26 o                         
 -16   6   3       2856.74       2876.76       453.54 o                         
 -14   6   3        333.49        651.99       468.95 o                         
 -12   6   3       2312.80       2731.97       464.24 o                         
 -10   6   3       1034.51        986.27       457.09 o                         
  -8   6   3         23.58         42.12       469.89 o                         
  -6   6   3       1416.68       1526.87       608.89 o                         
  -4   6   3       1392.32       1761.92       597.64 o                         
  -2   6   3        196.04        656.35       702.18 o                         
   0   6   3         20.52        164.80       629.37 o                         
   2   6   3       5485.52       6131.68       534.44 o                         
   4   6   3       8603.22       9294.47       490.84 o                         
   6   6   3        122.53        162.34       447.92 o                         
   8   6   3      15268.44      12917.08      1959.14 o                         
  10   6   3       1066.43       1412.52       463.94 o                         
  12   6   3         87.79       -340.00       462.56 o                         
  14   6   3       2174.42       1980.83       447.82 o                         
  16   6   3          7.96        195.73       411.40 o                         
  18   6   3       1556.55       1307.18       483.17 o                         
  20   6   3        111.19        705.04       468.93 o                         
  22   6   3        586.18        169.73       427.04 o                         
 -19   7   3        358.83        620.56       641.60 o                         
 -17   7   3       1621.32       1369.41       562.05 o                         
 -15   7   3      13756.07      13547.43       594.64 o                         
 -13   7   3       1848.29       1202.88       554.43 o                         
 -11   7   3        105.37        -87.48       546.24 o                         
  -9   7   3        445.83       1095.85       763.65 o                         
  -7   7   3       8890.41      10288.34       718.10 o                         
  -5   7   3       7717.01       8193.83       664.02 o                         
  -3   7   3        179.91        478.58       537.16 o                         
  -1   7   3        869.29        944.66       545.85 o                         
   1   7   3        280.04        143.32       529.66 o                         
   3   7   3       5458.41       5824.13       586.11 o                         
   5   7   3       9081.38       9048.06       627.63 o                         
   7   7   3       3140.71       3186.04       519.10 o                         
   9   7   3       4832.93       4915.43       522.15 o                         
  11   7   3       2000.14       2136.51       497.48 o                         
  13   7   3       2545.20       2702.11       500.23 o                         
  15   7   3       4302.61       4480.04       511.29 o                         
  17   7   3       5359.13       5394.08       550.79 o                         
 -12   8   3         59.66        219.33       692.87 o                         
 -10   8   3       6951.47       6656.66       766.96 o                         
  -8   8   3       4543.12       4301.91       737.62 o                         
  -6   8   3         25.59        177.96       671.27 o                         
  -4   8   3       4781.33       4293.82      1215.11 o                         
  -2   8   3       3619.20       3497.28       679.04 o                         
   0   8   3       1453.65       1361.22       513.21 o                         
   2   8   3        753.86        732.46       524.91 o                         
   4   8   3       4149.23       4080.72       693.20 o                         
   6   8   3       1694.57        571.77       732.44 o                         
   8   8   3       3075.89       2959.01       770.32 o                         
  10   8   3       1599.22       1380.24       626.08 o                         
 -32   0   4      13216.17      11598.36      1082.21 o                         
 -30   0   4       4305.10       4331.56       689.87 o                         
 -28   0   4         15.84       -230.48       513.27 o                         
 -26   0   4      27905.66      26375.50      1621.30 o                         
 -24   0   4      15843.63      15803.07       559.54 o                         
 -22   0   4      20428.13      23490.56       855.18 o                         
 -20   0   4       2194.66       3508.88       577.90 o                         
 -18   0   4      59579.67      60797.71       852.49 o                         
 -16   0   4       6304.84       5662.31       590.98 o                         
 -14   0   4      21873.27      22077.69       682.66 o                         
 -12   0   4      13390.33      14002.55       683.91 o                         
 -10   0   4     110629.25     106146.27      1340.65 o                         
  -8   0   4     857179.25     864518.25     32274.42 o                         
  -6   0   4     472484.28     470917.03      4407.84 o                         
  -4   0   4     103458.23      96032.18      1288.52 o                         
  -2   0   4     122595.34     118922.65      1744.63 o                         
   0   0   4     285384.91     268602.12      7558.45 o                         
   2   0   4     262780.53     261110.64      2472.12 o                         
   4   0   4      52502.34      58664.12      1301.70 o                         
   6   0   4        169.67        270.37       907.36 o                         
   8   0   4       4846.92       6573.77       774.04 o                         
  10   0   4      18886.04      16187.45       712.64 o                         
  12   0   4      93441.33      89357.42      2014.57 o                         
  14   0   4         79.51       -201.56       449.63 o                         
  16   0   4      32754.36      33264.93       772.63 o                         
  18   0   4        809.80        753.62       479.22 o                         
  20   0   4      72451.10      77581.50      1014.91 o                         
  22   0   4       5951.36       6118.94       671.22 o                         
  24   0   4      12339.72      13532.24      1163.87 o                         
  26   0   4      21689.17      20569.21      1872.34 o                         
  28   0   4      13798.60      15649.18      2099.37 o                         
  30   0   4        297.55        -62.47       556.68 o                         
 -31   1   4        142.42        618.67       896.01 o                         
 -29   1   4        691.04       -121.84       489.03 o                         
 -27   1   4       4292.57       4494.39       504.50 o                         
 -25   1   4       5732.65       6024.00       574.13 o                         
 -23   1   4       5208.08       5336.17       494.85 o                         
 -21   1   4      16625.89      17576.42      1035.03 o                         
 -19   1   4       1175.79       1210.34       369.70 o                         
 -17   1   4       7899.66       8144.72       379.65 o                         
 -15   1   4       4770.94       4244.52       367.19 o                         
 -13   1   4      41847.80      38707.00       961.67 o                         
 -11   1   4      29967.07      26867.56       485.96 o                         
  -9   1   4       2838.83       4330.95       343.35 o                         
  -7   1   4     189980.70     160351.44      3749.16 o                         
  -5   1   4       1284.89       1307.73       500.87 o                         
  -3   1   4      14661.34      11730.56       602.13 o                         
  -1   1   4      32449.71      27769.74      1406.63 o                         
   1   1   4        507.81        223.86       529.17 o                         
   3   1   4      40592.98      32262.40      3430.84 o                         
   5   1   4       2799.03       2376.13       570.15 o                         
   7   1   4      45017.96      38880.86      1819.92 o                         
   9   1   4      23476.55      19166.75       587.05 o                         
  11   1   4       1344.67        942.68       389.07 o                         
  13   1   4       4042.69       3270.83       380.85 o                         
  15   1   4      24742.34      23316.58      1114.03 o                         
  17   1   4       4310.17       3854.90       383.69 o                         
  19   1   4      13935.92      13339.21       410.74 o                         
  21   1   4       4830.46       5106.72       430.90 o                         
  23   1   4       3309.90       2867.64       390.59 o                         
  25   1   4       2140.51       2055.90       422.19 o                         
  27   1   4       3983.26       4052.85       519.27 o                         
  29   1   4       3807.22       3734.61       455.08 o                         
  31   1   4         62.30       2017.26      1109.14 o                         
 -30   2   4         33.59        413.09       456.23 o                         
 -28   2   4       2392.37       2001.36       679.43 o                         
 -26   2   4       3556.59       5093.82       507.59 o                         
 -24   2   4       1396.83       1435.71       381.39 o                         
 -22   2   4        527.24       1414.27       353.17 o                         
 -20   2   4          1.50        132.45       380.61 o                         
 -18   2   4       5351.88       8416.13       694.09 o                         
 -16   2   4       2677.08       4067.31       562.06 o                         
 -14   2   4      22176.83      23773.99       640.02 o                         
 -12   2   4      21264.92      21695.17       556.42 o                         
 -10   2   4      29321.38      42965.04       781.88 o                         
  -8   2   4      65826.35      72073.92       622.48 o                         
  -6   2   4      70266.64      80136.25       906.48 o                         
  -4   2   4     116942.00     119608.98      1124.30 o                         
  -2   2   4       9352.89      16217.13       784.55 o                         
   0   2   4       5006.58       3586.84      1024.62 o                         
   2   2   4      35052.93      27813.32      5599.35 o                         
   4   2   4        676.21       4202.91       409.34 o                         
   6   2   4       3365.35       4480.46       377.52 o                         
   8   2   4         48.71       2927.74       363.37 o                         
  10   2   4      11497.68      14474.91       442.34 o                         
  12   2   4      39964.01      45769.05      1598.84 o                         
  14   2   4       8102.59       8761.93       395.20 o                         
  16   2   4       1567.82       3157.62       402.20 o                         
  18   2   4       1693.45       1732.48       394.40 o                         
  20   2   4      19503.99      20262.81       936.62 o                         
  22   2   4       2690.66       2846.43       375.67 o                         
  24   2   4        480.57       2136.59       367.06 o                         
  26   2   4       5198.89       4429.89       524.27 o                         
  28   2   4       5695.12       6715.77       611.13 o                         
  30   2   4        667.16        939.29       437.49 o                         
 -29   3   4        133.91        745.32       621.89 o                         
 -27   3   4      19655.41      18342.17       963.47 o                         
 -25   3   4       7648.18       6443.84       410.70 o                         
 -23   3   4       9807.58       9967.81       624.11 o                         
 -21   3   4       7187.49       6733.42       434.09 o                         
 -19   3   4       8361.94       8237.19       566.56 o                         
 -17   3   4        542.45        801.98       382.71 o                         
 -15   3   4      30180.32      26153.47      1114.71 o                         
 -13   3   4     184330.59     173913.67      2122.00 o                         
 -11   3   4       1015.06       1397.70       336.43 o                         
  -9   3   4      66817.94      62305.39      1709.25 o                         
  -7   3   4      42214.31      40177.34       532.50 o                         
  -5   3   4     145882.11     136614.89      3709.85 o                         
  -3   3   4       4736.88       4543.77       511.74 o                         
  -1   3   4     181391.53     167708.33      1857.67 o                         
   1   3   4        277.28        259.42       508.37 o                         
   3   3   4      47017.28      39228.93      2962.96 o                         
   5   3   4          4.45        -11.42       382.17 o                         
   7   3   4     121719.92     107974.40      1014.78 o                         
   9   3   4      38300.58      35608.37       489.88 o                         
  11   3   4       6852.33       6255.65       709.54 o                         
  13   3   4       5792.43       5497.47       427.76 o                         
  15   3   4      39209.74      37409.05       518.78 o                         
  17   3   4      40971.46      37420.11       609.42 o                         
  19   3   4       8238.83       7527.21       383.40 o                         
  21   3   4      32770.34      29107.72       708.83 o                         
  23   3   4        453.74        670.55       375.57 o                         
  25   3   4       2395.90       1832.36       554.49 o                         
  27   3   4       6346.85       5241.83       625.08 o                         
  29   3   4       5696.28       4408.41       481.44 o                         
 -28   4   4        324.31        143.52       477.85 o                         
 -26   4   4         39.89        -54.50       549.23 o                         
 -24   4   4         95.32        532.02       443.83 o                         
 -22   4   4       5649.02       6498.52       401.67 o                         
 -20   4   4       9756.06       9273.06       403.57 o                         
 -18   4   4       9904.33      13421.70       488.11 o                         
 -16   4   4       2674.22       2990.80       377.80 o                         
 -14   4   4       6825.66       6748.53       376.41 o                         
 -12   4   4      12231.82      12295.57       405.99 o                         
 -10   4   4      91253.44      98047.35       993.93 o                         
  -8   4   4       1157.97       2099.61       475.46 o                         
  -6   4   4         56.78       1377.09       499.25 o                         
  -4   4   4      34207.80      34234.14       730.56 o                         
  -2   4   4      35857.80      36874.97       708.86 o                         
   0   4   4        221.43       1508.17       602.47 o                         
   2   4   4       1166.77       5162.87       463.50 o                         
   4   4   4      52487.69      56918.99       968.56 o                         
   6   4   4       4983.63       5494.79       498.88 o                         
   8   4   4       4894.88       5598.54       425.25 o                         
  10   4   4      18290.90      21204.46       468.71 o                         
  12   4   4      16046.16      19473.46       576.43 o                         
  14   4   4       4709.17       5649.41       370.20 o                         
  16   4   4      27793.82      28977.06       482.47 o                         
  18   4   4      17627.09      16942.81       434.93 o                         
  20   4   4        823.45        864.17       365.91 o                         
  22   4   4       1206.28       1104.36       390.35 o                         
  24   4   4       6065.13       7434.25       694.35 o                         
  26   4   4         66.46        -80.21       451.32 o                         
  28   4   4        335.38        679.83       549.72 o                         
 -25   5   4        539.95        600.07       532.47 o                         
 -23   5   4         25.10        138.71       448.10 o                         
 -21   5   4        854.78        450.82       363.23 o                         
 -19   5   4       1444.32       1063.36       361.10 o                         
 -17   5   4       1556.21       1976.93       363.93 o                         
 -15   5   4       6394.53       5945.55       677.56 o                         
 -13   5   4       9708.58      10681.29       695.81 o                         
 -11   5   4         44.09       -507.00       507.00 o                         
  -9   5   4       2114.12       1947.04       442.51 o                         
  -7   5   4        802.36        498.80       405.34 o                         
  -5   5   4      15722.38      14713.36       699.16 o                         
  -3   5   4          4.62        -96.20       624.69 o                         
  -1   5   4      24070.46      22704.97      1215.02 o                         
   1   5   4         25.79        184.01       640.82 o                         
   3   5   4        198.82        342.31       461.76 o                         
   5   5   4         52.55        122.32       453.93 o                         
   7   5   4      10509.27       9583.98       505.57 o                         
   9   5   4          9.05        245.77       449.44 o                         
  11   5   4        868.36        967.17       463.92 o                         
  13   5   4       3422.53       2848.16       425.03 o                         
  15   5   4       5039.52       4675.00       371.96 o                         
  17   5   4       1073.92        522.70       363.82 o                         
  19   5   4        300.25        199.07       411.85 o                         
  21   5   4       3232.35       2462.89       622.20 o                         
  23   5   4         88.90        -15.64       496.42 o                         
  25   5   4        207.21        220.63       398.13 o                         
 -22   6   4       8293.74       7079.33       629.50 o                         
 -20   6   4       2363.23       2251.52       559.28 o                         
 -18   6   4      41530.54      42903.75      1453.85 o                         
 -16   6   4        348.74        184.10       504.79 o                         
 -14   6   4       7940.93       9598.64       723.04 o                         
 -12   6   4       1058.30        760.66       492.41 o                         
 -10   6   4      56303.68      62257.46      1281.63 o                         
  -8   6   4       3742.07       4853.19       483.58 o                         
  -6   6   4        172.62        426.61       584.90 o                         
  -4   6   4      16375.19      17367.10       961.52 o                         
  -2   6   4      50475.86      54952.99       866.43 o                         
   0   6   4       2476.81       3976.36       690.71 o                         
   2   6   4      10267.96      10867.85       556.41 o                         
   4   6   4      87298.77      91935.80      1616.19 o                         
   6   6   4       1027.52       1093.53       434.90 o                         
   8   6   4        915.76       1144.85       400.60 o                         
  10   6   4       3650.36       4130.49       508.88 o                         
  12   6   4       7051.71       8816.79       511.25 o                         
  14   6   4       3540.06       3561.18       460.87 o                         
  16   6   4      16391.40      17422.06       552.61 o                         
  18   6   4        335.56        544.69       430.98 o                         
  20   6   4       3206.45       4579.44       491.79 o                         
  22   6   4       2023.79       2091.83       443.07 o                         
 -19   7   4        890.22       -312.25       693.36 o                         
 -17   7   4       3849.65       2442.95       557.81 o                         
 -15   7   4       8301.27       8067.49       809.81 o                         
 -13   7   4       2344.92       2689.20       537.03 o                         
 -11   7   4         60.14       -281.85       493.36 o                         
  -9   7   4       1425.47        604.75       656.44 o                         
  -7   7   4        806.98        964.82       650.99 o                         
  -5   7   4         62.02        109.78       641.64 o                         
  -3   7   4       1537.84       1800.04       770.94 o                         
  -1   7   4       5513.10       5394.20       561.69 o                         
   1   7   4        112.97         93.90       583.95 o                         
   3   7   4      27616.90      27432.06       814.12 o                         
   5   7   4        209.53        -24.84       524.99 o                         
   7   7   4      11039.78      10933.83       536.06 o                         
   9   7   4       2058.96       2167.12       475.85 o                         
  11   7   4       7972.56       8357.78       515.27 o                         
  13   7   4        637.61        482.18       487.52 o                         
  15   7   4       2340.00       2587.88       526.68 o                         
  17   7   4        291.05        499.64       502.21 o                         
 -12   8   4       1210.70        965.85       980.81 o                         
 -10   8   4       7624.49       5789.23      4895.09 o                         
  -8   8   4        304.74        646.32       667.05 o                         
  -6   8   4        209.98        382.80       724.03 o                         
  -4   8   4       2165.79       1104.05       623.19 o                         
  -2   8   4       3815.24       4065.80       527.77 o                         
   0   8   4       3335.93       2961.55       506.32 o                         
   2   8   4        663.87        901.44       530.39 o                         
   4   8   4       5683.22       5403.69       681.73 o                         
   6   8   4        581.31        957.42       718.73 o                         
   8   8   4        128.60       -541.63       740.94 o                         
  10   8   4       3196.18       2579.44       659.55 o                         
 -31   1   5       1839.94       1511.12       546.59 o                         
 -29   1   5        515.06        396.81       445.39 o                         
 -27   1   5      21921.62      23371.18       962.38 o                         
 -25   1   5       1920.85       3040.03       372.32 o                         
 -23   1   5       4747.25       5839.34       398.86 o                         
 -21   1   5      27483.11      29297.86       752.53 o                         
 -19   1   5      13741.15      14882.37       618.16 o                         
 -17   1   5      12667.50      12596.32       366.82 o                         
 -15   1   5      24767.84      25392.78       573.17 o                         
 -13   1   5      39735.26      40851.20       734.38 o                         
 -11   1   5      15554.58      18562.25      1033.17 o                         
  -9   1   5      84418.07      86122.26      1505.84 o                         
  -7   1   5       6041.26       9487.14       631.44 o                         
  -5   1   5     276643.25     275745.44      5073.62 o                         
  -3   1   5        767.36       1704.60       552.82 o                         
  -1   1   5      23462.49      10784.46      9857.93 o                         
   1   1   5       3441.16       3208.45       614.40 o                         
   3   1   5     118377.00     126027.66      1483.85 o                         
   5   1   5         11.69        -40.14       448.99 o                         
   7   1   5     173416.12     170538.12      1885.12 o                         
   9   1   5       4095.02       4857.30       407.25 o                         
  11   1   5        109.97        442.74       324.18 o                         
  13   1   5      11469.95      11484.02       417.08 o                         
  15   1   5       6626.37       7040.75       415.41 o                         
  17   1   5       2218.63       2418.52       377.00 o                         
  19   1   5       7335.26       8458.96       483.36 o                         
  21   1   5        680.42       1127.23       401.30 o                         
  23   1   5       1050.02        823.33       365.16 o                         
  25   1   5       1697.38       1676.62       425.36 o                         
  27   1   5       5532.55       5289.79       541.61 o                         
  29   1   5        629.32        700.63       668.03 o                         
  31   1   5        286.33       -247.81       515.67 o                         
 -30   2   5       5458.37       5711.43       538.57 o                         
 -28   2   5       4131.94       3887.58       379.94 o                         
 -26   2   5       8146.77       8720.28       625.93 o                         
 -24   2   5        893.20        578.57       382.62 o                         
 -22   2   5      11424.33      11066.15       594.31 o                         
 -20   2   5        305.68        394.11       371.75 o                         
 -18   2   5      32296.23      31068.07       799.84 o                         
 -16   2   5       1597.31       1449.15       368.29 o                         
 -14   2   5       4565.95       4114.52       356.47 o                         
 -12   2   5      29828.74      30578.40      1251.89 o                         
 -10   2   5     104610.99      97058.94       834.90 o                         
  -8   2   5       1456.79       1825.36       354.00 o                         
  -6   2   5     124837.20     110591.46      1404.52 o                         
  -4   2   5       6085.12       4541.02       412.88 o                         
  -2   2   5      13411.96      10351.40       760.25 o                         
   0   2   5       1163.23        980.81       998.05 o                         
   2   2   5      29201.23      20873.59      4315.39 o                         
   4   2   5      14834.34      12327.32       430.29 o                         
   6   2   5       1480.34       1321.98       359.03 o                         
   8   2   5      10750.58       9546.32       383.54 o                         
  10   2   5      11394.63      10554.96       425.24 o                         
  12   2   5      29638.58      26584.62       487.55 o                         
  14   2   5        183.08        141.57       337.99 o                         
  16   2   5       4178.15       3876.29       413.67 o                         
  18   2   5        126.59        449.16       385.63 o                         
  20   2   5       3018.98       2468.27       378.85 o                         
  22   2   5       3265.18       3158.12       473.86 o                         
  24   2   5       7395.02       6341.00       406.15 o                         
  26   2   5          6.63         62.19       489.82 o                         
  28   2   5        964.01       1133.40       369.48 o                         
  30   2   5         71.30       -509.22       509.22 o                         
 -29   3   5       1776.16       2617.42       536.77 o                         
 -27   3   5        136.51        275.63       540.93 o                         
 -25   3   5         16.20        463.62       374.03 o                         
 -23   3   5       3902.29       5083.99       864.74 o                         
 -21   3   5      10731.59      11256.45       937.92 o                         
 -19   3   5        296.59        987.31       354.29 o                         
 -17   3   5       1203.77       1037.79       347.05 o                         
 -15   3   5       6902.07       8455.61       374.42 o                         
 -13   3   5      16409.05      18538.24       886.12 o                         
 -11   3   5          7.82        343.71       332.84 o                         
  -9   3   5      13438.25      17234.63       463.24 o                         
  -7   3   5       3327.23       4049.69       355.19 o                         
  -5   3   5      14419.93      19418.14       577.64 o                         
  -3   3   5       8879.06       9625.26       828.71 o                         
  -1   3   5      13103.68      18039.86       811.51 o                         
   1   3   5        152.89        373.93       624.38 o                         
   3   3   5       4256.74       4153.25       727.97 o                         
   5   3   5      14036.73      14853.19       479.34 o                         
   7   3   5         61.20       1695.99       367.85 o                         
   9   3   5        554.01       1211.95       375.05 o                         
  11   3   5      44817.68      48140.21       508.39 o                         
  13   3   5      13359.66      12853.40       446.46 o                         
  15   3   5        525.30       1894.88       411.07 o                         
  17   3   5        569.08       1358.62       392.52 o                         
  19   3   5        836.55       1912.37       388.02 o                         
  21   3   5          2.71        882.20       377.58 o                         
  23   3   5        363.40        778.58       433.58 o                         
  25   3   5       1140.66        854.23       433.74 o                         
  27   3   5       2263.43       1128.23       467.23 o                         
  29   3   5         16.05         96.20       524.41 o                         
 -28   4   5         28.53        391.67       513.68 o                         
 -26   4   5       1814.55        735.47       479.37 o                         
 -24   4   5        124.87         16.61       527.71 o                         
 -22   4   5       1799.00       1282.84       395.58 o                         
 -20   4   5       4971.88       5074.96       434.36 o                         
 -18   4   5      30408.48      28702.83      1280.44 o                         
 -16   4   5       2078.09       2276.99       374.40 o                         
 -14   4   5       3762.64       3586.99       360.27 o                         
 -12   4   5        652.41        502.48       370.49 o                         
 -10   4   5      11343.24      10152.72       917.06 o                         
  -8   4   5       6770.45       5986.97       483.52 o                         
  -6   4   5      14694.31      13958.62       550.30 o                         
  -4   4   5       7341.33       7738.48       576.06 o                         
  -2   4   5      10032.13       9758.18       622.33 o                         
   0   4   5      15608.29      15620.59       630.77 o                         
   2   4   5      33909.48      31265.19       686.96 o                         
   4   4   5      23146.51      20624.44       618.08 o                         
   6   4   5       2011.81       2887.22       460.56 o                         
   8   4   5       1845.63       1918.16       425.45 o                         
  10   4   5         69.35        361.88       372.12 o                         
  12   4   5      18542.50      17250.55       433.55 o                         
  14   4   5        399.85        170.30       366.57 o                         
  16   4   5       6130.34       5947.53       421.28 o                         
  18   4   5       1785.93       1904.00       388.72 o                         
  20   4   5       3706.10       3224.54       383.47 o                         
  22   4   5       1042.01        150.08       369.57 o                         
  24   4   5       1539.76       1053.58       393.55 o                         
  26   4   5        413.89        -32.38       536.78 o                         
  28   4   5         37.99        -71.40       481.75 o                         
 -25   5   5        356.40        268.02       570.55 o                         
 -23   5   5      15925.63      17613.98       881.06 o                         
 -21   5   5         92.02       -145.29       419.21 o                         
 -19   5   5       7549.49       7365.12       372.97 o                         
 -17   5   5      10930.96      10907.94       427.41 o                         
 -15   5   5      37053.96      38111.95       560.63 o                         
 -13   5   5       2457.71       2293.42       451.30 o                         
 -11   5   5        173.44        328.15       489.44 o                         
  -9   5   5       4642.31       5953.37       875.37 o                         
  -7   5   5       8219.58      10090.78       631.15 o                         
  -5   5   5      17392.32      18618.07       677.86 o                         
  -3   5   5      23051.01      23430.26       750.49 o                         
  -1   5   5      17736.67      20120.58      1178.23 o                         
   1   5   5       1886.82       2029.71       520.42 o                         
   3   5   5      27368.22      26601.35       569.53 o                         
   5   5   5       6035.94       6457.34       481.99 o                         
   7   5   5       2688.87       2775.28       891.06 o                         
   9   5   5       4033.44       3889.74       485.26 o                         
  11   5   5       5605.29       6553.86       451.69 o                         
  13   5   5        878.28        477.80       389.52 o                         
  15   5   5        258.35        841.56       361.06 o                         
  17   5   5         74.04        210.14       373.16 o                         
  19   5   5       4741.29       4844.72       418.94 o                         
  21   5   5        580.02        754.02       439.45 o                         
  23   5   5       1696.54       1177.36       465.84 o                         
  25   5   5          8.00        402.00       557.67 o                         
 -22   6   5       1212.95       1287.61       457.09 o                         
 -20   6   5          9.44        -79.15       510.87 o                         
 -18   6   5       2333.26       2529.16       454.69 o                         
 -16   6   5       2892.14       3711.57       635.19 o                         
 -14   6   5        501.98       1298.64       479.63 o                         
 -12   6   5       1024.47        704.07       468.77 o                         
 -10   6   5       1042.65       1422.88       466.07 o                         
  -8   6   5       6515.98       6925.47       840.83 o                         
  -6   6   5         48.46        229.90       545.67 o                         
  -4   6   5       3600.62       3906.72       614.47 o                         
  -2   6   5      13221.32      13892.58       736.28 o                         
   0   6   5       6272.39       5275.72       734.10 o                         
   2   6   5       2998.68       2274.06       514.53 o                         
   4   6   5        113.95        371.33       428.43 o                         
   6   6   5       7390.43       7375.41       470.14 o                         
   8   6   5       3631.30       2839.67       727.45 o                         
  10   6   5       1959.25       2181.12       473.76 o                         
  12   6   5        866.16       1018.51       472.37 o                         
  14   6   5       1246.03       1284.73       450.50 o                         
  16   6   5         86.21        122.98       410.67 o                         
  18   6   5       6349.98       5917.72       440.75 o                         
  20   6   5          3.88       -172.60       518.08 o                         
  22   6   5       2724.75       2094.49       449.00 o                         
 -19   7   5       1597.48       1448.88       916.20 o                         
 -17   7   5       3800.18       4430.94       579.11 o                         
 -15   7   5       6392.82       8176.76       948.19 o                         
 -13   7   5       3897.72       4211.09       473.91 o                         
 -11   7   5        120.18       -612.07       612.07 o                         
  -9   7   5       2385.65       3261.01       627.85 o                         
  -7   7   5       5163.62       4952.07       699.48 o                         
  -5   7   5       3256.18       3331.47       693.08 o                         
  -3   7   5        712.35        938.31       525.62 o                         
  -1   7   5       1827.79       2173.36       462.03 o                         
   1   7   5      21509.84      21784.56       692.21 o                         
   3   7   5       3878.67       4311.08       561.39 o                         
   5   7   5        645.47        773.34       540.58 o                         
   7   7   5       2163.21       2622.42       486.29 o                         
   9   7   5       9524.28      10199.02       522.85 o                         
  11   7   5       3573.31       4071.78       483.33 o                         
  13   7   5        499.88        747.75       477.49 o                         
  15   7   5         24.56        358.20       511.53 o                         
  17   7   5       3487.77       3433.65       514.51 o                         
 -12   8   5         38.09        518.37       665.70 o                         
 -10   8   5       6955.88       6724.15       877.62 o                         
  -8   8   5         32.69         26.96       707.44 o                         
  -6   8   5        812.46        654.02       723.14 o                         
  -4   8   5       2446.30       1401.14       625.08 o                         
  -2   8   5       1776.66       1777.15       494.28 o                         
   0   8   5        457.78         41.95       497.27 o                         
   2   8   5       1361.24       1302.80       519.66 o                         
   4   8   5       2340.08       1563.23       617.63 o                         
   6   8   5       2568.34       2359.69       657.38 o                         
   8   8   5        297.84       -100.06       696.29 o                         
  10   8   5       3722.55       3001.60       645.73 o                         
 -32   0   6        949.72       1555.03       704.52 o                         
 -30   0   6        276.32       -558.88       656.84 o                         
 -28   0   6        902.21        821.68       548.58 o                         
 -26   0   6       2406.59       2388.21       487.66 o                         
 -24   0   6        175.85        472.26       416.78 o                         
 -22   0   6        571.61        904.85       508.46 o                         
 -20   0   6         19.67        415.96       551.70 o                         
 -18   0   6       5758.51       5732.22       586.30 o                         
 -16   0   6      20223.10      22473.90       662.68 o                         
 -14   0   6        227.23        815.76       542.32 o                         
 -12   0   6      10847.11       9691.93       631.65 o                         
 -10   0   6        552.04        826.38       604.69 o                         
  -8   0   6      26920.93      27729.53       834.13 o                         
  -6   0   6      26454.99      26023.52       833.65 o                         
  -4   0   6      17365.00      19364.73       842.32 o                         
  -2   0   6      14494.55      11939.97      1222.07 o                         
   0   0   6       5850.75       6272.70       748.28 o                         
   2   0   6      61930.86      59810.70      1293.34 o                         
   4   0   6        816.50       1311.13       936.76 o                         
   6   0   6       3824.98       3681.39       785.17 o                         
   8   0   6      12998.11      12769.59       635.61 o                         
  10   0   6       7446.75       7290.44       577.22 o                         
  12   0   6       4791.75       5136.56       610.64 o                         
  14   0   6      11294.75      13625.76       679.30 o                         
  16   0   6       7877.17       7466.56       602.70 o                         
  18   0   6         14.54       -702.97      1140.99 o                         
  20   0   6       2732.21       2687.62       628.14 o                         
  22   0   6        403.33         16.26       592.32 o                         
  24   0   6       3381.09       2250.58       904.54 o                         
  26   0   6       2657.79       1882.66       707.12 o                         
 -31   1   6         19.79        430.58       630.10 o                         
 -29   1   6        744.52        660.44       450.37 o                         
 -27   1   6          6.12        159.71       386.21 o                         
 -25   1   6        265.79         28.34       361.71 o                         
 -23   1   6        186.60        752.69       378.92 o                         
 -21   1   6        459.41        787.34       369.03 o                         
 -19   1   6         18.62        149.70       360.52 o                         
 -17   1   6       1210.79       1133.81       334.20 o                         
 -15   1   6       1864.41       2966.73       345.36 o                         
 -13   1   6       5011.21       5304.58       431.90 o                         
 -11   1   6       3158.90       3152.08       380.87 o                         
  -9   1   6        118.11        352.30       347.73 o                         
  -7   1   6       6532.75       6467.42       423.61 o                         
  -5   1   6        519.14        596.78       432.22 o                         
  -3   1   6        397.53        108.81       503.73 o                         
  -1   1   6       1461.95       1063.72       710.80 o                         
   1   1   6        542.33        503.88       630.57 o                         
   3   1   6         44.56        198.49       570.48 o                         
   5   1   6       2157.32       1150.48       426.27 o                         
   7   1   6       2920.39       2408.44       440.95 o                         
   9   1   6       1767.09       1650.30       407.77 o                         
  11   1   6       1611.92       1124.36       422.19 o                         
  13   1   6        366.94        732.95       398.09 o                         
  15   1   6       2710.77       2446.47       364.74 o                         
  17   1   6       3283.11       2795.35       377.85 o                         
  19   1   6       2967.54       3025.05       439.80 o                         
  21   1   6       2288.84       2551.59       484.18 o                         
  23   1   6        285.79        522.98       365.32 o                         
  25   1   6          6.03        -52.50       400.96 o                         
  27   1   6       1120.92        799.56       657.88 o                         
  29   1   6        227.81       -175.56       481.60 o                         
  31   1   6        294.48        135.90       837.24 o                         
 -30   2   6        582.48        498.72       498.98 o                         
 -28   2   6         13.58        319.02       494.54 o                         
 -26   2   6       1388.89       1541.06       420.02 o                         
 -24   2   6         25.60       -307.04       385.13 o                         
 -22   2   6         24.34         87.64       366.33 o                         
 -20   2   6         13.68        341.49       355.58 o                         
 -18   2   6       3037.19       3597.05       384.71 o                         
 -16   2   6         49.69        147.08       350.34 o                         
 -14   2   6       2730.33       3425.94       321.63 o                         
 -12   2   6       2252.17       3057.59       338.43 o                         
 -10   2   6        332.31        610.29       320.66 o                         
  -8   2   6       8523.65       8781.45       508.74 o                         
  -6   2   6       1214.95       1104.69       360.22 o                         
  -4   2   6      12361.51      11360.00       537.32 o                         
  -2   2   6        765.18        756.81       522.63 o                         
   0   2   6      10125.07      10263.89       705.29 o                         
   2   2   6        444.85        109.16       374.35 o                         
   4   2   6        142.82        120.64       307.31 o                         
   6   2   6        462.06        660.37       346.30 o                         
   8   2   6       1905.65       1814.30       372.88 o                         
  10   2   6      22991.03      22323.69       489.90 o                         
  12   2   6          0.01         25.30       376.26 o                         
  14   2   6      21999.71      21574.53       401.03 o                         
  16   2   6        742.15        651.03       403.11 o                         
  18   2   6       3184.29       3408.25       393.85 o                         
  20   2   6       1439.44       1728.98       390.87 o                         
  22   2   6        274.51        453.09       367.92 o                         
  24   2   6          2.73        422.00       346.57 o                         
  26   2   6       1179.61       1185.06       379.28 o                         
  28   2   6        160.56        -30.40       540.40 o                         
  30   2   6        383.73        292.14       456.14 o                         
 -29   3   6        331.59        197.84       365.07 o                         
 -27   3   6       1224.60       1601.88       505.18 o                         
 -25   3   6        119.48        136.96       383.21 o                         
 -23   3   6        557.91        401.07       373.63 o                         
 -21   3   6        165.30       -128.48       347.43 o                         
 -19   3   6       1938.69       2106.87       371.61 o                         
 -17   3   6        414.68        770.47       342.48 o                         
 -15   3   6        599.96       1155.19       359.24 o                         
 -13   3   6       1261.84       1164.11       338.41 o                         
 -11   3   6        600.34        556.86       306.62 o                         
  -9   3   6         47.87        138.80       335.27 o                         
  -7   3   6       1587.19       1854.21       382.65 o                         
  -5   3   6        314.99        187.91       416.74 o                         
  -3   3   6       2260.52       1925.44       578.27 o                         
  -1   3   6       1666.71       1821.10       610.73 o                         
   1   3   6         16.80         77.99       580.82 o                         
   3   3   6        686.59        178.33       421.01 o                         
   5   3   6       6675.79       6256.90       433.30 o                         
   7   3   6       2534.01       2240.61       391.43 o                         
   9   3   6          9.53         64.85       364.74 o                         
  11   3   6        405.87        346.58       376.12 o                         
  13   3   6         33.13       -226.23       388.49 o                         
  15   3   6       5944.19       6702.19       430.71 o                         
  17   3   6         16.53       -131.73       401.01 o                         
  19   3   6       4268.15       4516.23       441.21 o                         
  21   3   6       2939.93       2655.29       378.61 o                         
  23   3   6        165.03       -256.97       435.62 o                         
  25   3   6        619.25        629.48       432.26 o                         
  27   3   6        778.73        900.20       439.71 o                         
  29   3   6        778.60        374.38       459.41 o                         
 -28   4   6         51.34       -324.20       549.73 o                         
 -26   4   6        461.23        316.26       530.52 o                         
 -24   4   6       1682.01       1875.00       471.04 o                         
 -22   4   6        486.82        142.65       385.12 o                         
 -20   4   6       3597.21       4032.63       369.52 o                         
 -18   4   6         31.77        172.65       342.61 o                         
 -16   4   6       1720.24       2092.93       368.79 o                         
 -14   4   6       1375.46       1502.88       364.53 o                         
 -12   4   6        298.21        429.36       357.80 o                         
 -10   4   6          4.95        -46.50       434.69 o                         
  -8   4   6       3403.65       3288.96       471.99 o                         
  -6   4   6        112.96        404.55       441.11 o                         
  -4   4   6       9348.51       9193.03       587.45 o                         
  -2   4   6       2390.87       2183.24       527.36 o                         
   0   4   6       5026.06       5942.99       542.46 o                         
   2   4   6        654.04       1460.08       437.33 o                         
   4   4   6       9466.97      10673.65       522.73 o                         
   6   4   6        361.79        909.54       465.87 o                         
   8   4   6       7045.16       7935.66       545.56 o                         
  10   4   6        331.96        663.78       378.28 o                         
  12   4   6       2317.17       2136.12       404.45 o                         
  14   4   6        119.45         79.39       362.12 o                         
  16   4   6        742.86        673.88       407.64 o                         
  18   4   6         10.30         76.91       367.61 o                         
  20   4   6         24.83          9.62       373.47 o                         
  22   4   6        701.34        571.90       379.20 o                         
  24   4   6       3881.43       4662.19       486.60 o                         
  26   4   6       1013.31       1146.87       450.20 o                         
 -25   5   6       1440.96       1375.63       574.12 o                         
 -23   5   6        862.69        328.35       497.84 o                         
 -21   5   6       1359.95       1303.21       423.46 o                         
 -19   5   6          3.93         49.35       364.97 o                         
 -17   5   6       1523.71       1476.73       359.83 o                         
 -15   5   6        448.17       1154.48       367.84 o                         
 -13   5   6        522.30        143.96       466.95 o                         
 -11   5   6        470.51        458.42       481.00 o                         
  -9   5   6       2100.46       1992.03       502.95 o                         
  -7   5   6       4137.72       4311.61       616.60 o                         
  -5   5   6       3432.84       2917.88       592.06 o                         
  -3   5   6      13799.13      12660.05      1435.33 o                         
  -1   5   6       1564.33       1196.08       664.25 o                         
   1   5   6       6001.70       5462.97       502.79 o                         
   3   5   6       1939.26       1616.32       474.69 o                         
   5   5   6       9748.87       8987.76       549.54 o                         
   7   5   6       1205.49        507.02       468.39 o                         
   9   5   6       7110.11       7129.65       514.77 o                         
  11   5   6        458.20        434.37       419.44 o                         
  13   5   6       6254.59       6314.34       426.17 o                         
  15   5   6        290.82        -38.09       361.85 o                         
  17   5   6       3334.36       3229.67       412.32 o                         
  19   5   6       1026.98       1080.23       383.96 o                         
  21   5   6        199.23       -243.08       430.45 o                         
  23   5   6        967.66         95.55       482.05 o                         
  25   5   6        560.13        453.00       559.09 o                         
 -22   6   6        103.98        -88.57       449.29 o                         
 -20   6   6       1158.66       1641.72       436.82 o                         
 -18   6   6        948.92       1427.22       654.51 o                         
 -16   6   6        584.87        759.29       629.27 o                         
 -14   6   6        104.69         36.07       543.83 o                         
 -12   6   6         68.49       -106.20       410.26 o                         
 -10   6   6         17.14       -395.68       464.45 o                         
  -8   6   6       1214.55       1672.48       655.52 o                         
  -6   6   6        904.17       1445.04       574.57 o                         
  -4   6   6        632.89       1195.82       600.79 o                         
  -2   6   6         14.13       -198.64       475.02 o                         
   0   6   6       5848.89       6478.47       680.59 o                         
   2   6   6       3169.95       2545.62       538.35 o                         
   4   6   6       1905.03       2379.07       428.98 o                         
   6   6   6        805.87        334.13       418.53 o                         
   8   6   6        159.88       -215.88       377.44 o                         
  10   6   6        383.77        572.72       505.91 o                         
  12   6   6       1022.60        655.20       460.79 o                         
  14   6   6        237.58        248.09       466.74 o                         
  16   6   6       2563.38       2717.26       444.91 o                         
  18   6   6         13.02        264.11       415.98 o                         
  20   6   6        262.45        369.19       677.59 o                         
  22   6   6       1139.79        531.60       431.68 o                         
 -19   7   6        187.55        539.76       697.42 o                         
 -17   7   6        119.82        264.10       568.89 o                         
 -15   7   6        740.32        732.01       560.13 o                         
 -13   7   6        990.73        873.74       542.16 o                         
 -11   7   6        230.28        -20.19       679.58 o                         
  -9   7   6       3713.91       3469.03       621.95 o                         
  -7   7   6        985.19        819.53       625.21 o                         
  -5   7   6       1367.66       1518.24       760.51 o                         
  -3   7   6       1596.28        966.12       567.30 o                         
  -1   7   6        777.53        415.81       486.35 o                         
   1   7   6        360.41        377.81       558.88 o                         
   3   7   6       1218.39        798.32       537.01 o                         
   5   7   6        111.51        195.33       453.02 o                         
   7   7   6        445.95        603.93       454.38 o                         
   9   7   6       1614.30       1850.48       477.74 o                         
  11   7   6         19.04       -359.98       442.10 o                         
  13   7   6       2915.34       3158.70       528.72 o                         
  15   7   6        100.26        -57.97       496.52 o                         
  17   7   6        974.29        246.16       538.68 o                         
 -12   8   6       1658.53       1524.66       713.45 o                         
 -10   8   6          4.54        450.50       697.81 o                         
  -8   8   6       4472.29       3077.28      1315.98 o                         
  -6   8   6        778.90        696.75       706.97 o                         
  -4   8   6       3253.95       3246.98       741.47 o                         
  -2   8   6        250.66        379.34       477.31 o                         
   0   8   6       5657.59       5188.98      1288.49 o                         
   2   8   6       1767.86       1660.53       497.24 o                         
   4   8   6       3040.70       2303.34       629.74 o                         
   6   8   6        532.74        250.32       608.18 o                         
   8   8   6       3130.30       2481.42       637.19 o                         
  10   8   6       2103.76       2415.85       582.16 o                         
 -31   1   7       1091.14       1328.47       546.01 o                         
 -29   1   7        113.30        202.71       521.45 o                         
 -27   1   7        998.38       1073.41       421.11 o                         
 -25   1   7      12682.63      13628.44       589.00 o                         
 -23   1   7      15419.66      17477.55       409.48 o                         
 -21   1   7      12087.51      11994.20       520.57 o                         
 -19   1   7      19584.40      21914.04       606.29 o                         
 -17   1   7        424.59        887.07       316.90 o                         
 -15   1   7      14509.63      19857.34       878.39 o                         
 -13   1   7      34446.20      38165.32       489.22 o                         
 -11   1   7      53663.38      58140.93       614.76 o                         
  -9   1   7      17038.84      16015.67       407.77 o                         
  -7   1   7       4498.91       4431.32       407.73 o                         
  -5   1   7       4024.40       5752.00       464.26 o                         
  -3   1   7      71380.38      71290.01      1026.71 o                         
  -1   1   7     202776.23     187742.64      1911.61 o                         
   1   1   7        370.99        516.12       589.01 o                         
   3   1   7      74481.67      81217.65      1289.55 o                         
   5   1   7        438.18       2241.98       451.69 o                         
   7   1   7     114376.11     111697.97      3047.53 o                         
   9   1   7      84302.86      88223.53      1077.50 o                         
  11   1   7      75939.49      76001.20      1071.15 o                         
  13   1   7        306.76        767.80       326.27 o                         
  15   1   7      34178.93      33439.50       660.79 o                         
  17   1   7       5822.96       7287.23       432.25 o                         
  19   1   7      35212.11      36143.67      1607.27 o                         
  21   1   7      13748.88      13508.42       632.76 o                         
  23   1   7       1933.38       1787.62       655.38 o                         
  25   1   7       1700.68       1202.90       436.64 o                         
  27   1   7      14652.18      14435.33      2882.32 o                         
  29   1   7        977.15        149.46       562.35 o                         
  31   1   7        546.82       1050.04       650.54 o                         
 -30   2   7        559.04       1189.89       573.37 o                         
 -28   2   7       1681.56       1111.45       503.87 o                         
 -26   2   7       3660.46       3770.21       433.04 o                         
 -24   2   7         37.82        236.90       380.87 o                         
 -22   2   7         24.49         25.40       362.55 o                         
 -20   2   7       8274.46       9038.68       404.20 o                         
 -18   2   7      46556.98      45336.80      1021.42 o                         
 -16   2   7       4058.29       3621.52       385.59 o                         
 -14   2   7      41605.36      39881.58       700.81 o                         
 -12   2   7      28546.62      28001.71       788.10 o                         
 -10   2   7      27455.21      25938.58       499.56 o                         
  -8   2   7      24134.06      19896.42       495.69 o                         
  -6   2   7     160601.12     147747.38      2701.40 o                         
  -4   2   7      14370.78      14076.09       574.22 o                         
  -2   2   7      15328.63      12415.34       642.08 o                         
   0   2   7       8608.45       7264.49       643.29 o                         
   2   2   7      57703.26      48485.27      1233.81 o                         
   4   2   7       8198.82       6487.08       387.63 o                         
   6   2   7       4162.73       2211.47       412.10 o                         
   8   2   7      16181.38      13367.13       464.57 o                         
  10   2   7      27131.74      22263.64       482.86 o                         
  12   2   7      32579.50      28747.58       548.89 o                         
  14   2   7      39551.28      35987.44      1197.46 o                         
  16   2   7      48444.91      44488.01       923.60 o                         
  18   2   7        297.73        941.40       389.58 o                         
  20   2   7       8509.48       8763.07       541.68 o                         
  22   2   7      11752.61      12254.92       663.74 o                         
  24   2   7      17102.05      16643.20       608.63 o                         
  26   2   7       2395.87       2386.32       635.34 o                         
  28   2   7       4404.39       4092.89      1145.93 o                         
  30   2   7        185.57        555.06       507.54 o                         
 -29   3   7          5.53         31.79       401.38 o                         
 -27   3   7        372.32        774.61       540.96 o                         
 -25   3   7       3134.84       3425.98       498.46 o                         
 -23   3   7        171.44       1232.49       335.67 o                         
 -21   3   7       4661.04       4586.87       399.73 o                         
 -19   3   7       2180.44       2550.00       382.89 o                         
 -17   3   7       2166.75       2403.64       350.04 o                         
 -15   3   7       1510.56       3613.51       362.20 o                         
 -13   3   7       1585.20       1737.16       346.37 o                         
 -11   3   7       3714.91       7826.72       370.92 o                         
  -9   3   7       8073.26      10442.45       355.47 o                         
  -7   3   7       2899.36       4317.69       394.46 o                         
  -5   3   7      25271.73      25212.77       686.88 o                         
  -3   3   7       1633.58       5953.19       574.34 o                         
  -1   3   7       3230.61       6720.08       640.19 o                         
   1   3   7         84.79        247.44       570.76 o                         
   3   3   7      53494.87      57349.26      9895.79 o                         
   5   3   7      14589.58      17620.35       467.75 o                         
   7   3   7       3994.04       5729.02       402.57 o                         
   9   3   7       2203.04       1922.48       388.50 o                         
  11   3   7      19149.56      20995.19       460.65 o                         
  13   3   7       6900.72       7287.83       467.29 o                         
  15   3   7       2991.68       4435.14       416.85 o                         
  17   3   7        509.93        946.08       392.08 o                         
  19   3   7       4297.01       6655.23       713.54 o                         
  21   3   7        126.32        479.54       382.32 o                         
  23   3   7       1243.81        422.10       452.19 o                         
  25   3   7       1004.41       1386.50       436.09 o                         
  27   3   7          0.66        384.96       382.84 o                         
  29   3   7       2292.95       1095.29       492.86 o                         
 -28   4   7       3780.26       3561.27       717.17 o                         
 -26   4   7       1826.97       1649.41       486.88 o                         
 -24   4   7       1850.68       2170.96       416.34 o                         
 -22   4   7         72.76        487.78       360.03 o                         
 -20   4   7      10175.78       9254.28       398.90 o                         
 -18   4   7      13593.49      12061.32       392.63 o                         
 -16   4   7        131.20        -21.69       346.66 o                         
 -14   4   7       4957.21       5114.55       372.50 o                         
 -12   4   7       4648.57       4987.72       369.27 o                         
 -10   4   7       2393.87       2598.55       480.17 o                         
  -8   4   7      25804.96      24332.81      1251.51 o                         
  -6   4   7      54802.16      50872.66       803.87 o                         
  -4   4   7       1773.58       1788.31       556.75 o                         
  -2   4   7       1038.66        576.63       523.60 o                         
   0   4   7       1112.06        893.26       467.57 o                         
   2   4   7      87980.18      79156.88      1309.87 o                         
   4   4   7       2393.14       2481.74       497.99 o                         
   6   4   7      15652.53      14730.61       557.68 o                         
   8   4   7       1233.16       1039.32       459.24 o                         
  10   4   7       6545.26       6539.04       481.78 o                         
  12   4   7       2327.03       2312.44       392.68 o                         
  14   4   7      27753.58      25711.46      1253.29 o                         
  16   4   7      15700.98      15626.96       992.25 o                         
  18   4   7        548.43        551.73       364.57 o                         
  20   4   7        750.09        509.33       411.24 o                         
  22   4   7       8514.36       8313.22       417.03 o                         
  24   4   7       8516.14       8483.80      1149.56 o                         
  26   4   7        150.39        748.16       497.54 o                         
 -25   5   7        320.68       1101.27       596.51 o                         
 -23   5   7      15072.68      16034.89       587.13 o                         
 -21   5   7          2.75        142.66       384.79 o                         
 -19   5   7       1643.48       2401.19       355.81 o                         
 -17   5   7       3624.11       4087.86       379.44 o                         
 -15   5   7      25534.44      27118.50       459.82 o                         
 -13   5   7       1608.69       1968.53       461.04 o                         
 -11   5   7       6213.74       6764.70       533.28 o                         
  -9   5   7       4067.15       4281.52       528.49 o                         
  -7   5   7       2332.80       2321.94       599.78 o                         
  -5   5   7      10865.04      12141.05       673.98 o                         
  -3   5   7      39666.39      41206.08       773.57 o                         
  -1   5   7      21870.38      23059.64       805.56 o                         
   1   5   7         16.29         11.46       454.23 o                         
   3   5   7      18075.01      18886.16       578.85 o                         
   5   5   7      18161.39      18426.01       593.93 o                         
   7   5   7       8678.23       8766.15      1974.87 o                         
   9   5   7        339.94       1295.89       436.03 o                         
  11   5   7      41440.84      43090.18       567.73 o                         
  13   5   7        333.19        650.29       401.42 o                         
  15   5   7       2611.33       2607.46       369.97 o                         
  17   5   7        238.78        521.67       394.51 o                         
  19   5   7      20696.03      20387.07       876.00 o                         
  21   5   7       5147.83       4692.52       501.85 o                         
  23   5   7      11947.09      11691.58       695.73 o                         
  25   5   7        569.73        193.28       405.32 o                         
 -22   6   7       2082.67       1602.88       462.67 o                         
 -20   6   7        634.90        497.42       546.06 o                         
 -18   6   7       1183.15       1607.45       498.71 o                         
 -16   6   7        337.25        973.94       486.03 o                         
 -14   6   7        248.45       -221.97       500.10 o                         
 -12   6   7        621.05         89.06       464.83 o                         
 -10   6   7         63.48        -54.31       579.15 o                         
  -8   6   7       1563.44       1861.83       563.12 o                         
  -6   6   7       2685.09       2196.39       574.21 o                         
  -4   6   7       2488.06       2188.09       601.61 o                         
  -2   6   7      18658.05      18142.40       942.60 o                         
   0   6   7       8168.28       7835.46       536.85 o                         
   2   6   7       2109.78       2214.33       458.92 o                         
   4   6   7       2188.40       2405.39       442.05 o                         
   6   6   7        531.45        415.51       420.70 o                         
   8   6   7       1750.16       2380.05       437.04 o                         
  10   6   7         24.61        -18.80       450.45 o                         
  12   6   7        189.19        426.18       445.91 o                         
  14   6   7       2478.72       1921.36       498.40 o                         
  16   6   7        467.86        268.38       426.85 o                         
  18   6   7        204.05        341.32       478.08 o                         
  20   6   7       1290.34        325.26       471.62 o                         
 -19   7   7         59.03         55.15       519.77 o                         
 -17   7   7       2376.25       1725.95       547.82 o                         
 -15   7   7       5654.79       5887.43       738.77 o                         
 -13   7   7        655.52        547.50       656.47 o                         
 -11   7   7       7340.43       8680.72       576.85 o                         
  -9   7   7       2028.85       2503.32       737.63 o                         
  -7   7   7       1960.59       1852.07       632.80 o                         
  -5   7   7         57.09        599.34       625.91 o                         
  -3   7   7      16435.48      17864.61       637.60 o                         
  -1   7   7        314.58        886.97       461.26 o                         
   1   7   7        305.53        324.73       535.99 o                         
   3   7   7         46.84       1118.12       511.87 o                         
   5   7   7      20575.61      20491.76       586.44 o                         
   7   7   7        149.29        569.69       448.13 o                         
   9   7   7         11.69       -135.79       454.91 o                         
  11   7   7      14065.97      13724.99      1827.84 o                         
  13   7   7        135.85       -184.15       479.87 o                         
  15   7   7        732.67        657.98       510.47 o                         
  17   7   7        997.50        663.72       503.80 o                         
 -10   8   7       6456.41       5828.34       674.17 o                         
  -8   8   7        990.68        382.84       701.57 o                         
  -6   8   7       6492.17       6061.93       605.25 o                         
  -4   8   7       1521.04       1870.74       578.04 o                         
  -2   8   7       6039.71       5632.08       897.02 o                         
   0   8   7        132.58        285.74       501.31 o                         
   2   8   7       5702.94       5108.75       724.29 o                         
   4   8   7       1260.91        566.76       664.09 o                         
   6   8   7       4013.37       2624.90       626.68 o                         
   8   8   7       1988.21       1396.69       552.84 o                         
  10   8   7       3594.70       2757.21       572.80 o                         
 -32   0   8      15135.29      13275.52       937.74 o                         
 -30   0   8       6750.30       7504.61       987.99 o                         
 -28   0   8      19923.96      23785.50      1544.47 o                         
 -26   0   8      11607.08      10467.82       828.71 o                         
 -24   0   8      17458.59      18943.18       814.75 o                         
 -22   0   8       2075.24       2910.61       485.58 o                         
 -20   0   8      70627.95      72017.31      3436.66 o                         
 -18   0   8      15440.95      16070.26       528.44 o                         
 -16   0   8        755.57        672.74       390.18 o                         
 -14   0   8     335470.12     333558.88     10215.94 o                         
 -12   0   8      23018.82      21228.26       584.01 o                         
 -10   0   8      39217.96      39098.06       991.52 o                         
  -8   0   8       1745.89       1899.07       552.53 o                         
  -6   0   8     108697.68     103529.43      1076.00 o                         
  -4   0   8       2356.04       2182.61       740.33 o                         
  -2   0   8      32519.40      34655.25      1443.64 o                         
   0   0   8       1128.50        455.90       749.37 o                         
   2   0   8     353295.50     335761.09     11837.51 o                         
   4   0   8       9011.07       8997.03       847.88 o                         
   6   0   8     251861.72     243179.69      3083.32 o                         
   8   0   8      21285.80      19973.14       707.80 o                         
  10   0   8       1807.61       2158.21       627.16 o                         
  12   0   8       5701.42       5467.45       436.53 o                         
  14   0   8     134443.53     135325.72      1063.45 o                         
  16   0   8       5692.29       5709.23       618.93 o                         
  18   0   8        259.50        342.50       601.15 o                         
  20   0   8      18801.78      18734.81       820.63 o                         
  22   0   8      22451.02      24878.32       676.49 o                         
  24   0   8       5033.00       5106.87       850.70 o                         
  26   0   8       1108.71       1952.65       947.61 o                         
  28   0   8      12184.31      12608.79       897.36 o                         
 -31   1   8        417.83        -79.43       544.53 o                         
 -29   1   8          9.99        261.04       431.37 o                         
 -27   1   8         25.78         83.69       369.56 o                         
 -25   1   8        117.07       1048.71       361.59 o                         
 -23   1   8       5331.96       6360.32       484.56 o                         
 -21   1   8       2036.13       2721.14       381.59 o                         
 -19   1   8      26070.10      26004.95      1078.95 o                         
 -17   1   8       2808.72       2635.52       370.82 o                         
 -15   1   8     106975.43      98373.56      1301.02 o                         
 -13   1   8       7262.10       6623.14       351.81 o                         
 -11   1   8     112059.66      98415.33      2568.67 o                         
  -9   1   8       1120.49       1902.71       308.33 o                         
  -7   1   8        411.94        917.75       377.98 o                         
  -5   1   8      41918.75      40743.63       617.40 o                         
  -3   1   8       4402.41       3135.55       623.94 o                         
  -1   1   8      21047.30      18597.67       766.68 o                         
   1   1   8      35867.66      29385.17       699.56 o                         
   3   1   8     109464.78      94683.84       903.20 o                         
   5   1   8      59096.07      52701.60       923.41 o                         
   7   1   8      65721.64      57360.58      2006.30 o                         
   9   1   8      12131.01      11015.02       590.61 o                         
  11   1   8      16406.05      13588.81       515.79 o                         
  13   1   8       1048.11        750.91       403.83 o                         
  15   1   8       4606.67       4556.55       437.34 o                         
  17   1   8       3894.13       4028.20       428.10 o                         
  19   1   8      20996.49      20891.48      1404.54 o                         
  21   1   8         23.21        -57.68       364.62 o                         
  23   1   8       7412.14       6926.99       693.98 o                         
  25   1   8        228.98        609.67       490.92 o                         
  27   1   8       5293.60       5543.40       404.02 o                         
  29   1   8         40.30       1062.47       974.53 o                         
 -30   2   8       2391.86       1897.58      1166.12 o                         
 -28   2   8       1596.01       2545.71       646.16 o                         
 -26   2   8       5711.78       6291.02       907.46 o                         
 -24   2   8       3045.58       3212.94       399.11 o                         
 -22   2   8       1289.25       1704.67       387.47 o                         
 -20   2   8      15896.53      18178.15       852.08 o                         
 -18   2   8        105.71       2977.48       391.89 o                         
 -16   2   8        826.98       4439.85       384.68 o                         
 -14   2   8      38739.04      39856.74       857.13 o                         
 -12   2   8      59964.88      63654.39      1647.15 o                         
 -10   2   8       1426.25       1886.03       317.19 o                         
  -8   2   8       4758.70       8835.73       446.17 o                         
  -6   2   8     232845.33     253407.22      3877.79 o                         
  -4   2   8       5003.69       4818.12       494.48 o                         
  -2   2   8         99.10       2172.53       466.10 o                         
   0   2   8        367.89        420.38       677.79 o                         
   2   2   8       2224.54       5507.36       509.14 o                         
   4   2   8        141.38       -135.98       356.29 o                         
   6   2   8       1072.96        650.70       343.61 o                         
   8   2   8        792.53       1098.83       400.23 o                         
  10   2   8       6537.44       9151.10       433.30 o                         
  12   2   8       6441.59       5255.05       392.85 o                         
  14   2   8     111706.15     118474.78      2823.46 o                         
  16   2   8       5112.46       7127.46       569.31 o                         
  18   2   8        650.09        992.65       401.24 o                         
  20   2   8      18028.84      17527.43       540.77 o                         
  22   2   8       6352.96       7651.99       547.73 o                         
  24   2   8         28.66        890.32       417.92 o                         
  26   2   8         11.45       -225.05       630.66 o                         
  28   2   8        900.38       1021.54       647.52 o                         
  30   2   8          7.06        131.07       503.31 o                         
 -29   3   8        106.17        209.57       620.88 o                         
 -27   3   8       7746.35       8535.19      1239.54 o                         
 -25   3   8       5742.11       6400.10       516.80 o                         
 -23   3   8      26966.19      25681.14       898.56 o                         
 -21   3   8       1421.33       1644.23       598.87 o                         
 -19   3   8       9521.22       9676.77       585.29 o                         
 -17   3   8       6635.74       6364.58       363.02 o                         
 -15   3   8      25248.00      23946.88       731.92 o                         
 -13   3   8        454.27        456.02       276.92 o                         
 -11   3   8     158896.05     147831.69      1818.27 o                         
  -9   3   8      89121.27      85186.38      1497.44 o                         
  -7   3   8      62346.26      58672.87      1028.02 o                         
  -5   3   8       4633.69       5171.98       524.57 o                         
  -3   3   8     104841.59      96912.45       981.89 o                         
  -1   3   8      84223.56      75819.89      1930.60 o                         
   1   3   8       7053.82       5297.63       596.44 o                         
   3   3   8       9212.21       5705.36      1543.79 o                         
   5   3   8       2344.17       1920.86       404.93 o                         
   7   3   8       6420.87       5203.71       390.20 o                         
   9   3   8       1654.42       1011.76       364.04 o                         
  11   3   8      58623.82      52206.16      1822.14 o                         
  13   3   8       6189.70       6473.38       463.47 o                         
  15   3   8      46644.89      43237.76      1433.59 o                         
  17   3   8      10684.61      10175.05       536.68 o                         
  19   3   8      52044.73      49496.17      1567.54 o                         
  21   3   8        326.26        469.67       375.39 o                         
  23   3   8       2877.33       3148.58       489.60 o                         
  25   3   8        562.85        552.24       382.08 o                         
  27   3   8       3523.06       3592.23       617.39 o                         
 -28   4   8      11055.84      11701.46      1679.83 o                         
 -26   4   8       2475.87       2922.24       732.24 o                         
 -24   4   8       5619.92       6744.83       431.82 o                         
 -22   4   8         22.65        268.45       406.57 o                         
 -20   4   8       8193.26       9859.73       496.42 o                         
 -18   4   8       3752.35       3878.60       350.70 o                         
 -16   4   8      11118.43      11780.31       401.89 o                         
 -14   4   8        219.43        919.69       364.79 o                         
 -12   4   8       2024.57       1804.17       330.97 o                         
 -10   4   8      60161.11      61666.15      1493.30 o                         
  -8   4   8      32872.16      34541.70      1397.15 o                         
  -6   4   8       1412.91       5712.93       586.29 o                         
  -4   4   8       2976.92       2739.22       545.76 o                         
  -2   4   8      21183.45      20113.89      2250.13 o                         
   0   4   8      18609.50      17190.31       632.36 o                         
   2   4   8      52113.14      58479.36       761.13 o                         
   4   4   8         21.27        346.16       436.54 o                         
   6   4   8      34241.41      38473.42       699.03 o                         
   8   4   8       1057.29       1001.20       442.18 o                         
  10   4   8      45737.15      48417.94       593.99 o                         
  12   4   8       8957.72       8606.98       568.52 o                         
  14   4   8      12338.66      15893.73       457.21 o                         
  16   4   8       8384.72       9208.37       468.36 o                         
  18   4   8      20341.14      21090.54       683.80 o                         
  20   4   8         10.28        120.90       441.93 o                         
  22   4   8        207.17        752.31       384.93 o                         
  24   4   8       9873.81      10194.66       561.64 o                         
  26   4   8        336.87        356.95       471.71 o                         
 -25   5   8       6721.80       5129.51       781.15 o                         
 -23   5   8       1163.27       1597.92       472.88 o                         
 -21   5   8       1244.55       1406.01       383.82 o                         
 -19   5   8       5409.40       5130.76       400.63 o                         
 -17   5   8        797.35        708.73       374.41 o                         
 -15   5   8       1947.78       1875.77       468.87 o                         
 -13   5   8       2218.66       1783.26       578.22 o                         
 -11   5   8       9146.49       8802.70       505.51 o                         
  -9   5   8       2358.08       2282.95       441.13 o                         
  -7   5   8       1523.69       1408.41       716.99 o                         
  -5   5   8       1424.11        847.41       673.92 o                         
  -3   5   8       2789.15       2325.26       467.44 o                         
  -1   5   8       9656.13       8954.10       651.48 o                         
   1   5   8        590.05        611.22       442.03 o                         
   3   5   8        363.16        408.33       423.67 o                         
   5   5   8        536.52        613.03       480.71 o                         
   7   5   8      12796.21      11028.71      2367.75 o                         
   9   5   8      10357.67       9244.57       521.09 o                         
  11   5   8      12625.48      11351.56       531.23 o                         
  13   5   8        354.88        574.19       386.64 o                         
  15   5   8         43.66        328.43       415.78 o                         
  17   5   8       1352.01       1463.72       405.73 o                         
  19   5   8       1753.79       1661.94       438.36 o                         
  21   5   8        759.16        917.80       383.77 o                         
  23   5   8        242.78        -86.23       467.63 o                         
 -22   6   8        377.10         37.70       453.99 o                         
 -20   6   8       5907.84       5436.98       799.75 o                         
 -18   6   8      18666.92      20768.31      1117.65 o                         
 -16   6   8      12273.35      13892.27       785.40 o                         
 -14   6   8       3514.09       4818.41       489.24 o                         
 -12   6   8         32.01        171.65       477.96 o                         
 -10   6   8      21955.65      23999.11       733.63 o                         
  -8   6   8      23758.35      23535.51       713.56 o                         
  -6   6   8      13979.50      16062.14       678.93 o                         
  -4   6   8      14157.12      15361.55       649.52 o                         
  -2   6   8      10594.47      10876.86       571.92 o                         
   0   6   8      14153.04      14756.47       953.56 o                         
   2   6   8      20398.75      21930.07       570.62 o                         
   4   6   8        327.36        387.19       427.74 o                         
   6   6   8       7046.91       7869.87       440.27 o                         
   8   6   8      11220.32      11359.96       528.71 o                         
  10   6   8       9018.71       9424.84       517.45 o                         
  12   6   8        783.07        118.26       446.97 o                         
  14   6   8       5476.10       5492.22       469.74 o                         
  16   6   8      21779.28      22175.34       605.50 o                         
  18   6   8       5824.42       5610.05       624.90 o                         
  20   6   8       1835.10       1484.76       478.53 o                         
 -17   7   8        192.80        436.46       771.67 o                         
 -15   7   8       7600.52       8272.64       863.57 o                         
 -13   7   8        486.33        265.43       675.49 o                         
 -11   7   8       2521.44       2705.94       649.87 o                         
  -9   7   8         14.32       -131.71       615.87 o                         
  -7   7   8       3328.11       3300.95       564.46 o                         
  -5   7   8        625.90        758.68       629.44 o                         
  -3   7   8      11667.17      11635.49       610.62 o                         
  -1   7   8       7132.86       7258.62       618.86 o                         
   1   7   8       4335.05       4097.48       549.96 o                         
   3   7   8      17866.91      16921.95       650.71 o                         
   5   7   8      13831.70      13938.74       541.04 o                         
   7   7   8       2077.26       2506.34       465.58 o                         
   9   7   8        651.76        639.79       463.87 o                         
  11   7   8       2224.80       1591.34       444.08 o                         
  13   7   8       2406.44       1597.82       524.50 o                         
  15   7   8       1178.78        406.88       520.90 o                         
  17   7   8       2242.67       1271.80       636.33 o                         
 -10   8   8        654.89        952.63       692.19 o                         
  -8   8   8       5612.85       5158.69       667.35 o                         
  -6   8   8        266.92       1065.10       576.77 o                         
  -4   8   8       6454.49       6112.27       612.33 o                         
  -2   8   8        190.93        410.91       493.72 o                         
   0   8   8       3228.35       3519.38       545.95 o                         
   2   8   8        782.67       1753.15       527.97 o                         
   4   8   8        140.12        141.43       629.36 o                         
   6   8   8        169.96        573.54       629.22 o                         
   8   8   8       4285.24       3807.07       558.87 o                         
 -31   1   9       1859.09       2147.51       679.39 o                         
 -29   1   9         17.96          5.64       364.67 o                         
 -27   1   9       7179.49       8673.27       454.75 o                         
 -25   1   9      28546.76      29522.01       986.93 o                         
 -23   1   9        492.50        989.67       369.35 o                         
 -21   1   9        285.50         52.30       376.63 o                         
 -19   1   9      23308.87      22233.53       970.37 o                         
 -17   1   9       3824.59       4427.86       443.50 o                         
 -15   1   9      23716.70      27123.70       946.64 o                         
 -13   1   9       7402.36       9753.53       821.97 o                         
 -11   1   9      66810.90      67423.00      1840.75 o                         
  -9   1   9       1620.96       2227.01       325.88 o                         
  -7   1   9      24318.33      23109.71       442.10 o                         
  -5   1   9       8941.06       9018.39       510.41 o                         
  -3   1   9       4535.51       4567.10       578.60 o                         
  -1   1   9     129799.32     124547.41      1237.89 o                         
   1   1   9      66076.23      66189.81       804.58 o                         
   3   1   9         69.23        990.57       479.81 o                         
   5   1   9       2884.21       4328.25       455.87 o                         
   7   1   9      37121.01      34465.55       560.49 o                         
   9   1   9      20400.70      22250.78       522.89 o                         
  11   1   9      21241.62      22667.70       948.50 o                         
  13   1   9       4849.94       6660.60       404.37 o                         
  15   1   9       7154.37       7582.91       462.98 o                         
  17   1   9         34.00        289.68       369.06 o                         
  19   1   9       5002.29       6333.05       452.71 o                         
  21   1   9       1101.92        894.50       363.84 o                         
  23   1   9        125.65        569.13       377.58 o                         
  25   1   9        387.26       1146.86       512.57 o                         
  27   1   9       2088.88       1842.55       406.16 o                         
  29   1   9        105.50       -318.08       662.55 o                         
 -30   2   9        117.65        450.44       363.25 o                         
 -28   2   9       6193.23       7763.78       834.00 o                         
 -26   2   9        864.76        745.45       413.34 o                         
 -24   2   9        614.39        930.62       383.52 o                         
 -22   2   9       1119.45        514.44       392.05 o                         
 -20   2   9      11918.17      12375.24       430.44 o                         
 -18   2   9       5272.31       6339.49      1036.97 o                         
 -16   2   9      52719.84      49632.08       859.30 o                         
 -14   2   9      15406.30      14380.24       373.95 o                         
 -12   2   9      43627.59      42660.10      1373.27 o                         
 -10   2   9       1499.30       1010.89       298.54 o                         
  -8   2   9      12533.59      10718.36       477.36 o                         
  -6   2   9      64026.90      57912.45      1428.56 o                         
  -4   2   9       2462.60       2051.09       462.54 o                         
  -2   2   9      26170.01      22174.38       828.92 o                         
   0   2   9       1544.10        531.03       544.90 o                         
   2   2   9       4301.91       3747.94       488.90 o                         
   4   2   9        121.14        296.87       396.99 o                         
   6   2   9       4803.10       3692.31       407.34 o                         
   8   2   9         66.53        168.27       363.83 o                         
  10   2   9       6215.37       5610.53       403.30 o                         
  12   2   9        386.44        283.12       378.48 o                         
  14   2   9      20621.11      19409.12       832.85 o                         
  16   2   9       1048.45        953.98       386.35 o                         
  18   2   9       4096.74       4448.40       414.99 o                         
  20   2   9        706.89        413.90       583.57 o                         
  22   2   9       1489.37       1041.22       432.03 o                         
  24   2   9        244.75        301.89       362.15 o                         
  26   2   9       1907.80       1653.80       390.72 o                         
  28   2   9        122.30       -299.41       435.77 o                         
 -29   3   9       4296.17       5800.81       546.89 o                         
 -27   3   9         94.91        694.54       475.89 o                         
 -25   3   9         81.12        256.11       356.77 o                         
 -23   3   9       2371.47       2582.71       550.54 o                         
 -21   3   9       7129.17       7837.52       440.78 o                         
 -19   3   9       3483.68       4070.80       407.00 o                         
 -17   3   9       2669.98       3120.48       535.67 o                         
 -15   3   9       1689.16       1486.24       337.77 o                         
 -13   3   9        497.43        693.56       327.79 o                         
 -11   3   9          3.37       3800.03       347.04 o                         
  -9   3   9       4458.22       5662.37       369.77 o                         
  -7   3   9       7646.06       9387.83       593.84 o                         
  -5   3   9        792.42        968.33       478.21 o                         
  -3   3   9      12866.67      14091.00       597.93 o                         
  -1   3   9      16089.83      16258.49       711.92 o                         
   1   3   9        142.05        145.06       459.19 o                         
   3   3   9      15109.59      13895.88      2886.85 o                         
   5   3   9      22724.84      22305.36       517.62 o                         
   7   3   9       5413.90       4066.87       643.70 o                         
   9   3   9       2068.57       2111.17       362.49 o                         
  11   3   9         26.58       1764.65       405.32 o                         
  13   3   9       6787.33       6688.01       575.39 o                         
  15   3   9        873.41       1580.61       398.19 o                         
  17   3   9       5269.71       5622.49       560.74 o                         
  19   3   9       1622.47       2138.83       378.35 o                         
  21   3   9        418.89        619.99       358.56 o                         
  23   3   9        290.93        509.77       377.90 o                         
  25   3   9        351.86        -52.95       445.85 o                         
  27   3   9         10.17        951.37       509.57 o                         
 -28   4   9       3006.48       1928.79       540.22 o                         
 -26   4   9        762.71        746.74       614.27 o                         
 -24   4   9       3726.42       3330.33       498.79 o                         
 -22   4   9         89.50        422.36       410.30 o                         
 -20   4   9      10319.08       9622.50       667.73 o                         
 -18   4   9       3051.45       3089.42       354.55 o                         
 -16   4   9       3170.61       2802.31       367.43 o                         
 -14   4   9       9198.16       9029.69       396.16 o                         
 -12   4   9        468.67        340.66       362.99 o                         
 -10   4   9       2644.67       2785.50       407.03 o                         
  -8   4   9        783.39        969.35       403.66 o                         
  -6   4   9      39889.63      39957.08       749.86 o                         
  -4   4   9         50.53         69.12       427.76 o                         
  -2   4   9       4948.33       4988.48       526.91 o                         
   0   4   9       2766.64       2960.34       511.89 o                         
   2   4   9       8952.09       7454.07       536.77 o                         
   4   4   9       3547.89       3515.31       485.06 o                         
   6   4   9      19587.66      17717.90       591.21 o                         
   8   4   9       4921.14       4804.31       447.11 o                         
  10   4   9       3140.76       2963.75       455.98 o                         
  12   4   9      10016.94       9620.01       399.98 o                         
  14   4   9       6890.70       5954.85       418.63 o                         
  16   4   9       1675.24       1490.67       407.18 o                         
  18   4   9        571.16        401.31       375.36 o                         
  20   4   9        307.85        468.89       428.52 o                         
  22   4   9        256.59        787.79       382.91 o                         
  24   4   9        219.48        296.15       454.79 o                         
  26   4   9        105.25        425.46       422.92 o                         
 -25   5   9       2183.66       1893.93       531.82 o                         
 -23   5   9      15352.32      15603.11       550.42 o                         
 -21   5   9       4309.24       3276.13       871.35 o                         
 -19   5   9       3184.49       3710.15       390.53 o                         
 -17   5   9       2781.92       2720.98       362.31 o                         
 -15   5   9       9701.19      11440.98       719.92 o                         
 -13   5   9       1194.92       2104.22       570.84 o                         
 -11   5   9      10456.08      11616.56       537.03 o                         
  -9   5   9         64.78        441.49       593.93 o                         
  -7   5   9        316.98        334.76       589.82 o                         
  -5   5   9       2776.61       3177.87       614.76 o                         
  -3   5   9      35937.61      36045.49      1025.23 o                         
  -1   5   9          4.67          5.68       586.79 o                         
   1   5   9       1391.11       2005.15       440.03 o                         
   3   5   9       3275.91       3409.46       440.80 o                         
   5   5   9      14633.26      15541.71       569.10 o                         
   7   5   9       2417.70       2089.03       835.43 o                         
   9   5   9       4918.28       5461.81       506.82 o                         
  11   5   9       6763.48       7848.03       505.42 o                         
  13   5   9       1778.41       2080.66       401.04 o                         
  15   5   9         95.39        365.53       458.30 o                         
  17   5   9       1383.04        876.38       396.52 o                         
  19   5   9        371.52        714.82       404.19 o                         
  21   5   9         13.97        344.58       397.93 o                         
  23   5   9       5194.60       3877.97      1237.20 o                         
 -22   6   9         24.18        -11.16       372.47 o                         
 -20   6   9        947.77        873.52       501.39 o                         
 -18   6   9        496.74       1098.04       752.88 o                         
 -16   6   9       3082.69       2694.12       644.92 o                         
 -14   6   9       1898.13       1606.97       491.19 o                         
 -12   6   9       2174.48       1552.27       626.58 o                         
 -10   6   9       1582.11       1492.12       582.10 o                         
  -8   6   9      11818.78      11550.78       929.21 o                         
  -6   6   9       1718.14       2139.86       606.44 o                         
  -4   6   9       2544.37       2300.21       574.03 o                         
  -2   6   9       2760.83       3285.01       509.87 o                         
   0   6   9       2737.62       2346.81       524.95 o                         
   2   6   9        514.70        797.14       468.13 o                         
   4   6   9       3359.02       2816.06       455.33 o                         
   6   6   9          3.80        226.34       412.80 o                         
   8   6   9        873.51       1242.72       444.68 o                         
  10   6   9       1672.08       1488.60       476.61 o                         
  12   6   9       2846.71       3083.72       504.78 o                         
  14   6   9        716.20        842.52       492.10 o                         
  16   6   9        759.56        637.69       492.09 o                         
  18   6   9       1081.08        851.15       583.99 o                         
  20   6   9       1741.77        588.20       573.67 o                         
 -17   7   9         86.58        117.90       534.36 o                         
 -15   7   9       2706.91       3480.31       654.02 o                         
 -13   7   9         16.45        150.43       620.32 o                         
 -11   7   9       9670.90      10659.74       708.95 o                         
  -9   7   9       3283.89       3796.03       682.40 o                         
  -7   7   9         39.96        384.79       536.15 o                         
  -5   7   9       4821.39       4409.18      1573.97 o                         
  -3   7   9       1436.21       2082.52       574.04 o                         
  -1   7   9       3506.38       4151.26       482.11 o                         
   1   7   9       3819.94       4338.57       486.65 o                         
   3   7   9      10898.12      10812.23       599.50 o                         
   5   7   9        353.41        553.92       486.50 o                         
   7   7   9         23.94        123.08       430.03 o                         
   9   7   9        115.03        195.77       459.27 o                         
  11   7   9       5784.80       5965.22      1010.64 o                         
  13   7   9        226.28        163.73       494.45 o                         
  15   7   9       1828.43       1947.32       512.06 o                         
 -10   8   9        700.47        164.49       653.86 o                         
  -8   8   9       3315.92       2705.87       722.39 o                         
  -6   8   9       3381.05       1934.03       918.11 o                         
  -4   8   9         31.88        -42.55       572.44 o                         
  -2   8   9       4880.00       4069.44       820.29 o                         
   0   8   9        820.21        284.32       476.99 o                         
   2   8   9       1950.59       1292.64       512.30 o                         
   4   8   9        408.86        128.44       650.18 o                         
   6   8   9       1118.14        716.27       622.38 o                         
   8   8   9          0.92        -91.68       547.05 o                         
 -32   0  10       2081.49       1134.33       726.41 o                         
 -30   0  10          6.52        348.01       645.71 o                         
 -28   0  10        109.60        630.61       541.62 o                         
 -26   0  10        587.43       -206.58       453.63 o                         
 -24   0  10        826.93        849.81       459.22 o                         
 -22   0  10       3502.21       4170.36       453.99 o                         
 -20   0  10       1776.00       1402.66       478.50 o                         
 -18   0  10       1986.20       2239.90       465.24 o                         
 -16   0  10       4215.28       5509.81       422.54 o                         
 -14   0  10       7855.13       8590.99       495.42 o                         
 -12   0  10        857.00       1992.15       474.11 o                         
 -10   0  10       1250.81       1463.68       481.39 o                         
  -8   0  10       1310.82       2209.96       462.99 o                         
  -6   0  10      18050.11      17466.49       831.34 o                         
  -4   0  10       2906.15       3601.89       741.03 o                         
  -2   0  10       1566.64       2712.00       668.71 o                         
   0   0  10      12885.87      12683.80       696.94 o                         
   2   0  10       2528.92       3974.15       767.95 o                         
   4   0  10       5023.25       4774.05       684.92 o                         
   6   0  10      67899.69      64856.28      3322.02 o                         
   8   0  10       3716.70       4976.58       656.41 o                         
  10   0  10       2446.08       1988.54       588.19 o                         
  12   0  10       6299.84       6924.68       877.17 o                         
  14   0  10        385.81       -133.91       558.86 o                         
  16   0  10       5574.91       5181.77       615.91 o                         
  18   0  10       1828.43       1840.46       606.59 o                         
  20   0  10       6579.75       6802.85       614.61 o                         
  22   0  10       4545.84       5642.89       804.93 o                         
  24   0  10         15.32        943.02       596.68 o                         
  28   0  10       1708.49       2470.43       926.97 o                         
  30   0  10         56.13        541.11       811.21 o                         
 -31   1  10          0.55        372.25       524.29 o                         
 -29   1  10          1.50       -160.61       408.30 o                         
 -27   1  10        164.09        -17.61       384.20 o                         
 -25   1  10        174.17        595.26       384.40 o                         
 -23   1  10       3933.53       4421.55       371.94 o                         
 -21   1  10        129.03        463.61       364.54 o                         
 -19   1  10       1178.84       1870.61       421.36 o                         
 -17   1  10       2734.90       3018.90       379.45 o                         
 -15   1  10       3893.84       4224.13       317.32 o                         
 -13   1  10        169.75        366.98       342.56 o                         
 -11   1  10        375.86        772.45       313.32 o                         
  -9   1  10        890.61        674.77       312.52 o                         
  -7   1  10       1308.12       1309.48       375.11 o                         
  -5   1  10       1988.04       1699.44       427.37 o                         
  -3   1  10       2080.06       1677.75       635.86 o                         
  -1   1  10       5127.99       4515.63       469.31 o                         
   1   1  10       2305.54       2292.87       479.02 o                         
   3   1  10      18441.88      15912.50       606.94 o                         
   5   1  10      18009.23      17490.29       495.69 o                         
   7   1  10       1342.78       1026.97       432.48 o                         
   9   1  10       3843.59       3563.28       432.35 o                         
  11   1  10       2572.39       2423.68       360.41 o                         
  13   1  10       3569.96       4263.04       373.56 o                         
  15   1  10       1118.92        893.31       423.41 o                         
  17   1  10        177.45        151.10       370.40 o                         
  19   1  10       4190.35       4321.66       453.98 o                         
  21   1  10        511.38        407.49       380.06 o                         
  23   1  10       5146.28       4884.66       473.39 o                         
  25   1  10        316.80       -104.67       433.06 o                         
  27   1  10       2279.66       2242.83       560.79 o                         
  29   1  10          7.83       -195.36       439.34 o                         
 -30   2  10        145.84        499.52       501.37 o                         
 -28   2  10         74.86        488.69       385.15 o                         
 -26   2  10        407.52        853.05       536.48 o                         
 -24   2  10        370.33        441.19       378.42 o                         
 -22   2  10        102.83        107.73       384.62 o                         
 -20   2  10         14.14        858.52       399.87 o                         
 -18   2  10        479.93        883.31       334.23 o                         
 -16   2  10       4504.11       5376.52       383.66 o                         
 -14   2  10       2489.68       2470.88       279.97 o                         
 -12   2  10        110.81        564.48       310.64 o                         
 -10   2  10        561.96        392.35       319.10 o                         
  -8   2  10       1401.31       2300.31       354.51 o                         
  -6   2  10       1214.94       1664.36       370.88 o                         
  -4   2  10       7749.85       7302.24       521.31 o                         
  -2   2  10        752.11        326.34       466.18 o                         
   0   2  10        689.29       1229.35       520.10 o                         
   2   2  10        939.46       1455.95       440.84 o                         
   4   2  10       2691.91       2720.89       387.24 o                         
   6   2  10       4840.20       4903.80       431.67 o                         
   8   2  10        203.78        560.16       396.17 o                         
  10   2  10       2008.26       1906.65       362.55 o                         
  12   2  10        562.51        136.02       370.43 o                         
  14   2  10       8205.02       8937.51       627.18 o                         
  16   2  10         17.24        191.44       382.88 o                         
  18   2  10        861.22        757.86       403.12 o                         
  20   2  10          7.25       -132.78       375.35 o                         
  22   2  10         56.78        163.98       403.10 o                         
  24   2  10        853.71       1209.11       390.95 o                         
  26   2  10        299.92        668.64       539.47 o                         
  28   2  10       1901.31       1393.53       453.77 o                         
 -29   3  10         10.86         94.08       591.40 o                         
 -27   3  10        216.04        227.91       387.49 o                         
 -25   3  10         87.56        633.50       366.15 o                         
 -23   3  10        224.62        192.68       381.14 o                         
 -21   3  10         31.02        513.01       395.86 o                         
 -19   3  10        947.66        830.13       340.34 o                         
 -17   3  10        309.81        717.64       339.18 o                         
 -15   3  10        436.00        441.29       312.87 o                         
 -13   3  10       1298.94       1528.23       342.18 o                         
 -11   3  10       1399.25       1453.08       328.45 o                         
  -9   3  10        109.63        253.08       336.28 o                         
  -7   3  10        240.16        515.12       446.58 o                         
  -5   3  10       1728.45       1697.07       470.12 o                         
  -3   3  10       9167.73       8384.51       555.56 o                         
  -1   3  10       2444.96       2478.33       597.13 o                         
   1   3  10       8608.62       7282.79       538.83 o                         
   3   3  10         12.50        110.80       438.76 o                         
   5   3  10       1474.54       1485.63       427.53 o                         
   7   3  10        655.51        579.27       419.69 o                         
   9   3  10       2424.99       1922.33       483.21 o                         
  11   3  10      11323.09      11160.64       479.30 o                         
  13   3  10         24.99       -357.99       404.89 o                         
  15   3  10       3862.72       4529.19       414.25 o                         
  17   3  10       3430.40       3580.35       406.94 o                         
  19   3  10       3646.93       3794.89       369.48 o                         
  21   3  10       1990.90       1979.93       428.63 o                         
  23   3  10        566.21       1059.03       431.62 o                         
  25   3  10          3.56        279.52       483.58 o                         
  27   3  10         16.75       -170.05       520.19 o                         
 -28   4  10        158.14       1106.13       567.84 o                         
 -26   4  10        513.64        274.23       471.85 o                         
 -24   4  10       1390.47       1751.75       481.18 o                         
 -22   4  10       1162.36       1090.51       401.05 o                         
 -20   4  10         13.39        -53.57       346.62 o                         
 -18   4  10        223.07        330.01       353.05 o                         
 -16   4  10        489.52       1006.03       369.68 o                         
 -14   4  10        963.60       1209.05       362.46 o                         
 -12   4  10       1695.75       1154.25       364.62 o                         
 -10   4  10        353.57       1534.91       406.06 o                         
  -8   4  10        258.62        546.48       457.53 o                         
  -6   4  10       9055.29       9701.24       627.58 o                         
  -4   4  10         13.15       -161.48       542.12 o                         
  -2   4  10       1233.30       1238.41       501.29 o                         
   0   4  10          6.40        -69.46       456.81 o                         
   2   4  10       3489.24       3805.37       493.95 o                         
   4   4  10       1511.50       1315.53       632.72 o                         
   6   4  10       7580.87       7557.30       523.89 o                         
   8   4  10       1528.23       1858.79       420.33 o                         
  10   4  10       1547.07       1886.75       468.10 o                         
  12   4  10       1727.65       2719.89       404.22 o                         
  14   4  10       4192.31       4489.35       423.08 o                         
  16   4  10       6179.70       6615.97       394.05 o                         
  18   4  10       4339.76       4144.80       403.69 o                         
  20   4  10        650.62       1111.91       424.53 o                         
  22   4  10        115.10        227.30       434.67 o                         
  24   4  10       1773.13       1537.29       481.02 o                         
  26   4  10         28.96         66.43       454.34 o                         
 -25   5  10         46.14        650.55       502.28 o                         
 -23   5  10        346.77         -2.36       576.78 o                         
 -21   5  10       1260.10        753.90       507.50 o                         
 -19   5  10          4.15         28.53       409.78 o                         
 -17   5  10       1960.87       2057.04       400.46 o                         
 -15   5  10         66.72       -284.21       417.39 o                         
 -13   5  10      10673.01       9750.35       506.41 o                         
 -11   5  10        338.32        344.15       450.14 o                         
  -9   5  10       8462.53       9194.22       654.17 o                         
  -7   5  10       1964.66       2664.88       585.37 o                         
  -5   5  10       7437.55       7960.57       916.20 o                         
  -3   5  10        242.75        406.83       563.28 o                         
  -1   5  10       2185.53       1995.15       412.99 o                         
   1   5  10       2955.37       2877.46       436.24 o                         
   3   5  10        155.80         44.99       436.72 o                         
   5   5  10       1731.57       1779.20       517.77 o                         
   7   5  10       6507.09       5216.06      1146.88 o                         
   9   5  10      18013.15      17757.89       780.63 o                         
  11   5  10        351.45        716.83       465.38 o                         
  13   5  10       5565.71       5019.54       403.93 o                         
  15   5  10        337.46        153.37       430.39 o                         
  17   5  10        483.49        436.70       402.21 o                         
  19   5  10         33.42         86.00       378.31 o                         
  21   5  10        262.23         30.07       394.38 o                         
  23   5  10        245.12        454.36       400.43 o                         
 -22   6  10        197.89       -202.92       485.21 o                         
 -20   6  10         64.70        355.84       783.84 o                         
 -18   6  10       1367.60       1327.15       614.21 o                         
 -16   6  10        574.98        455.06       607.26 o                         
 -14   6  10        333.15        186.12       484.51 o                         
 -12   6  10        286.23        469.88       616.12 o                         
 -10   6  10       1951.72       1774.17      1010.87 o                         
  -8   6  10       1762.31       2407.85       573.03 o                         
  -6   6  10         55.11        365.76       579.54 o                         
  -4   6  10       4761.35       5402.04       601.73 o                         
  -2   6  10       1533.01       1991.40       529.47 o                         
   0   6  10       3746.87       3753.63       506.39 o                         
   2   6  10          4.80        -51.30       469.97 o                         
   4   6  10        730.89        888.90       458.44 o                         
   6   6  10       6339.67       6267.11       460.67 o                         
   8   6  10        142.72       1008.73       469.76 o                         
  10   6  10        372.23        400.48       461.52 o                         
  12   6  10       1182.49       1409.15       508.81 o                         
  14   6  10       3350.37       3457.75       474.27 o                         
  16   6  10       1177.79       1379.45       571.27 o                         
  18   6  10        543.30        851.49       553.13 o                         
  20   6  10         29.32       -228.33       569.99 o                         
 -17   7  10        130.57       -162.35       644.87 o                         
 -15   7  10       1359.52        634.96       647.22 o                         
 -13   7  10       1088.28       1306.15       629.17 o                         
 -11   7  10        730.20       1567.42       841.27 o                         
  -9   7  10       5318.79       6591.98       775.77 o                         
  -7   7  10         11.59         -1.24       520.05 o                         
  -5   7  10       2492.97       2022.30       522.45 o                         
  -3   7  10         97.62        -86.88       497.45 o                         
  -1   7  10       1796.86       1335.85       487.31 o                         
   1   7  10          2.67         60.48       474.93 o                         
   3   7  10       1247.06       1664.18       550.87 o                         
   5   7  10        395.60        287.10       491.79 o                         
   7   7  10       1963.96       1864.83       466.36 o                         
   9   7  10         90.53        -45.64       465.65 o                         
  11   7  10       1004.34        788.01       472.19 o                         
  13   7  10        191.17        459.26       474.09 o                         
  15   7  10        383.94        650.00       468.62 o                         
 -10   8  10       5485.43       6537.13      1398.53 o                         
  -8   8  10       4573.71       5095.03      1795.61 o                         
  -6   8  10       1574.07       1159.52       552.58 o                         
  -4   8  10       6172.29       7753.55       845.28 o                         
  -2   8  10        467.41        273.55       477.41 o                         
   0   8  10       5311.24       6265.46       587.67 o                         
   2   8  10        631.40        106.71       504.11 o                         
   4   8  10       3451.40       3359.11       651.99 o                         
   6   8  10         59.40        252.33       612.07 o                         
   8   8  10        435.67        398.24       541.35 o                         
 -31   1  11        929.58        323.20       397.87 o                         
 -29   1  11        602.70        370.25       358.34 o                         
 -27   1  11       5271.31       5629.09       356.02 o                         
 -25   1  11      11397.75      11958.21       398.51 o                         
 -23   1  11        453.85       1063.17       366.00 o                         
 -21   1  11       3146.90       4706.40       422.37 o                         
 -19   1  11      31388.23      32374.71       879.17 o                         
 -17   1  11       5732.94       5673.49       386.79 o                         
 -15   1  11        401.30        611.52       344.06 o                         
 -13   1  11      64107.84      69722.23       949.54 o                         
 -11   1  11      38720.32      39347.68       838.61 o                         
  -9   1  11       2046.81       2466.51       353.00 o                         
  -7   1  11      24961.37      24823.74      1131.64 o                         
  -5   1  11      10911.98      12170.24       514.23 o                         
  -3   1  11      10933.12       9719.93       597.99 o                         
  -1   1  11      23811.84      21463.01       720.40 o                         
   1   1  11     191820.20     185111.72      1803.73 o                         
   3   1  11       6646.75       6886.82       465.39 o                         
   5   1  11      23150.97      27723.52       645.41 o                         
   7   1  11       7249.54       5910.55       411.61 o                         
   9   1  11     214809.31     223776.45      1405.19 o                         
  11   1  11      39819.72      39882.95       937.61 o                         
  13   1  11      15523.39      16707.74       458.26 o                         
  15   1  11      12312.72      11818.31       663.31 o                         
  17   1  11       2081.52       2738.61       434.11 o                         
  19   1  11       9115.96      10277.75       829.42 o                         
  21   1  11       6974.58       8209.77       593.71 o                         
  23   1  11       6852.10       7719.50       894.08 o                         
  25   1  11        275.68        629.10       422.31 o                         
  27   1  11       4362.41       4728.64       691.65 o                         
  29   1  11       2680.69       2796.10       856.21 o                         
 -30   2  11       1577.02       1398.09       542.48 o                         
 -28   2  11       3902.99       4342.05       530.26 o                         
 -26   2  11        263.86        960.30       389.41 o                         
 -24   2  11      12287.84      11395.15       398.86 o                         
 -22   2  11       1544.74       2278.53       388.36 o                         
 -20   2  11      20299.25      20820.39       839.83 o                         
 -18   2  11        504.34        834.83       354.17 o                         
 -16   2  11      57512.84      52135.41       588.69 o                         
 -14   2  11      14387.51      14247.01       359.50 o                         
 -12   2  11       8220.58       6844.52       308.68 o                         
 -10   2  11        649.48        884.32       320.46 o                         
  -8   2  11      45691.48      40179.96       777.61 o                         
  -6   2  11      44765.14      43916.38       610.17 o                         
  -4   2  11      50134.54      41502.57     11389.85 o                         
  -2   2  11      49616.94      37961.46     21645.64 o                         
   0   2  11      12648.78      10666.59       563.08 o                         
   2   2  11        193.25        517.43       507.41 o                         
   4   2  11      14223.12      11029.56       445.28 o                         
   6   2  11      40252.76      33647.24       541.29 o                         
   8   2  11       8149.94       7813.21       413.74 o                         
  10   2  11      25337.74      22409.14      2707.57 o                         
  12   2  11        571.86        823.00       401.13 o                         
  14   2  11      62479.39      59207.26      2184.67 o                         
  16   2  11        134.24       -387.86       387.86 o                         
  18   2  11      23047.06      22209.40       947.99 o                         
  20   2  11       1347.64        929.82       366.78 o                         
  22   2  11      11392.99      12442.15       663.39 o                         
  24   2  11         15.63       -289.58       439.25 o                         
  26   2  11      15305.94      11205.32      3370.19 o                         
  28   2  11       4070.54       5369.51       593.60 o                         
 -29   3  11        497.24       -375.44       684.65 o                         
 -27   3  11        178.00        370.12       648.60 o                         
 -25   3  11        808.70        896.43       383.35 o                         
 -23   3  11       1278.26       1547.56       419.81 o                         
 -21   3  11          0.19        964.40       390.18 o                         
 -19   3  11        426.72        861.13       394.74 o                         
 -17   3  11       2988.17       2209.94       367.52 o                         
 -15   3  11       1344.43       1274.36       314.48 o                         
 -13   3  11       2782.20       3683.99       318.67 o                         
 -11   3  11       1152.13       5519.96       628.27 o                         
  -9   3  11        174.37        180.73       313.56 o                         
  -7   3  11       1565.85       4080.83       453.47 o                         
  -5   3  11      26118.72      28821.01       560.68 o                         
  -3   3  11      41434.61      47226.00       731.63 o                         
  -1   3  11        203.16       1041.20       566.59 o                         
   1   3  11        873.73       1681.00       716.71 o                         
   3   3  11       5686.18       5917.08       511.76 o                         
   5   3  11       8641.48       8741.21       431.36 o                         
   7   3  11       2595.28       2181.44       398.43 o                         
   9   3  11        175.27       1295.82       485.55 o                         
  11   3  11         40.37       1540.34       423.99 o                         
  13   3  11       5328.03       6379.66       415.45 o                         
  15   3  11          6.07        299.60       398.64 o                         
  17   3  11         45.12        652.13       385.41 o                         
  19   3  11        493.31        506.54       363.77 o                         
  21   3  11       1611.43       1529.50       482.69 o                         
  23   3  11       4001.75       4963.21       457.66 o                         
  25   3  11        569.16       -513.33       513.33 o                         
  27   3  11        961.67       1136.34       450.64 o                         
 -28   4  11       2138.18       1596.38       462.11 o                         
 -26   4  11        511.39        808.56       421.09 o                         
 -24   4  11       3593.64       3074.84       439.65 o                         
 -22   4  11        399.21        205.48       405.95 o                         
 -20   4  11       2826.41       2559.52       325.41 o                         
 -18   4  11       4664.18       4463.52       343.95 o                         
 -16   4  11      25254.04      23214.35       782.51 o                         
 -14   4  11       8719.33       9340.25       421.71 o                         
 -12   4  11       1747.58       2044.97       513.62 o                         
 -10   4  11       8139.33       8416.48       440.19 o                         
  -8   4  11      14513.37      11939.76       517.62 o                         
  -6   4  11       4994.51       4297.24       569.01 o                         
  -4   4  11      11082.04       9674.50       540.62 o                         
  -2   4  11      16456.02      15503.46       582.40 o                         
   0   4  11        386.24        500.58       459.56 o                         
   2   4  11       3638.67       3411.74       504.15 o                         
   4   4  11      25595.13      22197.19      4103.37 o                         
   6   4  11      61535.32      58808.37       862.23 o                         
   8   4  11       3439.23       3247.04       477.54 o                         
  10   4  11      12130.65      12875.02       819.12 o                         
  12   4  11      10717.59      11027.23       457.22 o                         
  14   4  11      29084.35      29238.11       534.23 o                         
  16   4  11          1.28        219.46       374.61 o                         
  18   4  11       5314.35       5052.95       514.63 o                         
  20   4  11       1351.03       1852.13       436.90 o                         
  22   4  11        948.94        533.07       441.68 o                         
  24   4  11        780.60        700.23       403.07 o                         
  26   4  11       4144.73        931.59       505.36 o                         
 -25   5  11        525.81        244.08       471.06 o                         
 -23   5  11       2803.61       2462.58       494.55 o                         
 -21   5  11       8866.48       9727.04       642.63 o                         
 -19   5  11       9013.64      10521.12       595.40 o                         
 -17   5  11       1281.08       1485.35       388.41 o                         
 -15   5  11       6340.68       6826.45       683.17 o                         
 -13   5  11        896.32       2611.32       442.03 o                         
 -11   5  11      21407.03      23085.97       659.00 o                         
  -9   5  11       1622.50       2393.20       611.25 o                         
  -7   5  11       2338.51       3569.52       612.79 o                         
  -5   5  11       2050.88       2242.32       602.70 o                         
  -3   5  11      33590.96      35463.48       751.49 o                         
  -1   5  11       5573.17       4780.88       464.78 o                         
   1   5  11      15798.38      17181.68       521.79 o                         
   3   5  11      26955.11      26762.04       606.68 o                         
   5   5  11      15843.76      16628.45       554.62 o                         
   7   5  11       1939.64       2484.24       502.23 o                         
   9   5  11      23556.39      26318.09       612.96 o                         
  11   5  11      18234.48      20149.13       797.47 o                         
  13   5  11       8337.70       9158.81       430.40 o                         
  15   5  11      12915.53      12240.58       540.11 o                         
  17   5  11       1640.71       1743.63       396.73 o                         
  19   5  11       4029.95       4141.16       421.29 o                         
  21   5  11        880.37         21.32       414.77 o                         
  23   5  11       8910.27       6676.48      2059.89 o                         
 -22   6  11        113.82        478.28       667.94 o                         
 -20   6  11        404.11        421.18       588.82 o                         
 -18   6  11       4014.91       3235.32       502.83 o                         
 -16   6  11         62.59        283.21       460.76 o                         
 -14   6  11        878.46         99.24       631.61 o                         
 -12   6  11          9.12        243.49       564.40 o                         
 -10   6  11       6527.84       7459.32       655.07 o                         
  -8   6  11          0.31       -123.22       568.30 o                         
  -6   6  11       2757.05       2835.59       600.73 o                         
  -4   6  11         88.70         75.92       589.03 o                         
  -2   6  11       5680.63       6123.27       550.71 o                         
   0   6  11       3296.95       3676.35       435.93 o                         
   2   6  11       1661.75       1983.03       474.07 o                         
   4   6  11        938.16        676.40       432.94 o                         
   6   6  11        680.09        500.18       439.77 o                         
   8   6  11       1192.44        735.79       468.32 o                         
  10   6  11       2607.58       2610.22       528.92 o                         
  12   6  11         40.88       -110.61       500.84 o                         
  14   6  11         25.40       -266.53       449.17 o                         
  16   6  11        186.80        223.19       592.83 o                         
  18   6  11        224.29        681.89       675.18 o                         
  20   6  11         10.44        386.59       515.42 o                         
 -17   7  11         42.67       -138.35       809.42 o                         
 -15   7  11        989.45       1564.05       658.16 o                         
 -13   7  11       4607.52       5678.02       667.20 o                         
 -11   7  11       3998.06       4632.41       683.97 o                         
  -9   7  11       1421.41       1747.36       956.14 o                         
  -7   7  11        144.03        687.20       582.15 o                         
  -5   7  11       2961.58       3044.91       508.78 o                         
  -3   7  11       7053.10       8669.31       676.60 o                         
  -1   7  11      12845.13      12405.23       514.58 o                         
   1   7  11       3718.36       4480.54       498.00 o                         
   3   7  11       6368.20       5069.50       731.52 o                         
   5   7  11       1329.04       1322.11       479.69 o                         
   7   7  11       4969.88       5154.78       755.54 o                         
   9   7  11       6567.90       7446.07       488.60 o                         
  11   7  11       3598.68       2368.96      1027.24 o                         
  13   7  11       1915.84        890.43       520.01 o                         
  15   7  11       1482.14       2126.00       612.36 o                         
  -8   8  11       6810.44       5404.69      1473.91 o                         
  -6   8  11       1586.10       1507.90       896.51 o                         
  -4   8  11       1720.19        717.38       474.44 o                         
  -2   8  11       6443.07       5658.25       469.30 o                         
   0   8  11        266.09        643.74       470.04 o                         
   2   8  11       2390.55       1179.66       442.84 o                         
   4   8  11       1883.86        839.88       630.17 o                         
   6   8  11       3791.44       1569.10       652.35 o                         
 -32   0  12       6596.65       6788.30       972.29 o                         
 -30   0  12      12167.67      12584.85      2006.94 o                         
 -28   0  12       6240.79       6834.79       826.92 o                         
 -26   0  12      11849.54      13105.38      1232.52 o                         
 -24   0  12      11885.22      12230.00       511.53 o                         
 -22   0  12      12663.67      11964.87       694.90 o                         
 -20   0  12      24909.71      24304.15      1079.78 o                         
 -18   0  12      36612.44      37513.95      1751.75 o                         
 -16   0  12      52936.73      51881.16      1000.57 o                         
 -14   0  12      27619.05      26995.40       577.85 o                         
 -12   0  12      63735.74      63324.71      1048.22 o                         
 -10   0  12       6611.52       7380.40       514.55 o                         
  -8   0  12       4952.34       4193.31       596.05 o                         
  -6   0  12      11213.84      11175.84       667.96 o                         
  -4   0  12      53562.68      49976.95      1150.39 o                         
  -2   0  12      10260.75       8602.46       727.62 o                         
   0   0  12      16067.11      15900.89       654.87 o                         
   2   0  12      25428.76      24071.06       763.64 o                         
   4   0  12     250739.52     259497.14      1587.48 o                         
   6   0  12     476883.31     466063.19     12184.78 o                         
   8   0  12      61186.86      62945.07      2043.73 o                         
  10   0  12       7297.39       7331.87       596.76 o                         
  12   0  12       2806.79       2295.90       548.55 o                         
  14   0  12      36039.44      37127.35      1295.34 o                         
  16   0  12      17288.44      18409.13      1001.00 o                         
  18   0  12      17083.99      20138.22       700.49 o                         
  20   0  12        424.84         45.90       617.38 o                         
  22   0  12      12825.14      15026.27       955.69 o                         
  24   0  12       1302.56       2080.97       930.56 o                         
  26   0  12       5728.47       5313.26      1021.19 o                         
  28   0  12       1488.98       1916.76       912.61 o                         
 -31   1  12        652.71        675.90       454.07 o                         
 -29   1  12        147.55       -460.57       460.57 o                         
 -27   1  12         73.21          0.27       383.28 o                         
 -25   1  12       3959.13       4094.79       353.21 o                         
 -23   1  12       5015.24       6033.79       901.07 o                         
 -21   1  12      35761.93      33227.18       689.73 o                         
 -19   1  12      32839.38      33038.63       890.57 o                         
 -17   1  12      21980.66      22450.58       441.20 o                         
 -15   1  12       5079.92       4999.91       355.94 o                         
 -13   1  12      14667.79      13841.58       666.31 o                         
 -11   1  12      29353.91      27117.43       421.03 o                         
  -9   1  12         20.03        194.61       358.78 o                         
  -7   1  12      14316.08      11478.67       458.69 o                         
  -5   1  12       3547.53       3023.53       399.64 o                         
  -3   1  12       3095.22       2191.70       509.58 o                         
  -1   1  12      17890.98      14883.90       486.88 o                         
   1   1  12     127609.73     111292.69       957.94 o                         
   3   1  12       2234.69       2427.62       390.27 o                         
   5   1  12      90772.95      84638.01       699.80 o                         
   7   1  12       1284.80       1385.90       416.41 o                         
   9   1  12      24729.48      22989.38      1078.66 o                         
  11   1  12       5282.26       4571.68       411.49 o                         
  13   1  12        187.81        158.93       413.51 o                         
  15   1  12       4425.81       4163.28       426.84 o                         
  17   1  12       4142.62       4452.54       461.06 o                         
  19   1  12       2296.14       2483.13       448.82 o                         
  21   1  12      14593.59      14343.15       527.35 o                         
  23   1  12       4649.11       4866.45       369.79 o                         
  25   1  12        322.77        288.28       427.33 o                         
  27   1  12       2464.09       2296.31       700.84 o                         
  29   1  12         58.19       1563.87       522.91 o                         
 -30   2  12       1551.84       1333.86       527.34 o                         
 -28   2  12       4651.03       4791.37       437.36 o                         
 -26   2  12        847.88        636.91       445.56 o                         
 -24   2  12       6933.22       8815.08       778.38 o                         
 -22   2  12       7737.14       7796.28       378.53 o                         
 -20   2  12       7519.35       9383.99       401.45 o                         
 -18   2  12      41842.32      42718.01      1802.00 o                         
 -16   2  12       2442.35       7255.30       517.88 o                         
 -14   2  12       5084.74       5328.86       345.45 o                         
 -12   2  12      45286.30      43967.93       699.89 o                         
 -10   2  12       5760.45       6099.63       324.45 o                         
  -8   2  12      10737.11      12612.21       446.63 o                         
  -6   2  12      22877.95      24350.71      2986.59 o                         
  -4   2  12      30040.48      36850.63      9595.20 o                         
  -2   2  12       9317.05       9748.32       652.74 o                         
   0   2  12        311.12       1733.58       490.05 o                         
   2   2  12         60.83        268.79       513.22 o                         
   4   2  12      23747.98      27127.68       547.81 o                         
   6   2  12     113576.54     119320.61       883.42 o                         
   8   2  12      20450.94      22961.48       466.86 o                         
  10   2  12       3316.08       6049.11       406.05 o                         
  12   2  12       4257.08       4357.35       414.14 o                         
  14   2  12      41516.88      45207.85      1507.81 o                         
  16   2  12       6011.17       6618.00       412.58 o                         
  18   2  12       1099.13       2963.04       587.41 o                         
  20   2  12       4386.08       3833.12       470.43 o                         
  22   2  12        644.86        712.32       448.75 o                         
  24   2  12        624.17        584.45       452.77 o                         
  26   2  12       1619.70       1051.05       625.70 o                         
  28   2  12       1558.94        775.55       478.07 o                         
 -29   3  12       5864.59       5535.84      1378.00 o                         
 -27   3  12       2088.94       1344.00       456.19 o                         
 -25   3  12      11033.76      10427.23       646.32 o                         
 -23   3  12       1567.81       1300.60       406.47 o                         
 -21   3  12      25535.88      24253.11       465.26 o                         
 -19   3  12      23423.85      23560.55       459.56 o                         
 -17   3  12       2309.41       2964.97       332.39 o                         
 -15   3  12         90.93        276.63       334.30 o                         
 -13   3  12      31854.11      28957.43       564.58 o                         
 -11   3  12      77427.27      69536.43       984.52 o                         
  -9   3  12        786.66        463.06       351.77 o                         
  -7   3  12     108297.97     102460.23       823.04 o                         
  -5   3  12         81.07        514.84       431.14 o                         
  -3   3  12      15250.40      13247.88       949.93 o                         
  -1   3  12      21029.25      18181.57       678.60 o                         
   1   3  12      35701.12      26526.52      4833.13 o                         
   3   3  12       1872.44       1480.22       467.89 o                         
   5   3  12       2320.14       1505.50       435.45 o                         
   7   3  12       1017.05       1377.16       429.97 o                         
   9   3  12      83736.47      77614.66       668.98 o                         
  11   3  12       9167.42       8760.51      1237.58 o                         
  13   3  12      35704.32      34308.94       700.90 o                         
  15   3  12       5329.76       4868.19       413.99 o                         
  17   3  12      12759.74      11732.89       693.83 o                         
  19   3  12       3614.76       3667.13       447.64 o                         
  21   3  12      20136.92      18664.30       686.34 o                         
  23   3  12       6315.72       6032.75       420.65 o                         
  25   3  12         17.14        272.31       437.30 o                         
  27   3  12        678.73         46.37       526.83 o                         
 -28   4  12       4596.77       4724.16       481.77 o                         
 -26   4  12        142.42        613.93       392.12 o                         
 -24   4  12      16215.73      17786.57       675.26 o                         
 -22   4  12       1380.39       1953.10       445.38 o                         
 -20   4  12       1773.62       2164.38       341.21 o                         
 -18   4  12        586.47        760.31       349.52 o                         
 -16   4  12      18499.31      21803.65       728.51 o                         
 -14   4  12      12279.40      14015.08       436.52 o                         
 -12   4  12        660.42       1403.31       386.75 o                         
 -10   4  12       8445.03       9108.77       597.14 o                         
  -8   4  12      67472.33      67444.55      1610.75 o                         
  -6   4  12       2315.88       2836.40       486.30 o                         
  -4   4  12      22595.69      25683.01       601.52 o                         
  -2   4  12      19481.38      21299.74       779.86 o                         
   0   4  12       4078.18       4486.80       481.70 o                         
   2   4  12      25182.39      25691.42       615.33 o                         
   4   4  12      38791.24      38108.64      6889.55 o                         
   6   4  12       5046.27       7686.13       535.05 o                         
   8   4  12       6226.74       7575.54       478.91 o                         
  10   4  12      14815.14      16194.34       605.13 o                         
  12   4  12      17502.55      17852.76       470.55 o                         
  14   4  12         59.60       1172.39       389.77 o                         
  16   4  12       1640.98       1467.12       370.90 o                         
  18   4  12      21450.90      22283.52       690.37 o                         
  20   4  12         10.50        455.63       425.21 o                         
  22   4  12       1254.63       1414.80       452.07 o                         
  24   4  12        138.34       -114.46       402.98 o                         
 -25   5  12       1293.43        761.09       619.83 o                         
 -23   5  12       2899.61       2362.82      1544.64 o                         
 -21   5  12       2358.62       2065.97       440.74 o                         
 -19   5  12       5621.87       4850.50       498.22 o                         
 -17   5  12        181.70        206.71       363.63 o                         
 -15   5  12        138.98         54.13       436.97 o                         
 -13   5  12       9336.56       9871.06       635.61 o                         
 -11   5  12       2462.70       2778.27      1091.64 o                         
  -9   5  12          4.10       -219.02       528.96 o                         
  -7   5  12         21.78        204.25       799.10 o                         
  -5   5  12       4431.17       3568.07       612.60 o                         
  -3   5  12        331.91        901.61       502.11 o                         
  -1   5  12       1085.58       1396.10       413.29 o                         
   1   5  12      38108.71      37497.56       805.86 o                         
   3   5  12       3523.84       3522.55       473.14 o                         
   5   5  12       4138.08       3698.44       477.95 o                         
   7   5  12       1125.29       1458.62       507.88 o                         
   9   5  12      22469.92      21922.04       574.16 o                         
  11   5  12       1524.49       1675.94       470.19 o                         
  13   5  12       2985.19       3185.32       442.51 o                         
  15   5  12         53.15        316.03       440.40 o                         
  17   5  12        905.79        702.91       384.44 o                         
  19   5  12        454.03        232.85       407.66 o                         
  21   5  12          0.84        -11.97       399.60 o                         
  23   5  12       1483.67        823.41       490.70 o                         
 -22   6  12         43.75       -420.28       602.71 o                         
 -20   6  12         56.24         74.48       821.08 o                         
 -18   6  12       1591.78       1183.93       518.97 o                         
 -16   6  12      34947.20      37768.69      2568.24 o                         
 -14   6  12        428.93        444.02       620.01 o                         
 -12   6  12        728.53        604.85       580.03 o                         
 -10   6  12       5115.08       5587.08       612.73 o                         
  -8   6  12      29370.46      31029.81       693.76 o                         
  -6   6  12        171.63        895.36       634.55 o                         
  -4   6  12       9710.52      10048.85       555.28 o                         
  -2   6  12       3765.99       4054.85       433.76 o                         
   0   6  12        999.56       1476.45       459.13 o                         
   2   6  12       1528.47       1286.23       429.63 o                         
   4   6  12      28036.48      28919.55       569.38 o                         
   6   6  12       8653.88       9575.72       728.82 o                         
   8   6  12       1472.58       1626.62       486.29 o                         
  10   6  12      15476.62      16588.07       588.88 o                         
  12   6  12       2218.96       1857.71       527.80 o                         
  14   6  12       2876.76       2963.63       576.48 o                         
  16   6  12        168.42        -14.73       533.26 o                         
  18   6  12      16103.48      14135.62      3977.76 o                         
 -17   7  12       2063.24       1635.50       688.95 o                         
 -15   7  12        933.96       1029.53       657.78 o                         
 -13   7  12       5941.33       6120.02       818.39 o                         
 -11   7  12       7811.69       6544.97       683.98 o                         
  -9   7  12       1139.55       2049.63       661.67 o                         
  -7   7  12       6735.59       6783.11       637.16 o                         
  -5   7  12        108.44        581.15       477.67 o                         
  -3   7  12       9929.12       9839.89       539.86 o                         
  -1   7  12       1276.50       1296.22       414.69 o                         
   1   7  12       2203.41       2552.03       466.32 o                         
   3   7  12        335.67        581.27       479.30 o                         
   5   7  12      11002.81      10596.58       526.29 o                         
   7   7  12        295.91         12.02       463.51 o                         
   9   7  12       4523.08       4810.54       493.97 o                         
  11   7  12         14.48         77.28       459.54 o                         
  13   7  12       2660.27       2544.58       712.37 o                         
  -8   8  12         78.76         94.55       520.53 o                         
  -6   8  12          1.52        503.08       532.55 o                         
  -4   8  12        227.45        802.52       467.55 o                         
  -2   8  12       5381.09       5355.62      1732.49 o                         
   0   8  12        185.29        330.79       493.71 o                         
   2   8  12        300.74         81.75       487.15 o                         
   4   8  12       1288.21       1682.26       668.44 o                         
 -31   1  13       1287.24        743.96       538.68 o                         
 -29   1  13       1506.57       1295.48       423.28 o                         
 -27   1  13       3934.09       4262.00       564.03 o                         
 -25   1  13       9238.63      10314.81       848.24 o                         
 -23   1  13       2338.50       2464.49       365.94 o                         
 -21   1  13       1244.97       2503.96       374.58 o                         
 -19   1  13      12564.13      12981.46       471.32 o                         
 -17   1  13      10262.12      11424.03       796.47 o                         
 -15   1  13       9392.17       8574.33       383.10 o                         
 -13   1  13      12274.47      12125.86       467.51 o                         
 -11   1  13         68.93        528.71       320.69 o                         
  -9   1  13       1782.92       2127.58       411.30 o                         
  -7   1  13      41804.40      38358.67       596.78 o                         
  -5   1  13      18211.36      17623.55       797.08 o                         
  -3   1  13       2138.31       1708.86       555.63 o                         
  -1   1  13       1098.42       2586.06       474.43 o                         
   1   1  13      69173.88      70977.99      1480.87 o                         
   3   1  13       4056.44       3597.81       365.53 o                         
   5   1  13      22250.73      25514.81       555.46 o                         
   7   1  13         19.66        152.92       402.50 o                         
   9   1  13      12927.14      14316.97       757.85 o                         
  11   1  13        274.92        520.15       365.08 o                         
  13   1  13      11467.02      13263.38       458.66 o                         
  15   1  13          2.22         95.67       410.21 o                         
  17   1  13        164.14        614.75       434.41 o                         
  19   1  13       1158.44       1004.69       406.92 o                         
  21   1  13       4021.69       4365.22       380.62 o                         
  23   1  13          7.59        180.07       369.74 o                         
  25   1  13       1038.31       1059.44       434.23 o                         
  27   1  13       2359.26       2344.27       545.18 o                         
 -30   2  13       1248.77       1594.26       677.67 o                         
 -28   2  13        294.43       -169.55       397.45 o                         
 -26   2  13       4759.43       5507.25       489.21 o                         
 -24   2  13      10737.60      11229.27       399.70 o                         
 -22   2  13       5434.17       5951.22       433.79 o                         
 -20   2  13      17389.87      17810.22       462.50 o                         
 -18   2  13       5255.07       6462.49       958.62 o                         
 -16   2  13      18657.32      18721.05       391.53 o                         
 -14   2  13       3670.95       3823.86       514.95 o                         
 -12   2  13      14145.46      13765.67       370.05 o                         
 -10   2  13         49.02        240.95       316.02 o                         
  -8   2  13      12096.40      10193.09       443.32 o                         
  -6   2  13        127.76        227.72       361.43 o                         
  -4   2  13      47233.22      41382.62      1393.01 o                         
  -2   2  13       1836.26       1372.74       476.45 o                         
   0   2  13      17179.26      14279.67       552.18 o                         
   2   2  13       1462.45       1860.39       518.49 o                         
   4   2  13       5978.72       4954.96       446.99 o                         
   6   2  13       1225.51        922.42       389.56 o                         
   8   2  13       8505.47       7701.61       414.36 o                         
  10   2  13       3112.45       2848.19       406.74 o                         
  12   2  13       3973.68       3314.81       540.31 o                         
  14   2  13       2362.81       2236.93       360.24 o                         
  16   2  13       1383.72       1326.10       452.44 o                         
  18   2  13       3222.93       3157.23       388.84 o                         
  20   2  13        518.40        497.72       419.54 o                         
  22   2  13       1248.67       1328.55       425.24 o                         
  24   2  13        584.31        -80.18       414.70 o                         
  26   2  13         94.87        280.00       678.85 o                         
  28   2  13         15.00        243.83       546.60 o                         
 -29   3  13       2785.30       2799.69       834.21 o                         
 -27   3  13       3469.59       3251.32       449.84 o                         
 -25   3  13        176.53        125.10       427.14 o                         
 -23   3  13         76.19         66.17       376.65 o                         
 -21   3  13       3787.29       4894.53       399.90 o                         
 -19   3  13        921.39        936.48       401.84 o                         
 -17   3  13        678.81        686.28       345.82 o                         
 -15   3  13       4683.88       3947.56       353.88 o                         
 -13   3  13        339.31       1021.06       376.84 o                         
 -11   3  13       1056.41       1938.72       348.62 o                         
  -9   3  13      25566.88      25659.66       442.57 o                         
  -7   3  13       5047.95       5262.82       444.09 o                         
  -5   3  13        595.13        253.61       428.12 o                         
  -3   3  13      45890.11      47858.60       713.58 o                         
  -1   3  13       1582.68       1753.18       420.56 o                         
   1   3  13       1811.28       1256.09       493.41 o                         
   3   3  13       3531.71       3457.99       474.95 o                         
   5   3  13        196.60       1128.55       403.40 o                         
   7   3  13       8461.79       8579.48       470.78 o                         
   9   3  13        311.28       2273.78       446.81 o                         
  11   3  13       5935.99       5777.46       436.38 o                         
  13   3  13         10.76        543.36       363.35 o                         
  15   3  13        208.30        467.13       396.67 o                         
  17   3  13        976.17        535.06       408.54 o                         
  19   3  13        747.34        395.20       379.92 o                         
  21   3  13        370.21        694.78       483.31 o                         
  23   3  13        151.41        542.66       388.87 o                         
  25   3  13       2016.83       1648.64       408.47 o                         
  27   3  13       1027.18        344.27       527.82 o                         
 -28   4  13        861.31         70.41       559.59 o                         
 -26   4  13        694.54        787.87       523.02 o                         
 -24   4  13       1743.42       2139.33       389.52 o                         
 -22   4  13          0.79       -372.74       414.42 o                         
 -20   4  13       2879.19       2395.68       372.69 o                         
 -18   4  13       1650.61       1875.91       341.38 o                         
 -16   4  13      14120.24      13715.91      1199.48 o                         
 -14   4  13       4045.19       4389.24       436.14 o                         
 -12   4  13      20814.74      20828.70       719.60 o                         
 -10   4  13       2427.56       2082.98       461.51 o                         
  -8   4  13         49.50        213.59       475.28 o                         
  -6   4  13       3612.24       3684.92       494.04 o                         
  -4   4  13       1002.23        629.31       472.69 o                         
  -2   4  13       8271.86       8041.75       471.28 o                         
   0   4  13       2093.21       2208.01       512.72 o                         
   2   4  13       3484.38       3685.71       514.41 o                         
   4   4  13       1199.89        958.67       490.66 o                         
   6   4  13      17545.39      16840.57       565.16 o                         
   8   4  13       2783.51       2298.94       447.31 o                         
  10   4  13       6791.13       7242.42       486.53 o                         
  12   4  13       1209.57        849.34       381.63 o                         
  14   4  13        818.51        970.17       402.93 o                         
  16   4  13         35.16       -176.90       406.35 o                         
  18   4  13        613.72        556.93       395.27 o                         
  20   4  13       1775.27       1504.33       439.27 o                         
  22   4  13        236.51        188.77       397.87 o                         
  24   4  13        384.95       -179.06       478.50 o                         
 -25   5  13         36.92       -230.18       611.03 o                         
 -23   5  13        180.06        398.65       503.35 o                         
 -21   5  13       6947.36       7538.15       575.06 o                         
 -19   5  13       1444.32       1832.96       399.15 o                         
 -17   5  13       3673.79       4073.16       389.71 o                         
 -15   5  13        497.12       1332.75       441.64 o                         
 -13   5  13       4550.60       4863.89       624.11 o                         
 -11   5  13       9887.26      10061.88       560.39 o                         
  -9   5  13       7655.46       7050.24       621.69 o                         
  -7   5  13        488.01        736.95       505.43 o                         
  -5   5  13         22.96        639.39       604.15 o                         
  -3   5  13      17164.19      18628.68       700.21 o                         
  -1   5  13      16712.29      16673.17       517.17 o                         
   1   5  13       2633.13       3769.79       452.55 o                         
   3   5  13         41.86        347.46       461.85 o                         
   5   5  13       9436.90       9683.68       548.75 o                         
   7   5  13       8264.26       9062.35       480.56 o                         
   9   5  13       2467.28       3110.51       477.98 o                         
  11   5  13        254.26        408.65       460.06 o                         
  13   5  13        271.29        548.64       421.82 o                         
  15   5  13       4887.95       5026.13       463.69 o                         
  17   5  13       2189.95       1906.45       440.56 o                         
  19   5  13          0.16        343.63       422.66 o                         
  21   5  13         18.26        -11.26       421.17 o                         
 -22   6  13       1417.05       1360.38       570.96 o                         
 -20   6  13          8.11       -918.90       918.90 o                         
 -18   6  13        760.40        191.15       497.02 o                         
 -16   6  13       3652.94       2875.17       704.43 o                         
 -14   6  13       8230.43       7050.26       637.81 o                         
 -12   6  13         29.95        266.15       571.60 o                         
 -10   6  13       3131.73       2598.81       592.33 o                         
  -8   6  13        686.17        430.22       578.89 o                         
  -6   6  13       1053.12        960.40       588.49 o                         
  -4   6  13          8.18         84.15       451.64 o                         
  -2   6  13       1123.32       1585.22       474.25 o                         
   0   6  13        738.53        300.73       367.71 o                         
   2   6  13       2409.31       2434.50       459.97 o                         
   4   6  13       3783.41       3500.18       457.17 o                         
   6   6  13       1707.09       1564.50       497.05 o                         
   8   6  13        947.57       1098.84       493.69 o                         
  10   6  13         82.79       -286.78       512.03 o                         
  12   6  13       1795.72       1209.10       488.82 o                         
  14   6  13        380.19        245.48       508.13 o                         
  16   6  13        149.97        354.19       564.00 o                         
  18   6  13        285.80        685.01       478.63 o                         
 -17   7  13        230.80       -355.24       678.89 o                         
 -15   7  13       1504.54       1386.02       678.78 o                         
 -13   7  13        796.53        586.96       642.27 o                         
 -11   7  13       7704.77       8358.18      1872.34 o                         
  -9   7  13          0.92        822.14       655.14 o                         
  -7   7  13        999.05       1519.28       602.85 o                         
  -5   7  13       1245.47        845.88       505.97 o                         
  -3   7  13       7911.85       8100.88       533.92 o                         
  -1   7  13        546.18        750.57       443.52 o                         
   1   7  13        333.65        239.77       437.97 o                         
   3   7  13      11052.60      11065.00       545.88 o                         
   5   7  13        700.06       1708.13       457.01 o                         
   7   7  13       1788.49       2310.33       450.53 o                         
   9   7  13        260.53        310.64       443.63 o                         
  11   7  13       1291.20        561.24       460.17 o                         
  13   7  13        589.63        212.58       465.00 o                         
  -6   8  13         34.32       -330.90       532.42 o                         
  -4   8  13       4967.54       4539.40       470.19 o                         
  -2   8  13        214.24        -85.35       474.77 o                         
   0   8  13        440.69        303.41       442.10 o                         
   2   8  13        182.27        242.96       487.88 o                         
   4   8  13        437.38        -24.42       584.49 o                         
 -30   0  14        539.87       -237.80       935.95 o                         
 -28   0  14        132.38        373.58       626.20 o                         
 -26   0  14        123.27       -470.26       470.26 o                         
 -24   0  14       4380.46       4346.45       451.96 o                         
 -22   0  14        352.13        177.84       470.39 o                         
 -20   0  14       4892.90       4905.36       507.09 o                         
 -18   0  14       2077.69       2481.72       481.89 o                         
 -16   0  14        433.15        843.67       452.01 o                         
 -14   0  14       1884.95       2262.87       477.65 o                         
 -12   0  14       2131.91       2345.91       467.29 o                         
 -10   0  14        174.25       -232.06       586.31 o                         
  -8   0  14        188.94        297.41       577.88 o                         
  -6   0  14      24919.69      25637.27       786.74 o                         
  -4   0  14      29600.05      29530.91      1000.89 o                         
  -2   0  14      30152.81      29475.61       891.49 o                         
   0   0  14       1479.82       1388.47       529.24 o                         
   2   0  14      16326.11      16214.98       605.65 o                         
   4   0  14      44986.75      46333.88       941.78 o                         
   6   0  14       9994.57      10123.10       667.63 o                         
   8   0  14      12999.87      14630.95       635.77 o                         
  10   0  14       5826.60       5928.80       922.93 o                         
  12   0  14         39.08        661.22       540.55 o                         
  14   0  14        224.44       -385.68       639.37 o                         
  16   0  14       8041.47       8985.12       657.22 o                         
  18   0  14       8202.14       8877.15       677.46 o                         
  20   0  14        807.02        941.96       632.54 o                         
  22   0  14        132.88       -574.20       574.20 o                         
  24   0  14       7574.28       8446.84       956.58 o                         
  26   0  14        218.34       -410.09       873.13 o                         
  28   0  14        404.71        -55.64       881.21 o                         
 -31   1  14        699.70        535.75       409.77 o                         
 -29   1  14       1000.75        785.97       366.25 o                         
 -27   1  14       2409.81       2564.61       443.61 o                         
 -25   1  14         77.74        182.10       382.49 o                         
 -23   1  14         54.40        -98.33       317.90 o                         
 -21   1  14        565.00        871.23       335.78 o                         
 -19   1  14          4.68        379.45       348.98 o                         
 -17   1  14         19.09        268.11       357.54 o                         
 -15   1  14        195.73        178.74       364.43 o                         
 -13   1  14       2961.99       2543.11       298.44 o                         
 -11   1  14         34.54        174.51       331.01 o                         
  -9   1  14       2361.03       2413.65       377.20 o                         
  -7   1  14       3881.66       3761.80       387.71 o                         
  -5   1  14       2707.70       2579.61       367.84 o                         
  -3   1  14       1781.85       1741.62       440.28 o                         
  -1   1  14         53.43        195.27       488.42 o                         
   1   1  14      12596.05      12685.51       553.13 o                         
   3   1  14       4253.97       4748.99       398.80 o                         
   5   1  14       4502.59       5008.10       431.88 o                         
   7   1  14         26.63        479.06       348.22 o                         
   9   1  14       3203.81       3165.67       397.44 o                         
  11   1  14       2368.17       1988.38       403.67 o                         
  13   1  14       3441.51       3915.93       819.23 o                         
  15   1  14       2035.71       1841.73       454.78 o                         
  17   1  14        539.76        898.34       427.17 o                         
  19   1  14       4591.57       4501.66       399.08 o                         
  21   1  14       1756.16       1846.47       377.80 o                         
  23   1  14       6266.23       5715.90       475.84 o                         
  25   1  14        245.03        -93.46       530.11 o                         
  27   1  14        604.37        498.18       543.31 o                         
 -30   2  14        115.35       -527.67       527.67 o                         
 -28   2  14        775.77        577.04       400.04 o                         
 -26   2  14        973.16        844.33       377.04 o                         
 -24   2  14        748.74        810.83       351.95 o                         
 -22   2  14       1152.29       1643.45       342.96 o                         
 -20   2  14       3674.56       3334.51       397.85 o                         
 -18   2  14        634.24        682.84       375.68 o                         
 -16   2  14        714.14       1112.12       333.11 o                         
 -14   2  14       8409.88       7712.82       325.80 o                         
 -12   2  14         14.04        557.29       350.43 o                         
 -10   2  14       2349.73       3045.92       391.07 o                         
  -8   2  14        249.09        343.60       379.77 o                         
  -6   2  14       3801.17       3279.85       406.70 o                         
  -4   2  14      17506.04      18845.64       568.16 o                         
  -2   2  14       8646.27       9410.60       453.90 o                         
   0   2  14       1340.55       1406.04       501.05 o                         
   2   2  14       2885.29       2637.21       521.46 o                         
   4   2  14       9340.36       9667.47       484.67 o                         
   6   2  14          1.55       -163.97       345.97 o                         
   8   2  14       1609.60       1665.44       389.00 o                         
  10   2  14       8783.30       8544.54       417.33 o                         
  12   2  14         11.73        462.42       370.89 o                         
  14   2  14        330.84        929.74       568.38 o                         
  16   2  14       2413.77       2891.99       552.03 o                         
  18   2  14        373.48        139.50       383.55 o                         
  20   2  14       1478.28       1322.40       388.44 o                         
  22   2  14        428.60        431.08       390.12 o                         
  24   2  14       3094.25       2537.28       421.65 o                         
  26   2  14        885.01        407.16       454.72 o                         
 -29   3  14       1141.49        717.80       549.33 o                         
 -27   3  14        266.26        109.75       515.01 o                         
 -25   3  14        342.25        426.43       356.11 o                         
 -23   3  14        851.15        829.84       418.55 o                         
 -21   3  14        222.71        228.48       364.51 o                         
 -19   3  14        224.09        141.59       383.98 o                         
 -17   3  14         80.51         -6.46       333.66 o                         
 -15   3  14        637.38       1093.10       376.73 o                         
 -13   3  14          6.11       -152.73       363.57 o                         
 -11   3  14        909.32        884.34       387.00 o                         
  -9   3  14       5085.75       4816.01       375.56 o                         
  -7   3  14      12513.41      11973.11       482.81 o                         
  -5   3  14         20.69       -145.88       344.45 o                         
  -3   3  14        648.16        662.36       401.18 o                         
  -1   3  14      20156.67      18221.90      3527.42 o                         
   1   3  14       4094.97       3410.37       457.93 o                         
   3   3  14          8.95        128.69       503.14 o                         
   5   3  14       1916.17       1637.93       548.91 o                         
   7   3  14          7.58       -133.86       439.22 o                         
   9   3  14       6073.51       6128.44       433.55 o                         
  11   3  14        116.59        436.39       392.25 o                         
  13   3  14      14217.76      13680.49      2137.39 o                         
  15   3  14       1740.01       1915.79       387.76 o                         
  17   3  14       2549.53       2248.57       372.18 o                         
  19   3  14       4021.87       3691.28       375.40 o                         
  21   3  14       6272.06       6624.05       702.27 o                         
  23   3  14        231.53         77.92       454.27 o                         
  25   3  14        357.83        428.99       394.92 o                         
 -26   4  14          3.08        371.34       527.48 o                         
 -24   4  14         84.59       -198.25       392.85 o                         
 -22   4  14        615.99        601.16       461.80 o                         
 -20   4  14       1197.39       1072.03       362.95 o                         
 -18   4  14        559.91        961.79       341.33 o                         
 -16   4  14        983.75       1443.33       386.43 o                         
 -14   4  14       7622.62       7132.55       498.52 o                         
 -12   4  14        817.02        744.94       474.90 o                         
 -10   4  14       1647.34       2814.92       425.63 o                         
  -8   4  14         80.50        180.33       462.17 o                         
  -6   4  14       1186.00       1765.06       448.78 o                         
  -4   4  14        606.55        963.14       457.57 o                         
  -2   4  14       2520.50       2702.96       449.83 o                         
   0   4  14       2626.49       2349.39       512.81 o                         
   2   4  14       4260.52       4897.93       523.16 o                         
   4   4  14        167.60       1150.72       489.63 o                         
   6   4  14      13234.07      14678.25       738.45 o                         
   8   4  14        242.46         22.73       525.45 o                         
  10   4  14       7275.46       7297.41       484.30 o                         
  12   4  14        134.50        530.67       405.75 o                         
  14   4  14       1371.62        935.00       423.46 o                         
  16   4  14         16.02         71.69       394.57 o                         
  18   4  14       2711.02       2331.20       397.63 o                         
  20   4  14        937.74        474.23       365.62 o                         
  22   4  14        114.50        271.43       404.65 o                         
  24   4  14        346.53        722.23       485.06 o                         
 -25   5  14        205.20        221.20       505.62 o                         
 -23   5  14        883.00        740.23       481.49 o                         
 -21   5  14       1052.22        829.69       519.83 o                         
 -19   5  14       1818.16       1804.69       437.27 o                         
 -17   5  14       1023.66        599.76       444.59 o                         
 -15   5  14       8645.12       9217.93       426.93 o                         
 -13   5  14        730.18         57.45       641.61 o                         
 -11   5  14      11415.38      11303.86       650.70 o                         
  -9   5  14       2300.37       2175.95       831.85 o                         
  -7   5  14          7.07        135.46       747.50 o                         
  -5   5  14       2075.15       1485.39       569.07 o                         
  -3   5  14       1805.79       1954.20       424.63 o                         
  -1   5  14       7691.45       6747.74       386.32 o                         
   1   5  14       3032.65       2986.25       431.86 o                         
   3   5  14       5565.77       5669.55       500.81 o                         
   5   5  14       1906.35       1734.44       583.07 o                         
   7   5  14       4977.59       4337.96       485.09 o                         
   9   5  14       1038.63        944.14       477.44 o                         
  11   5  14       2600.36       2628.48       548.09 o                         
  13   5  14        364.71        620.11       433.55 o                         
  15   5  14         67.62       -329.62       411.26 o                         
  17   5  14       1352.16       1337.81       451.49 o                         
  19   5  14       2521.62       2290.61       433.88 o                         
  21   5  14        628.19        860.78       418.23 o                         
 -20   6  14        328.41        804.03       647.60 o                         
 -18   6  14       1145.34       1418.04       699.04 o                         
 -16   6  14          4.06        681.82       599.68 o                         
 -14   6  14       1207.75       1350.95       589.40 o                         
 -12   6  14       2139.91       1642.22       582.99 o                         
 -10   6  14       2062.06       2191.41       592.36 o                         
  -8   6  14          2.96        503.15       622.07 o                         
  -6   6  14       1959.43       2514.56       589.96 o                         
  -4   6  14        548.13        650.64       506.03 o                         
  -2   6  14       1388.66       1228.49       454.85 o                         
   0   6  14         14.87        -16.55       416.26 o                         
   2   6  14       1397.57       1997.86       453.34 o                         
   4   6  14       2707.70       1936.28       439.82 o                         
   6   6  14        219.90        353.78       489.58 o                         
   8   6  14       1976.95       1520.28       604.83 o                         
  10   6  14        982.42        982.84       499.87 o                         
  12   6  14        579.02        426.94       477.32 o                         
  14   6  14        835.05        120.39       544.69 o                         
  16   6  14       1872.85       2502.61       529.37 o                         
  18   6  14       1323.84        746.90       482.87 o                         
 -15   7  14       1311.04       1227.42       695.00 o                         
 -13   7  14          1.59        388.48       645.51 o                         
 -11   7  14       1394.27        781.62       649.09 o                         
  -9   7  14        972.28        790.16       625.01 o                         
  -7   7  14       1455.91       1888.93       654.56 o                         
  -5   7  14        236.39        792.66       533.62 o                         
  -3   7  14       2180.42       2713.21       520.18 o                         
  -1   7  14        927.44        274.89       450.90 o                         
   1   7  14       1132.16        979.35       390.47 o                         
   3   7  14        183.77        352.78       510.85 o                         
   5   7  14       1787.79       1341.12       472.96 o                         
   7   7  14         34.75         26.67       481.50 o                         
   9   7  14       1626.54        918.28       443.38 o                         
  11   7  14       1033.79         15.74       494.46 o                         
  13   7  14        484.92       -396.45       537.49 o                         
  -4   8  14        576.65        627.67       471.98 o                         
  -2   8  14        847.00       1417.57       525.60 o                         
   0   8  14        332.93        416.31       469.89 o                         
   2   8  14       2151.85       2824.88       698.00 o                         
 -31   1  15       2633.23       1838.03       467.37 o                         
 -29   1  15       5294.17       5667.67       470.44 o                         
 -27   1  15       3564.72       2825.92       460.73 o                         
 -25   1  15       4067.36       4087.13       391.30 o                         
 -23   1  15       8916.75       9326.18       532.34 o                         
 -21   1  15       8444.17       9673.45       500.84 o                         
 -19   1  15       2034.05       2283.32       433.28 o                         
 -17   1  15      12006.83      12042.91       427.61 o                         
 -15   1  15       3998.51       3143.91       348.27 o                         
 -13   1  15       8587.74       9265.24       339.20 o                         
 -11   1  15      13605.34      13740.34       412.93 o                         
  -9   1  15      20974.04      21875.70       472.46 o                         
  -7   1  15      39016.42      39185.88       688.10 o                         
  -5   1  15      17057.88      16669.28       426.89 o                         
  -3   1  15       9901.29      10131.47       501.34 o                         
  -1   1  15      35568.59      37660.92       966.94 o                         
   1   1  15     215223.33     216532.22      3121.77 o                         
   3   1  15      63945.73      63159.03      1903.85 o                         
   5   1  15      48296.34      51995.33       806.15 o                         
   7   1  15        355.96        218.16       343.41 o                         
   9   1  15      13754.53      13372.46       418.37 o                         
  11   1  15      11364.67      12206.67       649.04 o                         
  13   1  15      74009.44      76516.10      1731.10 o                         
  15   1  15        235.17        737.47       437.92 o                         
  17   1  15       1946.48       1998.34       379.61 o                         
  19   1  15         16.29       -248.35       341.45 o                         
  21   1  15       8690.60       9585.93       384.61 o                         
  23   1  15        886.62       1374.11       447.61 o                         
  25   1  15       2391.16       1930.30       534.82 o                         
  27   1  15       2981.05       1585.18       661.90 o                         
 -30   2  15       1118.11       1402.36       402.71 o                         
 -28   2  15       3169.56       3189.64       640.36 o                         
 -26   2  15       8072.14       9283.76       522.62 o                         
 -24   2  15       7768.01       7231.76       390.55 o                         
 -22   2  15       1370.69       1147.44       336.10 o                         
 -20   2  15        462.53        604.13       377.46 o                         
 -18   2  15       6011.08       5310.89       350.04 o                         
 -16   2  15      15484.88      14934.97       578.82 o                         
 -14   2  15       4221.87       3646.56       362.97 o                         
 -12   2  15      70307.09      68572.92      1028.86 o                         
 -10   2  15        140.33        -12.19       386.41 o                         
  -8   2  15       7882.71       6658.02       417.88 o                         
  -6   2  15      22680.46      20670.06       493.62 o                         
  -4   2  15     103032.70      92833.32       850.22 o                         
  -2   2  15       1583.81       1687.34       484.93 o                         
   0   2  15      42746.01      36549.73      1073.70 o                         
   2   2  15        825.58        944.30       500.09 o                         
   4   2  15      10482.74       8901.18       381.79 o                         
   6   2  15        127.53        315.61       365.82 o                         
   8   2  15      28005.76      24091.04       477.38 o                         
  10   2  15      24967.73      23205.29       776.35 o                         
  12   2  15      26499.22      25734.94      1057.77 o                         
  14   2  15       9708.72       8812.67      1274.43 o                         
  16   2  15      40843.32      40103.80       932.18 o                         
  18   2  15      17470.25      16745.78       791.64 o                         
  20   2  15        179.16        742.08       392.56 o                         
  22   2  15       6641.57       6583.96       473.80 o                         
  24   2  15         23.00        312.60       465.91 o                         
  26   2  15       7221.73       3866.25      1583.26 o                         
 -29   3  15       1525.41       2208.30       510.61 o                         
 -27   3  15        106.35       -127.58       421.56 o                         
 -25   3  15          1.36        317.88       433.58 o                         
 -23   3  15        693.98        636.80       424.36 o                         
 -21   3  15        837.58       1826.28       386.33 o                         
 -19   3  15         83.93        159.29       317.74 o                         
 -17   3  15          3.93        137.66       350.08 o                         
 -15   3  15         55.55        274.20       337.26 o                         
 -13   3  15          8.87        680.55       360.20 o                         
 -11   3  15       9569.97       9805.00       379.15 o                         
  -9   3  15       1572.10       4869.31       465.83 o                         
  -7   3  15        985.15       2827.60       421.66 o                         
  -5   3  15       1893.99       2877.14       422.30 o                         
  -3   3  15      29631.63      29395.26       822.33 o                         
  -1   3  15       5472.22       6767.00      1640.53 o                         
   1   3  15       3064.49       2609.28       508.65 o                         
   3   3  15       6842.10       7350.24       536.06 o                         
   5   3  15        417.73       2400.57       514.24 o                         
   7   3  15         13.18        829.16       451.34 o                         
   9   3  15         36.64        828.32       413.11 o                         
  11   3  15        890.24       1637.57       396.17 o                         
  13   3  15       1768.83       3623.26       407.69 o                         
  15   3  15         12.35         48.03       361.71 o                         
  17   3  15       6175.33       7018.86       501.24 o                         
  19   3  15       1850.36       1599.33       378.96 o                         
  21   3  15       2609.41       2523.94       535.40 o                         
  23   3  15        336.35        479.51       441.49 o                         
  25   3  15         18.44          3.60       462.14 o                         
 -26   4  15       7455.04       6816.81       488.83 o                         
 -24   4  15       1496.35        666.83       464.57 o                         
 -22   4  15       2258.72       1375.44       447.34 o                         
 -20   4  15        650.14        120.33       356.06 o                         
 -18   4  15       9742.05       9823.63       380.64 o                         
 -16   4  15        354.37        619.05       374.02 o                         
 -14   4  15       6250.70       5103.09       360.41 o                         
 -12   4  15      15400.56      13508.47       544.68 o                         
 -10   4  15       2035.32       1687.22       469.71 o                         
  -8   4  15        828.26       1131.77       463.54 o                         
  -6   4  15      10876.18       9894.10       492.42 o                         
  -4   4  15      31750.98      29424.40       577.36 o                         
  -2   4  15        895.32        900.23       434.86 o                         
   0   4  15      24413.71      23675.36       619.42 o                         
   2   4  15        231.56       -176.45       469.95 o                         
   4   4  15      55543.69      54476.22      1516.19 o                         
   6   4  15       1763.13       1793.54       481.73 o                         
   8   4  15      67361.04      64437.15      1600.82 o                         
  10   4  15       8164.48       8799.71       461.99 o                         
  12   4  15        219.34         18.79       408.16 o                         
  14   4  15        132.25       -153.14       381.52 o                         
  16   4  15       6188.36       5100.59       583.73 o                         
  18   4  15       1995.82       1922.27       394.93 o                         
  20   4  15        495.85        524.39       387.90 o                         
  22   4  15       1369.84       2010.67       407.46 o                         
  24   4  15       1487.14       1039.78       434.25 o                         
 -25   5  15         32.85        201.11       630.84 o                         
 -23   5  15        715.65        709.33       499.33 o                         
 -21   5  15       8280.27       9157.12       564.49 o                         
 -19   5  15       1150.30        932.71       448.67 o                         
 -17   5  15       8916.83       9944.62      1600.68 o                         
 -15   5  15       3987.86       5001.03       675.09 o                         
 -13   5  15      12260.13      14078.19       623.11 o                         
 -11   5  15       2562.20       2626.88       742.12 o                         
  -9   5  15      41283.35      41385.94      1550.19 o                         
  -7   5  15        529.81        424.78       601.00 o                         
  -5   5  15        737.05        963.35       599.85 o                         
  -3   5  15       8330.25       8841.06       465.55 o                         
  -1   5  15      29780.45      30732.26       507.46 o                         
   1   5  15      24483.72      25520.80       526.89 o                         
   3   5  15        785.26       1908.53       513.04 o                         
   5   5  15      25290.18      22897.45      3506.05 o                         
   7   5  15         97.32        221.12       455.00 o                         
   9   5  15       6052.75       6473.22       516.31 o                         
  11   5  15        507.73        755.10       472.81 o                         
  13   5  15      12891.07      13864.72       477.87 o                         
  15   5  15       1254.07        991.65       436.61 o                         
  17   5  15       3460.99       4074.32       474.12 o                         
  19   5  15       1699.53       1350.70       427.86 o                         
  21   5  15       3652.10       2915.34       447.23 o                         
 -20   6  15         82.32       -212.33       654.24 o                         
 -18   6  15        453.09       -314.99       645.09 o                         
 -16   6  15       9561.52       8238.51      1138.30 o                         
 -14   6  15       2383.56       2313.91       777.11 o                         
 -12   6  15       2029.41       1515.60       608.18 o                         
 -10   6  15          6.21        -33.93       559.03 o                         
  -8   6  15       4550.36       4104.50       612.32 o                         
  -6   6  15          6.33        -76.01       570.72 o                         
  -4   6  15        419.01       1127.35       473.78 o                         
  -2   6  15         32.10        114.97       427.69 o                         
   0   6  15        138.15        517.45       375.56 o                         
   2   6  15        653.49        623.63       428.39 o                         
   4   6  15       1472.38       1475.98       458.30 o                         
   6   6  15        407.13        606.86       501.39 o                         
   8   6  15        475.06         84.58       473.32 o                         
  10   6  15        408.36        702.08       478.30 o                         
  12   6  15       3095.62       2637.59       657.31 o                         
  14   6  15       1031.95        852.70       529.94 o                         
  16   6  15         27.28       -181.81       553.14 o                         
  18   6  15        566.23        247.98       491.19 o                         
 -15   7  15       1033.20        380.02       830.95 o                         
 -13   7  15         22.38       -506.52       687.91 o                         
 -11   7  15        322.19        628.54       637.38 o                         
  -9   7  15      20823.98      20786.42      1144.58 o                         
  -7   7  15       3561.72       4730.61       577.36 o                         
  -5   7  15        297.62        134.77       501.45 o                         
  -3   7  15        757.56        995.56       426.99 o                         
  -1   7  15      14928.70      13801.51      3824.93 o                         
   1   7  15        625.55        271.42       448.04 o                         
   3   7  15         18.84        131.22       541.37 o                         
   5   7  15       3068.55       2922.01       470.58 o                         
   7   7  15        630.82        664.35       484.69 o                         
   9   7  15         93.98        405.46       439.14 o                         
  11   7  15       4558.47       2344.77       798.00 o                         
 -30   0  16       1889.67       1933.33       879.86 o                         
 -28   0  16       1377.61       2710.75       604.15 o                         
 -26   0  16      27804.35      31228.20      1544.68 o                         
 -24   0  16        212.03        536.45       576.46 o                         
 -22   0  16       1216.48       1706.97       454.21 o                         
 -20   0  16      26808.89      28138.37      1616.54 o                         
 -18   0  16      43843.32      47687.01      1977.29 o                         
 -16   0  16        367.75        471.64       433.88 o                         
 -14   0  16       8226.55       9121.09       508.34 o                         
 -12   0  16      73143.81      71775.39       921.00 o                         
 -10   0  16       9116.27       9117.62       624.47 o                         
  -8   0  16       6022.54       5195.35       635.02 o                         
  -6   0  16      31972.54      34677.38      1102.63 o                         
  -4   0  16      77792.98      74790.49      2663.30 o                         
  -2   0  16        113.21        189.73       631.81 o                         
   0   0  16      99989.03     102111.37      2833.86 o                         
   2   0  16      16057.96      16006.89       652.51 o                         
   4   0  16      38694.49      41589.57       842.17 o                         
   6   0  16      10024.50      10055.93       509.30 o                         
   8   0  16     210839.23     208765.53      4664.02 o                         
  10   0  16        624.02        232.45       563.11 o                         
  12   0  16       6422.56       5994.75       808.52 o                         
  14   0  16       3240.83       3125.52       627.69 o                         
  16   0  16      24513.28      24348.05       735.09 o                         
  18   0  16        345.15        697.42       546.59 o                         
  20   0  16       8996.20      10236.36      1308.80 o                         
  22   0  16        124.36        124.54       592.30 o                         
  24   0  16       1273.41        754.68       684.68 o                         
  26   0  16       1695.14       2033.41       874.92 o                         
 -31   1  16       1382.77       1792.23       553.70 o                         
 -29   1  16       6586.72       4994.50       660.31 o                         
 -27   1  16        477.39        177.03       392.62 o                         
 -25   1  16       4010.66       3347.92       406.50 o                         
 -23   1  16       3187.47       2868.48       422.11 o                         
 -21   1  16       7419.06       7700.45       351.94 o                         
 -19   1  16        332.29        239.69       335.76 o                         
 -17   1  16      16203.26      16060.38       787.97 o                         
 -15   1  16       6309.50       6603.72       414.75 o                         
 -13   1  16      17922.60      16971.22       493.32 o                         
 -11   1  16       1264.92       1296.68       363.87 o                         
  -9   1  16      44293.77      40683.45       517.03 o                         
  -7   1  16      13175.63      11890.74       559.16 o                         
  -5   1  16      18526.42      15875.14       444.99 o                         
  -3   1  16         97.17         87.91       375.35 o                         
  -1   1  16      17238.17      15369.32       774.19 o                         
   1   1  16       1232.49        390.12       473.86 o                         
   3   1  16      16115.82      13376.26       483.38 o                         
   5   1  16      11930.50       9527.64       391.98 o                         
   7   1  16       3027.96       2407.54       388.07 o                         
   9   1  16      13280.41      11278.06       440.50 o                         
  11   1  16       3455.45       2615.22       423.64 o                         
  13   1  16      16664.97      15136.84      1258.44 o                         
  15   1  16        144.58       -401.97       401.97 o                         
  17   1  16       1610.52       1272.43       439.26 o                         
  19   1  16        622.75        572.91       406.11 o                         
  21   1  16       1752.10       1791.73       403.13 o                         
  23   1  16        395.46       -414.23       414.23 o                         
  25   1  16       2414.51       2003.06       443.22 o                         
  27   1  16        255.29        446.78       637.57 o                         
 -30   2  16        140.78       -177.41       477.07 o                         
 -28   2  16       1962.10        616.89       539.00 o                         
 -26   2  16      13363.80      13209.97      1332.29 o                         
 -24   2  16        960.67       1030.71       413.08 o                         
 -22   2  16        266.36        503.87       327.76 o                         
 -20   2  16      17144.69      18170.60       483.23 o                         
 -18   2  16      14901.27      15317.62       672.06 o                         
 -16   2  16       2918.50       3855.10       381.67 o                         
 -14   2  16        394.50       1449.24       322.03 o                         
 -12   2  16      14173.18      17513.60       788.75 o                         
 -10   2  16       1291.47       1251.43       425.44 o                         
  -8   2  16        120.59        787.77       338.13 o                         
  -6   2  16        194.91       4407.50       430.91 o                         
  -4   2  16      42038.25      45974.34      1609.37 o                         
  -2   2  16      11607.41      13597.25       609.53 o                         
   0   2  16      90402.57      94831.27       841.64 o                         
   2   2  16       9273.14       9983.00       532.64 o                         
   4   2  16        845.59       1584.63       404.76 o                         
   6   2  16       5749.96       6070.99       426.88 o                         
   8   2  16      21934.45      22616.34       681.61 o                         
  10   2  16       1251.25       1379.53       335.07 o                         
  12   2  16       3205.70       5324.80       408.49 o                         
  14   2  16       1272.32        775.17       399.67 o                         
  16   2  16       2058.95       4499.23       577.17 o                         
  18   2  16       1104.05        827.81       369.02 o                         
  20   2  16          4.93        144.31       395.36 o                         
  22   2  16       4782.50       5318.27       636.99 o                         
  24   2  16        191.99       -242.61       462.39 o                         
  26   2  16       3449.39       3631.38       620.20 o                         
 -29   3  16       7085.63       5994.63       978.49 o                         
 -27   3  16        140.48         51.13       449.17 o                         
 -25   3  16       7889.65       7917.69       565.19 o                         
 -23   3  16       2870.00       3380.60       391.23 o                         
 -21   3  16      18712.59      18937.08       685.32 o                         
 -19   3  16         61.55        899.07       427.52 o                         
 -17   3  16      19744.69      17919.19       421.92 o                         
 -15   3  16        364.01        374.56       342.19 o                         
 -13   3  16       6044.80       6109.97       477.98 o                         
 -11   3  16       2502.02       2494.98       426.87 o                         
  -9   3  16      70770.66      60973.19       628.32 o                         
  -7   3  16      21914.73      20463.84       511.99 o                         
  -5   3  16      42232.54      36825.70       920.89 o                         
  -3   3  16        364.20        366.95       350.78 o                         
  -1   3  16      31627.32      28350.13       586.97 o                         
   1   3  16      10834.69       9615.59       540.00 o                         
   3   3  16      48636.23      41834.19       694.80 o                         
   5   3  16      40729.28      40468.12      1153.56 o                         
   7   3  16      10281.63      10060.17       472.01 o                         
   9   3  16      12554.72      11937.68       474.78 o                         
  11   3  16      10525.94       9303.14       459.42 o                         
  13   3  16      27589.34      25723.73       663.33 o                         
  15   3  16       1128.15        809.66       367.20 o                         
  17   3  16       7889.16       6947.59       546.56 o                         
  19   3  16        539.62         78.80       376.03 o                         
  21   3  16      10912.80      10826.08       515.63 o                         
  23   3  16        162.69        -19.45       414.04 o                         
  25   3  16       5708.94       4858.11       603.96 o                         
 -26   4  16       1744.01       2088.60       601.51 o                         
 -24   4  16       9304.18       8901.04       460.85 o                         
 -22   4  16      13760.03      15347.79       593.36 o                         
 -20   4  16        230.99       -178.90       390.31 o                         
 -18   4  16       1222.42       1640.61       384.32 o                         
 -16   4  16       3411.96       3814.18       450.64 o                         
 -14   4  16      33910.25      34576.98       816.38 o                         
 -12   4  16        286.25        816.75       472.88 o                         
 -10   4  16         20.36       -129.34       439.14 o                         
  -8   4  16      20445.23      21671.15       926.48 o                         
  -6   4  16        518.81       1327.12       448.52 o                         
  -4   4  16      57374.98      60415.04       623.80 o                         
  -2   4  16        565.37        653.71       406.40 o                         
   0   4  16      13213.87      14700.69       599.93 o                         
   2   4  16       2620.96       1831.00       690.37 o                         
   4   4  16      37730.66      43111.61      1388.09 o                         
   6   4  16       5560.22       5954.19       550.13 o                         
   8   4  16       2278.28       5522.54       543.13 o                         
  10   4  16      11154.13      10465.71       468.06 o                         
  12   4  16       4978.11       5457.28       436.32 o                         
  14   4  16        925.93        734.68       406.25 o                         
  16   4  16        958.80       1144.77       407.83 o                         
  18   4  16       1527.84       1930.91       387.60 o                         
  20   4  16       3599.06       2906.07       455.83 o                         
  22   4  16       1011.83        385.32       424.88 o                         
 -23   5  16       2124.88       1674.69       494.02 o                         
 -21   5  16        788.62        779.18       477.79 o                         
 -19   5  16         26.12        128.89       461.07 o                         
 -17   5  16       3840.19       3366.42       530.33 o                         
 -15   5  16       1702.61       1465.68       523.58 o                         
 -13   5  16        185.10        350.13       445.34 o                         
 -11   5  16        274.27        245.71       607.06 o                         
  -9   5  16        168.03         79.93       573.40 o                         
  -7   5  16       8707.17       7570.31       621.20 o                         
  -5   5  16        225.31        333.95       499.21 o                         
  -3   5  16       1920.25       1647.41       375.55 o                         
  -1   5  16        118.05         70.31       385.07 o                         
   1   5  16      16930.01      16223.91       499.08 o                         
   3   5  16      12412.49      11708.49       527.33 o                         
   5   5  16      11388.38       9527.76      3271.30 o                         
   7   5  16        287.81         62.31       518.52 o                         
   9   5  16       1206.64       1228.89       523.74 o                         
  11   5  16        435.69        282.10       509.47 o                         
  13   5  16       1433.91       1665.67       452.29 o                         
  15   5  16        961.14        992.07       445.92 o                         
  17   5  16       1076.65        548.62       453.99 o                         
  19   5  16        498.23        242.87       482.51 o                         
  21   5  16         74.17       -167.58       477.10 o                         
 -20   6  16         76.35        282.88      1331.68 o                         
 -18   6  16        502.57        699.09       600.61 o                         
 -16   6  16       8099.61       7300.16       670.77 o                         
 -14   6  16      24567.00      24654.39       746.00 o                         
 -12   6  16      14479.82      15331.03       664.89 o                         
 -10   6  16       2798.08       3320.03       583.69 o                         
  -8   6  16       6626.70       8207.37       613.60 o                         
  -6   6  16      10469.95      11308.60       546.93 o                         
  -4   6  16      20873.47      22370.79       865.62 o                         
  -2   6  16       1876.87       1848.83       422.49 o                         
   0   6  16       2987.51       3503.11       424.58 o                         
   2   6  16        194.86        490.39       432.48 o                         
   4   6  16      15905.93      16686.09       574.10 o                         
   6   6  16       2417.12       2667.77       521.45 o                         
   8   6  16       7366.11       7306.86      1684.93 o                         
  10   6  16      21333.07      20377.28       582.43 o                         
  12   6  16       4889.15       4603.18       799.92 o                         
  14   6  16         47.33        469.39       531.71 o                         
  16   6  16       2235.56       1856.48       537.36 o                         
 -15   7  16          2.96        891.83       691.16 o                         
 -13   7  16       1886.69       1064.08       611.05 o                         
 -11   7  16        280.88       1009.11       617.50 o                         
  -9   7  16      10194.96       9188.39      1472.12 o                         
  -7   7  16        397.08        766.88       512.74 o                         
  -5   7  16        324.49        214.65       540.07 o                         
  -3   7  16        793.21        700.47       478.37 o                         
  -1   7  16       3472.66       2529.51       485.70 o                         
   1   7  16         12.54         54.54       447.92 o                         
   3   7  16       1896.19        796.37       533.08 o                         
   5   7  16       4583.82       4335.13       488.92 o                         
   7   7  16       3302.41       2101.94       698.72 o                         
   9   7  16       2934.06       1825.67       528.98 o                         
  11   7  16       1833.34        931.04       594.02 o                         
 -29   1  17         93.19        268.82       447.35 o                         
 -27   1  17        172.45       -368.79       437.59 o                         
 -25   1  17       8663.58       9084.05       375.97 o                         
 -23   1  17       5232.29       6319.55       429.72 o                         
 -21   1  17      11257.90      10529.43       607.92 o                         
 -19   1  17       3236.76       3127.17       348.57 o                         
 -17   1  17       5729.65       6964.50       406.13 o                         
 -15   1  17       8595.25       8188.38       367.63 o                         
 -13   1  17      21541.25      21821.16       951.08 o                         
 -11   1  17      11371.05      10933.66       467.10 o                         
  -9   1  17         38.64        597.19       350.87 o                         
  -7   1  17       6360.54       6131.28       355.76 o                         
  -5   1  17      23375.31      23264.12       783.24 o                         
  -3   1  17         16.62        209.80       458.50 o                         
  -1   1  17      13822.28      14872.03       501.69 o                         
   1   1  17      17014.45      17662.50       478.45 o                         
   3   1  17       6738.52       6703.62       384.68 o                         
   5   1  17       1654.93       1853.61       392.48 o                         
   7   1  17         64.17        139.40       384.22 o                         
   9   1  17         20.33        606.12       420.45 o                         
  11   1  17        881.42       1146.78       418.52 o                         
  13   1  17       3595.20       4331.38       513.88 o                         
  15   1  17       3829.71       4858.01       451.75 o                         
  17   1  17        345.23        369.08       574.10 o                         
  19   1  17       4064.65       4090.37       638.68 o                         
  21   1  17        954.35       1346.94       400.15 o                         
  23   1  17          1.78       -397.77       397.77 o                         
  25   1  17        439.26        280.47       459.81 o                         
  27   1  17         65.25        443.92       566.51 o                         
 -30   2  17       3002.81       1799.88       573.15 o                         
 -28   2  17        616.59        146.11       447.00 o                         
 -26   2  17      11865.16      10871.90      1029.22 o                         
 -24   2  17        362.06        826.38       407.90 o                         
 -22   2  17       3300.80       4078.42       348.17 o                         
 -20   2  17        312.49        518.33       368.11 o                         
 -18   2  17       1581.73       2265.50       369.35 o                         
 -16   2  17       2155.47       2338.49       558.49 o                         
 -14   2  17       4206.03       4273.27       424.52 o                         
 -12   2  17      14048.82      13710.32       467.16 o                         
 -10   2  17      12413.57      11779.01       446.94 o                         
  -8   2  17       2167.87       2015.51       375.44 o                         
  -6   2  17      29629.58      27896.38       750.03 o                         
  -4   2  17       4312.10       3305.94       450.45 o                         
  -2   2  17      10157.30       9952.54       523.65 o                         
   0   2  17      11175.66       9174.91       449.57 o                         
   2   2  17       1089.18       1066.89       477.92 o                         
   4   2  17       2561.85       2015.97       417.58 o                         
   6   2  17         60.90        201.89       410.74 o                         
   8   2  17        625.48        897.42       391.29 o                         
  10   2  17        418.35        374.73       383.92 o                         
  12   2  17       4337.48       3851.12       407.93 o                         
  14   2  17         14.22        130.44       369.33 o                         
  16   2  17       5298.34       4945.35       732.06 o                         
  18   2  17         22.45        108.44       379.67 o                         
  20   2  17        195.58        154.14       418.06 o                         
  22   2  17        274.67        259.84       460.78 o                         
  24   2  17        103.62        589.83       400.79 o                         
  26   2  17        177.31        -81.11       517.80 o                         
 -27   3  17       1701.69       2291.37       527.33 o                         
 -25   3  17        163.23       -495.66       495.66 o                         
 -23   3  17        283.32        191.96       349.51 o                         
 -21   3  17        911.44       1002.90       372.36 o                         
 -19   3  17       1768.45       2236.77       380.14 o                         
 -17   3  17         11.11        146.47       379.37 o                         
 -15   3  17      12031.12      11048.59       388.95 o                         
 -13   3  17       2149.18       2517.88       442.65 o                         
 -11   3  17       1247.71        852.06       405.19 o                         
  -9   3  17       7710.57       7272.39      1545.80 o                         
  -7   3  17      12116.86      10894.53      2171.96 o                         
  -5   3  17       1648.27       1446.49       770.33 o                         
  -3   3  17        337.01        293.23       396.96 o                         
  -1   3  17       2915.02       3831.68       479.19 o                         
   1   3  17       4013.78       3640.77       577.88 o                         
   3   3  17        997.07       2266.27       539.31 o                         
   5   3  17        103.07       -239.33       518.32 o                         
   7   3  17       1108.98       1535.66       444.38 o                         
   9   3  17          2.24         36.94       426.65 o                         
  11   3  17       3321.11       4401.58       423.58 o                         
  13   3  17       2468.30       2724.49       398.72 o                         
  15   3  17         42.70        -79.34       366.02 o                         
  17   3  17       1287.92       1129.08       494.46 o                         
  19   3  17       3989.03       3753.39       402.98 o                         
  21   3  17        561.18       1436.52       451.45 o                         
  23   3  17        253.23        -53.57       412.87 o                         
  25   3  17         52.05         58.86       398.31 o                         
 -26   4  17       2105.38       1788.79       851.03 o                         
 -24   4  17        390.72        997.07       527.48 o                         
 -22   4  17        946.69        487.79       554.52 o                         
 -20   4  17       6314.92       5449.71       581.04 o                         
 -18   4  17       9098.77       8694.68       710.82 o                         
 -16   4  17       3529.05       3993.80       398.38 o                         
 -14   4  17       1990.41       1406.15       409.52 o                         
 -12   4  17       6114.73       6018.57       475.47 o                         
 -10   4  17        617.13        477.11       445.66 o                         
  -8   4  17         58.30        328.30       457.30 o                         
  -6   4  17         30.36       -215.07       438.55 o                         
  -4   4  17        676.97        768.69       412.57 o                         
  -2   4  17        251.35        657.09       419.61 o                         
   0   4  17       7711.96       7060.93       455.41 o                         
   2   4  17          6.44       -110.42       449.73 o                         
   4   4  17      12203.25      10911.69       530.87 o                         
   6   4  17        458.24        925.83       499.42 o                         
   8   4  17       3384.95       4685.14       671.53 o                         
  10   4  17        448.28        611.49       420.44 o                         
  12   4  17         80.91       -121.32       427.16 o                         
  14   4  17       3708.76       3969.67       515.15 o                         
  16   4  17          6.48         37.17       410.39 o                         
  18   4  17        906.32        465.31       395.82 o                         
  20   4  17         42.86        504.40       452.11 o                         
  22   4  17         46.70         62.83       413.08 o                         
 -23   5  17       1065.99       1556.49       605.03 o                         
 -21   5  17         35.05       -336.93       411.23 o                         
 -19   5  17       1242.35        576.48       438.29 o                         
 -17   5  17       7406.09       7774.62       539.72 o                         
 -15   5  17       2203.08       1841.87       500.15 o                         
 -13   5  17       4062.26       3458.23       628.89 o                         
 -11   5  17       1284.55        893.64       533.92 o                         
  -9   5  17      13903.79      13781.37       533.65 o                         
  -7   5  17       3799.20       4303.25       512.51 o                         
  -5   5  17         90.68        483.91       423.83 o                         
  -3   5  17       1568.86       1773.10       428.51 o                         
  -1   5  17      25651.43      25666.71      2801.15 o                         
   1   5  17       2365.84       2552.14       402.74 o                         
   3   5  17      10500.53      10434.87       517.78 o                         
   5   5  17         35.83       -206.68       514.52 o                         
   7   5  17         86.24        -94.76       540.41 o                         
   9   5  17       4507.47       4992.62       700.66 o                         
  11   5  17        624.63       1131.00       533.29 o                         
  13   5  17        305.38        386.72       441.35 o                         
  15   5  17         16.39         45.50       447.99 o                         
  17   5  17       1621.57       1374.75       464.80 o                         
  19   5  17        609.66        206.11       470.90 o                         
 -20   6  17       3736.00       3553.04       654.03 o                         
 -18   6  17        363.27       1064.14       650.83 o                         
 -16   6  17          8.10        424.51       636.96 o                         
 -14   6  17       3192.65       3070.12       609.11 o                         
 -12   6  17        399.70       1203.38       794.61 o                         
 -10   6  17        734.02        481.98       609.38 o                         
  -8   6  17        841.66       1161.79       516.11 o                         
  -6   6  17        890.56        537.99       487.36 o                         
  -4   6  17       1433.22        944.06       484.50 o                         
  -2   6  17       3146.46       3693.74       446.80 o                         
   0   6  17        312.74        380.05       419.17 o                         
   2   6  17       1352.58       1366.22       436.71 o                         
   4   6  17          1.66         24.19       422.34 o                         
   6   6  17       5217.65       5222.85       534.62 o                         
   8   6  17          5.27        189.88       522.10 o                         
  10   6  17        797.94        957.83       571.89 o                         
  12   6  17        799.57        518.86       660.51 o                         
  14   6  17        805.39        668.98       532.05 o                         
  16   6  17        472.53       -467.97       657.09 o                         
 -13   7  17         19.23       -176.57       635.79 o                         
 -11   7  17       2532.78       2032.53       630.58 o                         
  -9   7  17       6009.08       5606.52      1233.42 o                         
  -7   7  17         14.42       -349.37       518.09 o                         
  -5   7  17          8.08        165.42       539.02 o                         
  -3   7  17       3130.49       4071.01       474.17 o                         
  -1   7  17        576.40        881.66       415.45 o                         
   1   7  17        657.11        572.63       459.51 o                         
   3   7  17        841.34        601.71       433.61 o                         
   5   7  17       3288.53       3059.47       617.24 o                         
   7   7  17        543.88        300.07       494.34 o                         
   9   7  17       4429.61       3410.79       675.72 o                         
 -30   0  18        251.54        596.17       878.51 o                         
 -28   0  18        206.85       -352.35       612.95 o                         
 -26   0  18        331.46        667.95       649.80 o                         
 -24   0  18        425.84        730.87       581.43 o                         
 -22   0  18        289.49         -9.32       417.59 o                         
 -20   0  18         15.69       -383.85       462.62 o                         
 -18   0  18       3025.87       2915.90       541.77 o                         
 -16   0  18       1299.43       1671.95       479.22 o                         
 -14   0  18      11677.16      11507.04      1066.06 o                         
 -12   0  18       9661.75       8816.06       623.33 o                         
 -10   0  18        358.97       -377.84       571.49 o                         
  -8   0  18       9171.67       9459.26       625.02 o                         
  -6   0  18       1464.59       2344.47       598.19 o                         
  -4   0  18       6178.39       5493.44       646.72 o                         
  -2   0  18       4833.32       4384.49       675.70 o                         
   0   0  18       1875.35       1721.14       639.61 o                         
   2   0  18       4942.30       4252.55       491.18 o                         
   4   0  18       3231.07       3043.83       542.33 o                         
   6   0  18       8144.20       8780.48       677.06 o                         
   8   0  18      54908.18      54716.45       980.81 o                         
  10   0  18        606.69        549.18       849.80 o                         
  12   0  18       3374.37       3793.31       553.30 o                         
  14   0  18       3313.74       5658.01       628.06 o                         
  16   0  18       8320.37       9421.04       732.24 o                         
  18   0  18       6321.14       6743.97       807.62 o                         
  20   0  18      10684.08      12677.88       878.51 o                         
  22   0  18       1549.69       2193.14       849.80 o                         
  24   0  18       5517.90       5128.49       668.14 o                         
  26   0  18       1564.50        943.12       832.75 o                         
 -29   1  18        124.18       -303.59       659.42 o                         
 -27   1  18         61.53        110.84       413.11 o                         
 -25   1  18         54.41         88.55       355.96 o                         
 -23   1  18         25.02       -214.85       368.70 o                         
 -21   1  18        416.16        275.97       314.36 o                         
 -19   1  18        289.81         38.48       327.22 o                         
 -17   1  18       3183.10       2839.32       352.60 o                         
 -15   1  18       1503.28       1455.40       427.23 o                         
 -13   1  18          9.98        109.70       433.31 o                         
 -11   1  18        104.79        207.49       396.98 o                         
  -9   1  18       6135.35       6284.87       443.23 o                         
  -7   1  18        685.09        861.47       337.92 o                         
  -5   1  18       4541.54       3717.45       451.64 o                         
  -3   1  18         85.07        568.68       402.57 o                         
  -1   1  18         85.39        192.17       400.20 o                         
   1   1  18         15.02       -185.00       341.74 o                         
   3   1  18       3588.49       3616.02       412.92 o                         
   5   1  18      10708.18      10356.93       434.72 o                         
   7   1  18       3156.89       3019.48       372.25 o                         
   9   1  18       1766.69       1423.22       407.46 o                         
  11   1  18       1895.21       1779.97       434.11 o                         
  13   1  18        386.84         38.48       510.43 o                         
  15   1  18       4062.80       3909.89       434.03 o                         
  17   1  18        693.05       1007.47       425.19 o                         
  19   1  18       2077.02       2003.17       509.78 o                         
  21   1  18       1899.51       2142.43       445.83 o                         
  23   1  18        845.79        158.17       533.99 o                         
  25   1  18       2534.50       1460.62       615.93 o                         
 -28   2  18        790.20         66.96       359.19 o                         
 -26   2  18        533.87       1020.98       392.98 o                         
 -24   2  18        109.72        291.02       360.78 o                         
 -22   2  18         32.56       -151.39       358.25 o                         
 -20   2  18        613.39        204.20       363.37 o                         
 -18   2  18        221.93        291.32       450.87 o                         
 -16   2  18       4099.83       5485.25       376.45 o                         
 -14   2  18       3978.66       4786.88       441.02 o                         
 -12   2  18        484.87        541.30       403.34 o                         
 -10   2  18       3140.71       3310.49       388.10 o                         
  -8   2  18       1003.54       1012.46       350.63 o                         
  -6   2  18        136.81        -43.61       385.67 o                         
  -4   2  18       1127.12       1866.30       387.69 o                         
  -2   2  18      14080.71      14238.44       767.13 o                         
   0   2  18       1213.96       1564.45       439.57 o                         
   2   2  18       3744.65       3476.62       432.45 o                         
   4   2  18        567.32        734.91       427.46 o                         
   6   2  18       9389.79       8999.50       455.42 o                         
   8   2  18        352.67        845.66       389.64 o                         
  10   2  18        236.05        419.18       391.28 o                         
  12   2  18       5725.72       5970.08       434.49 o                         
  14   2  18       1003.08        693.02       389.37 o                         
  16   2  18       2700.16       2402.56       334.59 o                         
  18   2  18        446.24        405.26       377.38 o                         
  20   2  18       4030.88       4065.20       422.76 o                         
  22   2  18        557.52         62.81       416.92 o                         
  24   2  18        981.87        831.79       407.22 o                         
 -27   3  18         22.37        658.23       519.24 o                         
 -25   3  18          1.57        -63.50       334.02 o                         
 -23   3  18         40.18         95.41       369.72 o                         
 -21   3  18        591.19        289.85       496.35 o                         
 -19   3  18       2560.12       2273.82       440.17 o                         
 -17   3  18       2031.23       1871.92       369.01 o                         
 -15   3  18        712.87        431.05       413.63 o                         
 -13   3  18        104.48        407.37       432.42 o                         
 -11   3  18       2184.47       1684.77       558.12 o                         
  -9   3  18       8032.49       6121.27      1353.01 o                         
  -7   3  18        364.51        371.10       398.34 o                         
  -5   3  18       8260.26       7999.53      2044.34 o                         
  -3   3  18       1946.37       2239.30       412.19 o                         
  -1   3  18       5854.14       5687.30       504.67 o                         
   1   3  18       3932.29       3723.70       517.28 o                         
   3   3  18      26514.19      25309.27       795.03 o                         
   5   3  18       4817.26       4510.66       627.46 o                         
   7   3  18       1192.02       1322.18       435.46 o                         
   9   3  18        683.46       1231.01       432.71 o                         
  11   3  18       9795.49       9449.60       613.83 o                         
  13   3  18       1503.79       1912.70       380.33 o                         
  15   3  18       1328.40       1127.16       364.85 o                         
  17   3  18       2241.57       2508.74       413.89 o                         
  19   3  18        421.88       -380.63       380.63 o                         
  21   3  18       3191.77       2529.23       424.11 o                         
  23   3  18       3812.84       3836.05       464.19 o                         
 -26   4  18        570.60        133.92       547.43 o                         
 -24   4  18        135.89        338.72       489.39 o                         
 -22   4  18        322.88        706.20       552.89 o                         
 -20   4  18       4915.60       4683.62       678.82 o                         
 -18   4  18        608.58        864.92       420.22 o                         
 -16   4  18         52.58         47.03       433.63 o                         
 -14   4  18         62.40        664.67       409.99 o                         
 -12   4  18         36.87        252.76       434.07 o                         
 -10   4  18        158.58        332.34       452.33 o                         
  -8   4  18       5401.50       6005.07       472.95 o                         
  -6   4  18         12.47         -4.63       446.01 o                         
  -4   4  18      13017.18      13270.20       573.27 o                         
  -2   4  18       2321.44       2865.08       455.80 o                         
   0   4  18      10115.59       9294.08      1118.72 o                         
   2   4  18       5903.90       5401.89       519.33 o                         
   4   4  18        785.96       1150.96       669.14 o                         
   6   4  18        229.77        598.55       538.73 o                         
   8   4  18       3678.27       3400.19       572.56 o                         
  10   4  18        419.77        410.50       428.86 o                         
  12   4  18        963.96        677.52       441.10 o                         
  14   4  18        454.90       1208.90       445.94 o                         
  16   4  18         10.09         68.53       367.54 o                         
  18   4  18       2745.62       2697.79       409.36 o                         
  20   4  18       2845.43       1804.29       772.60 o                         
  22   4  18        296.16         83.55       419.45 o                         
 -23   5  18        284.17       -333.15       479.22 o                         
 -21   5  18       5994.50       3897.50       587.90 o                         
 -19   5  18       5515.64       5577.96       543.56 o                         
 -17   5  18        802.38        804.32       533.93 o                         
 -15   5  18        378.09        586.18       505.17 o                         
 -13   5  18        554.71        194.20       516.69 o                         
 -11   5  18       1760.12       1584.61       505.69 o                         
  -9   5  18       2216.78       2155.56       518.83 o                         
  -7   5  18        983.86       1070.72       472.57 o                         
  -5   5  18        875.02       1220.57       398.60 o                         
  -3   5  18         34.24       -351.70       433.31 o                         
  -1   5  18        238.63        301.44       405.14 o                         
   1   5  18       2686.43       3336.54       345.56 o                         
   3   5  18       4617.38       5017.88       498.90 o                         
   5   5  18         34.55        -84.74       441.40 o                         
   7   5  18        619.56        520.78       505.41 o                         
   9   5  18       2155.91       1761.21       529.39 o                         
  11   5  18       2778.62       2928.04       503.57 o                         
  13   5  18        418.63        644.97       523.88 o                         
  15   5  18       3814.69       3053.43       457.11 o                         
  17   5  18         86.26         63.13       485.73 o                         
  19   5  18        732.89        197.85       523.40 o                         
 -18   6  18        151.21         83.75       652.72 o                         
 -16   6  18       1052.24        779.22       655.20 o                         
 -14   6  18       5094.48       5729.76      1252.26 o                         
 -12   6  18        410.44        604.54       611.41 o                         
 -10   6  18        713.16       1051.81       599.07 o                         
  -8   6  18        161.67        695.95       609.21 o                         
  -6   6  18       2158.76       1710.70       530.54 o                         
  -4   6  18          3.04        321.23       457.34 o                         
  -2   6  18       2129.61       1673.05       424.92 o                         
   0   6  18       3320.05       4125.88       427.27 o                         
   2   6  18         86.66         32.49       460.68 o                         
   4   6  18         24.16        462.19       425.56 o                         
   6   6  18       4382.73       4212.25       560.46 o                         
   8   6  18       2985.59       1852.84      1129.72 o                         
  10   6  18         51.99        111.39       684.91 o                         
  12   6  18       1549.10       1415.98       582.55 o                         
  14   6  18        401.24       -276.41       700.12 o                         
 -13   7  18        380.78        532.97       651.89 o                         
 -11   7  18         62.15       -324.35       668.85 o                         
  -9   7  18        500.37        432.39       662.26 o                         
  -7   7  18       1771.46       1608.14       539.12 o                         
  -5   7  18        499.79        -65.29       494.15 o                         
  -3   7  18       1889.58       1074.06       474.96 o                         
  -1   7  18        236.02        178.09       460.35 o                         
   1   7  18       1827.46       1834.61       416.28 o                         
   3   7  18          4.78       -146.09       422.70 o                         
   5   7  18       3038.28       2677.37       491.45 o                         
   7   7  18        104.17          3.42       494.16 o                         
   9   7  18       1424.90        503.86       565.85 o                         
 -29   1  19          7.25        252.51       470.35 o                         
 -27   1  19       4685.87       4792.17       408.48 o                         
 -25   1  19       5538.97       6003.15       480.82 o                         
 -23   1  19        489.52        696.26       378.09 o                         
 -21   1  19        668.05       1271.61       297.25 o                         
 -19   1  19      35100.72      37823.17       676.21 o                         
 -17   1  19      14114.81      16123.44       677.48 o                         
 -15   1  19         32.41        221.74       431.56 o                         
 -13   1  19      25349.48      25553.62       531.04 o                         
 -11   1  19       7618.43       8117.46       429.11 o                         
  -9   1  19      19320.65      21342.92       462.47 o                         
  -7   1  19       1909.30       2236.95       342.34 o                         
  -5   1  19     103324.29     102256.45       783.03 o                         
  -3   1  19        584.68       1451.74       475.31 o                         
  -1   1  19      10118.49       9683.44       446.12 o                         
   1   1  19       1905.97       1836.78       399.15 o                         
   3   1  19      94564.22      95729.08      1263.44 o                         
   5   1  19      10198.76       9372.93       482.60 o                         
   7   1  19       5218.45       5787.69       543.09 o                         
   9   1  19        574.93        434.45       413.37 o                         
  11   1  19       5430.65       5670.90       403.80 o                         
  13   1  19       2912.83       3629.85       440.09 o                         
  15   1  19      33380.06      37108.21      1598.96 o                         
  17   1  19       2951.02       3469.89       815.32 o                         
  19   1  19       1795.22       2322.57       450.12 o                         
  21   1  19       4955.46       4201.17       488.55 o                         
  23   1  19       7139.91       6519.81      1804.69 o                         
  25   1  19       7301.98       7019.53       561.72 o                         
 -28   2  19         49.26        -91.07       394.90 o                         
 -26   2  19       1187.04        456.06       397.57 o                         
 -24   2  19        401.91        560.36       358.08 o                         
 -22   2  19      12576.59      11602.24      1401.11 o                         
 -20   2  19       4955.27       4847.86       374.67 o                         
 -18   2  19       2415.32       2419.91       384.87 o                         
 -16   2  19        247.23       -218.35       382.68 o                         
 -14   2  19      34649.62      32667.59       503.07 o                         
 -12   2  19      17609.12      16875.47       676.37 o                         
 -10   2  19      38125.43      35592.98       725.50 o                         
  -8   2  19       6675.14       6904.72       437.93 o                         
  -6   2  19      28957.43      26202.65       543.55 o                         
  -4   2  19        170.67         66.09       446.84 o                         
  -2   2  19      52753.56      46329.25       896.49 o                         
   0   2  19      53559.93      48799.90       927.64 o                         
   2   2  19       6616.93       6061.80       548.62 o                         
   4   2  19      17513.52      17592.05       517.84 o                         
   6   2  19      20626.98      18052.61       657.48 o                         
   8   2  19      32659.35      31495.82       495.56 o                         
  10   2  19        524.51       1028.95       408.63 o                         
  12   2  19      11279.76      11298.91       443.86 o                         
  14   2  19       2501.05       2094.11       384.87 o                         
  16   2  19       6628.15       6372.76       389.17 o                         
  18   2  19        218.96        368.64       349.65 o                         
  20   2  19      13535.37      13464.21       491.87 o                         
  22   2  19       1770.54       1164.69       427.37 o                         
  24   2  19       3882.28       2740.13       394.71 o                         
 -27   3  19         66.47        -57.59       434.60 o                         
 -25   3  19        274.56        -47.39       403.09 o                         
 -23   3  19       1017.04       1760.80       432.86 o                         
 -21   3  19       1042.31        502.34       442.53 o                         
 -19   3  19        700.34       1106.48       431.25 o                         
 -17   3  19         83.69        768.12       418.42 o                         
 -15   3  19       3361.26       3346.54       438.89 o                         
 -13   3  19        981.15        885.01       394.83 o                         
 -11   3  19         47.73       1407.12       398.02 o                         
  -9   3  19      10079.73      10538.97       893.98 o                         
  -7   3  19        439.99       1473.50       442.42 o                         
  -5   3  19       1795.46       5115.95       450.63 o                         
  -3   3  19      16597.17      17176.02       571.93 o                         
  -1   3  19       3184.37       4714.81       535.01 o                         
   1   3  19       4488.86       4915.04       531.59 o                         
   3   3  19        265.47       3464.20       564.95 o                         
   5   3  19        179.12        641.76       521.70 o                         
   7   3  19       2286.89       3360.96       452.83 o                         
   9   3  19       2012.13       2917.11       441.93 o                         
  11   3  19       6922.02       8169.09       537.74 o                         
  13   3  19        336.74        268.78       350.97 o                         
  15   3  19        379.83        770.47       366.17 o                         
  17   3  19        188.16        593.11       375.23 o                         
  19   3  19       1755.56       1479.53       402.28 o                         
  21   3  19       1845.52       1624.17       410.87 o                         
  23   3  19       1359.12        854.90       537.31 o                         
 -26   4  19        397.99        209.65       710.35 o                         
 -24   4  19       6158.26       5084.14      1515.11 o                         
 -22   4  19       6545.98       5224.31       723.57 o                         
 -20   4  19          1.81        130.94       356.29 o                         
 -18   4  19        481.18        440.08       446.12 o                         
 -16   4  19       4757.46       4240.07       418.26 o                         
 -14   4  19      13836.09      13918.63       546.67 o                         
 -12   4  19       6673.17       6587.46       418.34 o                         
 -10   4  19       8088.30       7075.66       774.16 o                         
  -8   4  19       2454.43       2381.73       463.95 o                         
  -6   4  19       6937.20       7355.42       439.96 o                         
  -4   4  19        352.58        776.08       446.10 o                         
  -2   4  19      45397.30      43121.22       595.08 o                         
   0   4  19      52785.27      47733.71      8245.52 o                         
   2   4  19       1584.99       1283.02       501.15 o                         
   4   4  19       4118.27       4548.56       633.08 o                         
   6   4  19       3972.88       5032.68       886.59 o                         
   8   4  19       9520.75       9569.39       536.04 o                         
  10   4  19       1758.14       1915.54       422.96 o                         
  12   4  19       2451.65       2536.89       442.03 o                         
  14   4  19        639.50        505.67       433.11 o                         
  16   4  19       3895.42       4195.49       405.24 o                         
  18   4  19        373.95        343.79       392.60 o                         
  20   4  19       9100.73       8129.56      1027.24 o                         
 -23   5  19        391.01        566.60       475.35 o                         
 -21   5  19        568.76        714.52       471.72 o                         
 -19   5  19       8087.94      10510.57       939.63 o                         
 -17   5  19      17497.08      19066.60       866.50 o                         
 -15   5  19       4934.35       5318.72       543.43 o                         
 -13   5  19       2174.05       2569.80       512.81 o                         
 -11   5  19        140.63         73.12       493.35 o                         
  -9   5  19      21872.51      22096.36       595.00 o                         
  -7   5  19       4647.77       5324.62       483.62 o                         
  -5   5  19       9485.54      10195.33       438.34 o                         
  -3   5  19        859.41       1043.85       417.77 o                         
  -1   5  19      12927.86      13442.87       463.71 o                         
   1   5  19        388.47          1.38       377.18 o                         
   3   5  19      18596.94      20949.42       580.83 o                         
   5   5  19       6141.40       5678.57       513.48 o                         
   7   5  19       4307.64       4541.78       698.22 o                         
   9   5  19        174.58        -94.02       524.19 o                         
  11   5  19      11675.93      14231.17       715.74 o                         
  13   5  19        485.15        479.68       542.42 o                         
  15   5  19       6648.62       6832.81      1118.69 o                         
  17   5  19      13689.44      12405.87       728.92 o                         
  19   5  19       3654.27       2931.97       498.99 o                         
 -18   6  19        227.68        574.94       643.44 o                         
 -16   6  19       3548.79       3884.61       587.73 o                         
 -14   6  19       1151.20       1449.12       625.64 o                         
 -12   6  19       1135.93        545.15       600.22 o                         
 -10   6  19        173.38         56.58       590.90 o                         
  -8   6  19        126.90       -512.30       602.92 o                         
  -6   6  19        223.97        378.51       525.98 o                         
  -4   6  19        192.48        479.16       481.40 o                         
  -2   6  19        629.46        347.24       416.19 o                         
   0   6  19        376.78         31.11       402.93 o                         
   2   6  19        636.48        743.39       406.19 o                         
   4   6  19       8989.05       8148.45       488.02 o                         
   6   6  19        170.45        153.22       545.08 o                         
   8   6  19        316.50        353.68       673.05 o                         
  10   6  19        401.34        442.16       644.50 o                         
  12   6  19        798.90        891.54       535.07 o                         
  14   6  19         45.78        522.54       651.74 o                         
 -11   7  19        557.11       -581.43       653.87 o                         
  -9   7  19       4500.73       4969.80       565.84 o                         
  -7   7  19       5121.45       4858.12       532.70 o                         
  -5   7  19       7890.23       9148.28       499.37 o                         
  -3   7  19        200.41          0.60       460.43 o                         
  -1   7  19       3355.20       3520.82       638.03 o                         
   1   7  19       4937.41       4815.25       805.92 o                         
   3   7  19       5697.85       6318.59       840.89 o                         
   5   7  19        897.89        553.88       494.88 o                         
   7   7  19        495.67        211.91       509.99 o                         
 -30   0  20       1744.96       1729.73       674.38 o                         
 -28   0  20        247.53       1110.81       661.18 o                         
 -26   0  20       6697.57       7715.48      1672.23 o                         
 -24   0  20      30137.67      35014.54      5564.97 o                         
 -22   0  20       7515.99       9922.64       669.56 o                         
 -20   0  20       1664.58        975.68       447.54 o                         
 -18   0  20      47611.45      47137.00      1198.42 o                         
 -16   0  20      16024.59      17568.13       680.55 o                         
 -14   0  20      49071.24      53547.42       862.87 o                         
 -12   0  20        110.46        382.30       569.92 o                         
 -10   0  20      80339.62      83269.89      1361.29 o                         
  -8   0  20      31715.28      34651.11      1059.78 o                         
  -6   0  20      46969.44      48057.18       867.52 o                         
  -4   0  20         62.89        117.73       619.01 o                         
  -2   0  20      10151.59       9981.92       699.72 o                         
   0   0  20      42848.73      41430.82       860.00 o                         
   2   0  20      34299.76      31805.21       640.55 o                         
   4   0  20       1873.92        899.67       575.11 o                         
   6   0  20      12011.07      13540.39      1011.32 o                         
   8   0  20      76364.33      75968.72      4875.80 o                         
  10   0  20      28657.81      29338.27       726.41 o                         
  12   0  20      24158.90      29207.75       742.84 o                         
  14   0  20        238.94        334.62       558.63 o                         
  16   0  20       1500.66       1513.71       846.66 o                         
  18   0  20       3990.69       4727.93       625.01 o                         
  20   0  20      14376.72      15955.04       910.82 o                         
  22   0  20        286.04       -755.58       788.78 o                         
  24   0  20       6189.55       6801.08       943.12 o                         
 -29   1  20          3.23        148.89       418.13 o                         
 -27   1  20       2950.97       3123.62       433.11 o                         
 -25   1  20          6.89       -186.74       432.40 o                         
 -23   1  20         60.63        111.31       355.06 o                         
 -21   1  20        553.03        762.08       301.70 o                         
 -19   1  20       2361.40       1920.22       446.96 o                         
 -17   1  20      12505.96      12987.91       821.82 o                         
 -15   1  20       4758.64       4417.86       442.66 o                         
 -13   1  20      10966.42      10977.08       532.60 o                         
 -11   1  20       8392.61       8124.97       435.49 o                         
  -9   1  20      13458.34      13347.45       453.96 o                         
  -7   1  20       2980.98       2262.57       351.07 o                         
  -5   1  20      20531.77      18900.10       538.92 o                         
  -3   1  20        850.36       1008.96       504.03 o                         
  -1   1  20         72.79        182.48       440.78 o                         
   1   1  20       7797.10       7441.25       455.74 o                         
   3   1  20      14755.18      11729.90       573.91 o                         
   5   1  20        112.90        392.86       385.87 o                         
   7   1  20      30233.29      27234.62       845.99 o                         
   9   1  20        952.89       1452.58       378.01 o                         
  11   1  20       1119.36       1182.18       437.27 o                         
  13   1  20       1097.87       1051.80       513.63 o                         
  15   1  20       2534.67       2233.66       675.32 o                         
  17   1  20       1845.99       1566.74       468.26 o                         
  19   1  20         60.75         52.66       445.71 o                         
  21   1  20        440.48        909.85       458.48 o                         
  23   1  20       5155.59       5094.18       469.49 o                         
  25   1  20        477.71        127.64       553.15 o                         
 -28   2  20        908.29        892.85       418.17 o                         
 -26   2  20       7541.06       6774.85       497.00 o                         
 -24   2  20       7304.40       6998.54       759.36 o                         
 -22   2  20       2159.31       2972.55       535.58 o                         
 -20   2  20       4635.04       4970.48       376.34 o                         
 -18   2  20      11735.83      12415.72       494.09 o                         
 -16   2  20       1732.13       2036.55       441.97 o                         
 -14   2  20        750.13       2517.48       428.20 o                         
 -12   2  20       1166.54       1453.68       389.76 o                         
 -10   2  20       2109.43       5244.34       401.18 o                         
  -8   2  20      17912.33      18376.69       474.38 o                         
  -6   2  20      32952.90      34776.02       966.30 o                         
  -4   2  20        134.63        497.42       403.42 o                         
  -2   2  20      14978.56      18440.49       595.13 o                         
   0   2  20      40385.57      40423.13      1043.84 o                         
   2   2  20       9413.88       9126.03       546.05 o                         
   4   2  20       1306.85       2242.31       488.38 o                         
   6   2  20       9861.79      10980.79       528.43 o                         
   8   2  20        221.04        895.36       379.20 o                         
  10   2  20        481.36        954.13       464.17 o                         
  12   2  20        609.62        407.40       389.28 o                         
  14   2  20       1680.70       1556.95       425.92 o                         
  16   2  20        938.90        605.11       371.27 o                         
  18   2  20         37.60        -83.53       421.81 o                         
  20   2  20       7300.54       7628.63      1215.81 o                         
  22   2  20        175.81       -467.91       467.91 o                         
  24   2  20        114.97         52.60       437.66 o                         
 -27   3  20       6744.50       5473.73       515.02 o                         
 -25   3  20       3261.47       2989.63       462.68 o                         
 -23   3  20       4510.65       4930.67       441.94 o                         
 -21   3  20       2436.83       2201.91       425.83 o                         
 -19   3  20      15036.32      14362.44      1270.88 o                         
 -17   3  20      13725.12      11578.04       611.86 o                         
 -15   3  20       6274.37       5572.94       909.64 o                         
 -13   3  20       3888.00       3965.90       403.84 o                         
 -11   3  20      32284.24      30760.98       772.08 o                         
  -9   3  20       4519.65       4898.80       430.78 o                         
  -7   3  20      38517.57      35559.20       585.78 o                         
  -5   3  20      88001.79      85080.16      1303.51 o                         
  -3   3  20       2739.38       2131.45       492.16 o                         
  -1   3  20      31781.81      30155.50       610.25 o                         
   1   3  20       1744.74       1121.82       437.95 o                         
   3   3  20      35621.64      32599.49       638.81 o                         
   5   3  20       2542.66       2449.99       511.26 o                         
   7   3  20      18962.06      19128.87       500.42 o                         
   9   3  20       1593.74       2280.03       430.26 o                         
  11   3  20       8111.02       7047.88       433.75 o                         
  13   3  20        713.90        504.84       360.87 o                         
  15   3  20      11017.03       9784.11       429.76 o                         
  17   3  20       5027.46       4472.98       406.66 o                         
  19   3  20       2606.10       2177.81       476.36 o                         
  21   3  20       2759.46       2633.50       591.83 o                         
  23   3  20       4394.60       2566.59      1147.83 o                         
 -24   4  20         20.05        409.90       420.94 o                         
 -22   4  20      21802.59      23086.17       812.19 o                         
 -20   4  20        964.90        657.12       468.83 o                         
 -18   4  20        634.31        670.59       403.98 o                         
 -16   4  20        557.92        886.18       402.48 o                         
 -14   4  20       4629.86       5663.23       592.23 o                         
 -12   4  20        803.72        881.30       415.80 o                         
 -10   4  20       1863.19       3027.30       444.68 o                         
  -8   4  20       2055.70       2395.21       442.30 o                         
  -6   4  20       4399.23       5423.71       406.60 o                         
  -4   4  20      19125.61      21107.88       505.01 o                         
  -2   4  20      27066.87      30051.74       516.26 o                         
   0   4  20        277.61        772.98       478.08 o                         
   2   4  20       1829.96       1249.49       521.39 o                         
   4   4  20       3036.12       3115.86       518.94 o                         
   6   4  20      14529.02      16657.61       722.49 o                         
   8   4  20        579.03       1252.97       490.92 o                         
  10   4  20       2568.37       2418.09       428.06 o                         
  12   4  20       5469.58       5842.41       457.93 o                         
  14   4  20       3885.60       3966.65       438.77 o                         
  16   4  20        968.65       1065.35       399.07 o                         
  18   4  20       2059.40       1087.41       416.41 o                         
  20   4  20       1242.60       1270.71       400.96 o                         
 -21   5  20        552.31        930.28       581.40 o                         
 -19   5  20       1747.24       2340.54       919.29 o                         
 -17   5  20          6.59        -77.95       461.06 o                         
 -15   5  20        875.93       1384.57       518.31 o                         
 -13   5  20       3011.89       2989.28       536.49 o                         
 -11   5  20        124.83        113.48       500.69 o                         
  -9   5  20        141.44        105.00       454.40 o                         
  -7   5  20         92.56        207.19       395.88 o                         
  -5   5  20      11424.86      11410.60       427.43 o                         
  -3   5  20       2025.02       1985.84       396.70 o                         
  -1   5  20       1153.03        776.19       402.70 o                         
   1   5  20       1100.01       1119.12       404.57 o                         
   3   5  20       2041.72       1425.27       471.67 o                         
   5   5  20        531.68        526.99       529.31 o                         
   7   5  20         31.42        297.95       602.75 o                         
   9   5  20         82.81        137.25       506.12 o                         
  11   5  20        769.50       -434.34       597.68 o                         
  13   5  20        983.13       1384.34       632.98 o                         
  15   5  20       1250.31        667.32       494.75 o                         
  17   5  20       1616.50       1874.10       601.50 o                         
 -18   6  20       1405.48        853.10       634.18 o                         
 -16   6  20         22.35       -145.29       607.99 o                         
 -14   6  20      14313.27      15899.36       750.19 o                         
 -12   6  20         23.91         58.72       614.64 o                         
 -10   6  20      17008.56      18288.88      2755.79 o                         
  -8   6  20         37.96         51.49       483.16 o                         
  -6   6  20       6978.45       7291.38       499.90 o                         
  -4   6  20        670.73        383.15       393.31 o                         
  -2   6  20      22694.60      22881.21       483.04 o                         
   0   6  20        543.43        401.06       419.83 o                         
   2   6  20        414.70        204.84       425.39 o                         
   4   6  20       6318.90       5775.60       479.00 o                         
   6   6  20      12268.43      13879.08       602.46 o                         
   8   6  20       2484.98       2907.00       559.91 o                         
  10   6  20        794.68        468.90       761.74 o                         
  12   6  20       9891.53      11394.81       773.74 o                         
 -11   7  20        925.55       1425.90      1304.76 o                         
  -9   7  20       3185.40       3065.27       521.93 o                         
  -7   7  20       2839.01       1766.66       529.66 o                         
  -5   7  20       1464.95       1124.93       485.55 o                         
  -3   7  20         40.29       -204.25       460.44 o                         
  -1   7  20       2479.18       1562.95       503.22 o                         
   1   7  20        623.24        493.41       459.24 o                         
   3   7  20       2565.18       1829.74       459.67 o                         
   5   7  20          3.77         -2.18       490.77 o                         
 -29   1  21         26.42       -286.19       453.39 o                         
 -27   1  21       2961.66       2879.14       612.77 o                         
 -25   1  21        489.45        540.08       386.83 o                         
 -23   1  21       2269.80       2766.55       524.31 o                         
 -21   1  21       1344.43       1111.67       332.42 o                         
 -19   1  21      15452.27      14976.28       504.41 o                         
 -17   1  21       4370.06       4536.53       459.27 o                         
 -15   1  21         30.98        140.98       431.32 o                         
 -13   1  21       3071.90       3370.92       429.82 o                         
 -11   1  21      20060.51      20872.57       471.57 o                         
  -9   1  21       1164.13       1422.24       413.31 o                         
  -7   1  21         28.17        129.40       401.98 o                         
  -5   1  21      10308.04      10873.43       583.76 o                         
  -3   1  21       8837.06       7262.00       534.40 o                         
  -1   1  21       5136.52       5319.39       452.41 o                         
   1   1  21        360.29        340.12       399.20 o                         
   3   1  21       5030.59       4497.66       407.56 o                         
   5   1  21       2687.52       3755.36       352.09 o                         
   7   1  21       6245.45       8153.58       456.83 o                         
   9   1  21       2209.72       2571.34       443.33 o                         
  11   1  21       1005.60       1181.94       444.05 o                         
  13   1  21       3202.86       4653.87       859.75 o                         
  15   1  21        585.97        930.49       609.34 o                         
  17   1  21       1054.29        515.02       513.16 o                         
  19   1  21        125.45        357.42       461.22 o                         
  21   1  21       1692.71       1910.73       481.55 o                         
  23   1  21          0.17        559.40       434.22 o                         
 -28   2  21       1107.60        608.93       333.42 o                         
 -26   2  21       1110.43       1071.59       538.18 o                         
 -24   2  21        620.55        567.70       525.32 o                         
 -22   2  21       1628.72       1459.37       388.96 o                         
 -20   2  21        143.50        316.87       424.75 o                         
 -18   2  21       3054.22       3148.04       639.19 o                         
 -16   2  21       2611.26       2176.63       431.36 o                         
 -14   2  21       7322.90       7693.52       424.68 o                         
 -12   2  21       1007.90       1612.99       377.35 o                         
 -10   2  21       7419.41       6667.28       420.76 o                         
  -8   2  21       3034.79       3099.05       415.99 o                         
  -6   2  21       8721.38       7551.51       385.77 o                         
  -4   2  21        969.69        845.63       474.70 o                         
  -2   2  21       4507.09       3948.76       529.15 o                         
   0   2  21          1.69        101.36       494.55 o                         
   2   2  21       4753.61       4329.61       526.67 o                         
   4   2  21       2237.31       1860.42       506.11 o                         
   6   2  21        589.95        674.92       415.45 o                         
   8   2  21       4024.65       3690.37       433.52 o                         
  10   2  21       1159.94       1118.13       477.60 o                         
  12   2  21         54.37       -346.49       428.07 o                         
  14   2  21        308.24        487.88       363.92 o                         
  16   2  21          4.30        172.51       365.20 o                         
  18   2  21        436.99        120.53       434.08 o                         
  20   2  21        220.45        519.51       399.12 o                         
  22   2  21        734.71        478.23       433.70 o                         
 -27   3  21        104.83        516.55       482.83 o                         
 -25   3  21        128.37       -159.25       455.27 o                         
 -23   3  21       1948.94       1432.75       554.62 o                         
 -21   3  21       2014.51       2288.45       522.39 o                         
 -19   3  21         65.93        249.30       439.07 o                         
 -17   3  21        193.75        375.37       387.18 o                         
 -15   3  21       4878.89       5836.65       439.95 o                         
 -13   3  21       4464.55       4738.88       395.87 o                         
 -11   3  21       2570.79       3157.70       447.71 o                         
  -9   3  21        151.73          4.94       456.48 o                         
  -7   3  21       7214.94       8223.85       735.30 o                         
  -5   3  21       2215.80       2908.01       435.59 o                         
  -3   3  21        164.49        144.26       518.14 o                         
  -1   3  21        291.99        840.40       490.77 o                         
   1   3  21       1398.09       1598.36       436.23 o                         
   3   3  21          2.01        246.71       517.16 o                         
   5   3  21       4884.24       6001.23       535.03 o                         
   7   3  21        870.55       1067.41       493.75 o                         
   9   3  21         16.03        135.64       414.76 o                         
  11   3  21       1877.69       2518.09       412.59 o                         
  13   3  21       8999.77       9241.14       424.73 o                         
  15   3  21         47.88        248.85       374.99 o                         
  17   3  21        256.82        695.32       455.78 o                         
  19   3  21        357.53        450.03       464.01 o                         
  21   3  21       1022.86        740.41       484.82 o                         
 -24   4  21        273.06        582.56       506.17 o                         
 -22   4  21       1643.15        343.46       562.35 o                         
 -20   4  21         49.96        -66.54       446.77 o                         
 -18   4  21       1323.26        973.35       394.03 o                         
 -16   4  21        873.05        759.11       462.91 o                         
 -14   4  21       1292.56       1598.97       439.06 o                         
 -12   4  21         22.17         70.45       416.56 o                         
 -10   4  21        434.93        309.02       395.02 o                         
  -8   4  21        109.82        709.24       423.84 o                         
  -6   4  21       1933.37       2238.47       387.71 o                         
  -4   4  21       4837.26       4183.20       440.83 o                         
  -2   4  21        570.63        488.43       364.88 o                         
   0   4  21       5486.02       5627.36       505.91 o                         
   2   4  21       2367.72       1420.32       567.11 o                         
   4   4  21        489.17        909.70       512.72 o                         
   6   4  21        813.54        682.72       521.34 o                         
   8   4  21       1147.00        773.08       479.08 o                         
  10   4  21        364.30        908.98       504.52 o                         
  12   4  21        412.35       -268.49       423.10 o                         
  14   4  21         46.23       -389.42       415.36 o                         
  16   4  21       1736.07       1616.16       446.94 o                         
  18   4  21       1232.03        831.60       398.33 o                         
  20   4  21         95.61        -44.69       398.74 o                         
 -21   5  21        400.84        168.82       533.19 o                         
 -19   5  21        455.24        387.03       490.02 o                         
 -17   5  21       3787.98       4354.72       533.02 o                         
 -15   5  21       8357.07       7102.73       923.98 o                         
 -13   5  21          1.34        -41.07       497.45 o                         
 -11   5  21         31.18        711.64       504.89 o                         
  -9   5  21       7508.32       7252.15       509.47 o                         
  -7   5  21       8422.56       8253.28       431.80 o                         
  -5   5  21        130.58       -376.78       376.78 o                         
  -3   5  21       1174.20       1255.36       392.83 o                         
  -1   5  21        113.65        234.49       409.33 o                         
   1   5  21         33.96         65.36       407.79 o                         
   3   5  21       1185.93        759.36       495.08 o                         
   5   5  21        522.93       1565.43       512.04 o                         
   7   5  21        225.48        807.08       667.12 o                         
   9   5  21         45.42        177.36       489.80 o                         
  11   5  21       2837.08       3603.93       602.41 o                         
  13   5  21       1224.25       1287.44       522.56 o                         
  15   5  21          3.29        301.92       478.90 o                         
  17   5  21        168.28        754.35       478.60 o                         
 -16   6  21         95.19       -517.73       642.76 o                         
 -14   6  21        512.11       1017.41      1008.18 o                         
 -12   6  21       2337.18        993.70       646.49 o                         
 -10   6  21        615.12        887.76       662.25 o                         
  -8   6  21       2643.15       2554.88       506.57 o                         
  -6   6  21        613.82       1177.60       465.95 o                         
  -4   6  21       3873.70       2693.96       446.44 o                         
  -2   6  21        545.95        537.79       396.34 o                         
   0   6  21       2394.06       1666.98       415.98 o                         
   2   6  21        283.21        -80.94       409.28 o                         
   4   6  21        562.41        779.17       450.80 o                         
   6   6  21       3206.79       3105.16       593.54 o                         
   8   6  21       1410.03        645.83       560.25 o                         
  10   6  21       2140.25       1612.19       675.45 o                         
  12   6  21         31.50        591.86       698.15 o                         
  -9   7  21       3180.47       2909.59       570.62 o                         
  -7   7  21          8.27       -195.82       512.37 o                         
  -5   7  21         15.26        352.34       471.89 o                         
  -3   7  21        664.35        453.81       491.71 o                         
  -1   7  21        847.35        744.45       518.61 o                         
   1   7  21       1406.78       1810.90       492.82 o                         
   3   7  21       1929.24       1561.15       474.57 o                         
 -28   0  22         77.19        150.21       493.15 o                         
 -26   0  22       2085.95       2489.52       587.88 o                         
 -24   0  22       1608.59       2440.23      1020.30 o                         
 -22   0  22       2267.27       2838.23       756.47 o                         
 -20   0  22        959.75        770.83       572.99 o                         
 -18   0  22      10493.19       8988.34       638.92 o                         
 -16   0  22       4417.72       4692.59      1419.17 o                         
 -14   0  22       4241.60       3994.30       592.69 o                         
 -12   0  22        543.38        620.27       640.96 o                         
 -10   0  22      20807.13      20665.27       892.42 o                         
  -8   0  22        176.78         78.04       600.53 o                         
  -6   0  22         79.96         47.56       775.32 o                         
  -4   0  22       1976.60       1977.54       671.33 o                         
  -2   0  22      17341.06      17434.59      1543.91 o                         
   0   0  22         94.87         -6.72       648.91 o                         
   2   0  22       3580.85       3302.19       533.96 o                         
   4   0  22       7815.88       8693.85       478.56 o                         
   6   0  22        442.80        564.80       467.76 o                         
   8   0  22       9343.02       8153.80       630.52 o                         
  10   0  22      48577.75      51030.79      2350.63 o                         
  12   0  22       8950.53       9826.43       692.82 o                         
  14   0  22       5481.69       6236.94      1127.08 o                         
  16   0  22        372.50        866.85       841.72 o                         
  18   0  22       3714.55       3851.46       886.59 o                         
  20   0  22       4717.06       5449.35       909.47 o                         
  22   0  22         15.62       -103.20       648.49 o                         
  24   0  22       6065.23       6894.41       900.95 o                         
 -27   1  22        387.91        620.02       396.18 o                         
 -25   1  22        284.54       -206.95       354.36 o                         
 -23   1  22         81.22        -52.70       375.32 o                         
 -21   1  22          1.15        243.65       422.42 o                         
 -19   1  22         10.88       -414.41       414.41 o                         
 -17   1  22        734.39       1181.83       408.80 o                         
 -15   1  22        433.45        200.85       410.90 o                         
 -13   1  22       4695.74       5150.30       447.93 o                         
 -11   1  22         67.71        673.74       385.41 o                         
  -9   1  22        189.76        180.74       352.94 o                         
  -7   1  22       6934.11       6243.43       348.56 o                         
  -5   1  22       5291.67       5705.83       629.87 o                         
  -3   1  22        646.88        679.79       467.95 o                         
  -1   1  22       2446.97       2896.38       504.36 o                         
   1   1  22        217.54         46.09       504.78 o                         
   3   1  22        767.90        886.20       421.77 o                         
   5   1  22          0.96       -190.02       412.47 o                         
   7   1  22         84.16        243.95       427.09 o                         
   9   1  22       1794.16       2527.81       441.81 o                         
  11   1  22        495.82       -174.30       524.86 o                         
  13   1  22        155.98        317.00       396.86 o                         
  15   1  22       1029.38       1042.82       418.87 o                         
  17   1  22        120.74       -231.18       410.26 o                         
  19   1  22        576.91        116.96       415.13 o                         
  21   1  22        816.32        645.89       458.35 o                         
  23   1  22       1897.17       1401.53       465.26 o                         
 -28   2  22         16.11       -122.52       380.06 o                         
 -26   2  22       1215.81        673.29       468.31 o                         
 -24   2  22        305.48        352.76       448.05 o                         
 -22   2  22        349.98        298.50       445.42 o                         
 -20   2  22       1883.00       1973.73       430.65 o                         
 -18   2  22        676.79        986.63       414.12 o                         
 -16   2  22        526.45        571.33       415.19 o                         
 -14   2  22         11.44         20.85       397.95 o                         
 -12   2  22       1052.56       1243.99       387.37 o                         
 -10   2  22       8464.91      10229.06       442.87 o                         
  -8   2  22          5.03        509.48       413.83 o                         
  -6   2  22          3.01         10.31       393.27 o                         
  -4   2  22         98.43          1.63       517.01 o                         
  -2   2  22       7269.05       8339.35       560.08 o                         
   0   2  22       1412.11       1618.84       509.98 o                         
   2   2  22       2456.75       3030.05       440.88 o                         
   4   2  22       6323.03       6495.90       509.96 o                         
   6   2  22       3691.70       3493.51       412.68 o                         
   8   2  22       3200.99       3902.65       425.37 o                         
  10   2  22        794.23        702.37       390.50 o                         
  12   2  22       1510.38       1288.20       420.83 o                         
  14   2  22        379.29        512.79       376.52 o                         
  16   2  22       1320.69        921.92       379.10 o                         
  18   2  22       1611.49       1378.51       498.14 o                         
  20   2  22        196.52        394.27       484.86 o                         
  22   2  22        510.07        279.08       396.42 o                         
 -25   3  22          7.14         70.31       478.75 o                         
 -23   3  22          3.85        986.22       444.36 o                         
 -21   3  22         38.98        -82.05       484.15 o                         
 -19   3  22       1238.10        750.81       420.37 o                         
 -17   3  22        171.03       -166.75       394.18 o                         
 -15   3  22      10029.07       9945.90       435.35 o                         
 -13   3  22       4079.89       4316.67       434.13 o                         
 -11   3  22         14.64        661.13       520.27 o                         
  -9   3  22          7.10        347.58       395.77 o                         
  -7   3  22      10831.72      11139.00       554.67 o                         
  -5   3  22      14796.22      14351.02       453.99 o                         
  -3   3  22       1037.63        830.21       517.35 o                         
  -1   3  22       3009.97       3654.84       511.40 o                         
   1   3  22       3562.78       2919.61       444.34 o                         
   3   3  22       3843.13       4185.54       530.92 o                         
   5   3  22       6248.94       5760.43       529.09 o                         
   7   3  22       7382.14       8250.90       498.36 o                         
   9   3  22        460.28        608.32       403.26 o                         
  11   3  22        490.62        799.12       408.48 o                         
  13   3  22        401.40        668.43       387.68 o                         
  15   3  22      11514.22      10978.88       551.31 o                         
  17   3  22        901.51       1055.39       451.78 o                         
  19   3  22       3780.83       3578.36       428.30 o                         
  21   3  22        151.56        224.44       493.64 o                         
 -24   4  22        327.83        268.29       481.16 o                         
 -22   4  22        544.76        661.44       523.44 o                         
 -20   4  22         36.86        110.07       468.53 o                         
 -18   4  22        188.94        121.49       424.58 o                         
 -16   4  22         41.66         77.40       470.17 o                         
 -14   4  22        807.84        992.73       453.92 o                         
 -12   4  22        678.17        691.86       422.60 o                         
 -10   4  22         14.24         85.28       406.08 o                         
  -8   4  22       8000.71       9083.20       609.27 o                         
  -6   4  22         72.30        224.81       360.50 o                         
  -4   4  22       1014.62       1148.36       372.19 o                         
  -2   4  22       3729.71       3226.75       688.07 o                         
   0   4  22       1343.60       2558.46       466.90 o                         
   2   4  22       2821.79       3007.12       429.66 o                         
   4   4  22         24.79        -74.84       512.97 o                         
   6   4  22        954.33        681.80       477.37 o                         
   8   4  22        964.82       1732.10       490.60 o                         
  10   4  22         43.81        499.36       484.88 o                         
  12   4  22       7064.13       6908.92       447.47 o                         
  14   4  22        292.78        520.65       421.88 o                         
  16   4  22        597.00        858.17       437.21 o                         
  18   4  22         28.91        346.96       448.80 o                         
 -21   5  22       1020.60       1398.99       553.83 o                         
 -19   5  22        138.52        227.14       488.84 o                         
 -17   5  22        589.41        461.31       528.27 o                         
 -15   5  22       2362.41       1965.91       518.77 o                         
 -13   5  22        662.29       1024.88       504.41 o                         
 -11   5  22         47.20        101.55       498.16 o                         
  -9   5  22       1028.27       1737.27       484.85 o                         
  -7   5  22       6876.69       6944.48       440.13 o                         
  -5   5  22        368.64        520.90       376.65 o                         
  -3   5  22        180.66        448.50       410.55 o                         
  -1   5  22       4929.58       3767.21       434.20 o                         
   1   5  22         51.45        559.33       521.91 o                         
   3   5  22        411.45       -199.19       542.91 o                         
   5   5  22       5078.42       5368.20       580.21 o                         
   7   5  22       1653.96       2093.36       532.82 o                         
   9   5  22        359.45        192.65       519.04 o                         
  11   5  22        112.10       -250.40       630.18 o                         
  13   5  22       2630.53       2415.95      1022.50 o                         
  15   5  22        989.85       1369.28       531.01 o                         
 -16   6  22          4.23        226.68       613.19 o                         
 -14   6  22        106.65        524.09       632.28 o                         
 -12   6  22       5277.24       5261.90       630.23 o                         
 -10   6  22       5717.71       6143.57       729.10 o                         
  -8   6  22          3.96        253.51       467.14 o                         
  -6   6  22        260.62        562.57       477.91 o                         
  -4   6  22       1908.31       1445.78       415.02 o                         
  -2   6  22       2722.09       2263.20       404.12 o                         
   0   6  22          3.83       -253.21       428.52 o                         
   2   6  22       1637.62       1457.05       435.21 o                         
   4   6  22        237.63        646.84       459.30 o                         
   6   6  22       1800.10       2074.33       565.08 o                         
   8   6  22         51.67        176.51       572.62 o                         
  10   6  22       5192.93       5789.09       558.51 o                         
  -5   7  22       3234.71       2090.22       965.20 o                         
  -3   7  22       1901.35       1722.88       820.14 o                         
  -1   7  22       1344.05       1289.15       820.16 o                         
   1   7  22        486.29        132.57       472.72 o                         
 -27   1  23       6757.95       6571.17       510.40 o                         
 -25   1  23        151.48       -115.75       382.03 o                         
 -23   1  23       7560.61       8668.77       537.78 o                         
 -21   1  23         15.88         47.49       422.61 o                         
 -19   1  23      14840.04      14611.73       480.04 o                         
 -17   1  23       3328.12       3975.03       428.72 o                         
 -15   1  23      16129.64      17352.82       550.60 o                         
 -13   1  23      24746.11      25345.82       537.65 o                         
 -11   1  23      18720.54      17855.90       466.07 o                         
  -9   1  23       1266.61       1188.70       397.47 o                         
  -7   1  23      28380.14      32337.45       602.10 o                         
  -5   1  23      12162.08      13263.30       581.94 o                         
  -3   1  23      21123.82      20251.93       564.43 o                         
  -1   1  23       8253.97       9360.27       571.94 o                         
   1   1  23       8659.47       9754.67       534.72 o                         
   3   1  23       8576.19       8264.42       428.41 o                         
   5   1  23       5169.15       5583.18       434.72 o                         
   7   1  23      30056.14      32419.44      1058.47 o                         
   9   1  23        814.69        699.81       398.79 o                         
  11   1  23       4546.51       5377.07       498.55 o                         
  13   1  23       1317.60       1726.01       714.20 o                         
  15   1  23      37658.00      39705.91      2082.33 o                         
  17   1  23        299.31        181.50       415.46 o                         
  19   1  23       7152.06       7608.26      1783.40 o                         
  21   1  23       2607.27       1745.63       466.99 o                         
  23   1  23       2939.87       1198.15       504.88 o                         
 -26   2  23        842.58        264.49       588.29 o                         
 -24   2  23       2614.60       1518.29       452.80 o                         
 -22   2  23       3495.60       3368.33       567.96 o                         
 -20   2  23       4957.67       4155.04       445.43 o                         
 -18   2  23       9136.25       8770.07       538.48 o                         
 -16   2  23       5469.87       5776.14       453.63 o                         
 -14   2  23       8018.01       7998.61       417.59 o                         
 -12   2  23      17443.77      15517.82       436.46 o                         
 -10   2  23      54140.95      50055.54      1108.33 o                         
  -8   2  23        267.71         87.19       430.55 o                         
  -6   2  23      15567.55      15546.39       462.46 o                         
  -4   2  23       4994.90       4252.60       543.69 o                         
  -2   2  23      38234.07      36651.81       732.22 o                         
   0   2  23        572.83        974.88       499.57 o                         
   2   2  23      56623.73      53965.89       609.80 o                         
   4   2  23       3858.86       4810.30       502.13 o                         
   6   2  23       1886.87       2006.94       428.92 o                         
   8   2  23       1486.85       1222.03       382.25 o                         
  10   2  23       1329.48       1378.38       394.52 o                         
  12   2  23       4070.11       4854.19       387.68 o                         
  14   2  23       3589.31       3853.23       421.16 o                         
  16   2  23       8004.08       8850.98       554.53 o                         
  18   2  23      15443.68      14105.76       998.70 o                         
  20   2  23       7903.75       7565.28       549.56 o                         
  22   2  23       3600.82       3786.21       505.78 o                         
 -25   3  23        613.35        218.05       464.54 o                         
 -23   3  23       1396.73       1303.30       465.00 o                         
 -21   3  23        459.21        -33.84       445.35 o                         
 -19   3  23        129.83        621.05       434.53 o                         
 -17   3  23        390.58        855.26       380.13 o                         
 -15   3  23       1061.12       3036.43       369.60 o                         
 -13   3  23        249.05        429.92       387.84 o                         
 -11   3  23       6239.07       6126.33       780.65 o                         
  -9   3  23       5212.25       4914.99       391.90 o                         
  -7   3  23       1199.78       2904.48       413.51 o                         
  -5   3  23       1245.65       2000.59       415.72 o                         
  -3   3  23        914.29       1354.02       447.48 o                         
  -1   3  23        565.26       1201.73       514.61 o                         
   1   3  23       1407.53       1680.49       431.91 o                         
   3   3  23       8852.59       9296.20       527.24 o                         
   5   3  23       1723.89       2725.74       469.93 o                         
   7   3  23        704.73        843.05       481.72 o                         
   9   3  23         67.60       -279.19       474.22 o                         
  11   3  23        427.98        594.49       603.97 o                         
  13   3  23       1939.15       1815.08       428.74 o                         
  15   3  23         79.82        284.18       400.32 o                         
  17   3  23         22.68        681.04       443.75 o                         
  19   3  23       2160.55       1866.31       444.00 o                         
 -22   4  23         42.32       -144.73       525.51 o                         
 -20   4  23       3200.42       2556.78       532.66 o                         
 -18   4  23       6861.46       6211.98       488.64 o                         
 -16   4  23       1988.68       1700.84       492.94 o                         
 -14   4  23       1939.60       1832.46       461.80 o                         
 -12   4  23      11624.26      10775.37       595.03 o                         
 -10   4  23      25998.79      23556.15       525.06 o                         
  -8   4  23        272.23        839.05       352.57 o                         
  -6   4  23       5789.12       6060.47       385.92 o                         
  -4   4  23       2391.60       1588.45       362.44 o                         
  -2   4  23       4536.07       4330.05       410.98 o                         
   0   4  23        276.78        626.91       467.76 o                         
   2   4  23       8612.83       8338.29       457.01 o                         
   4   4  23       1812.39       2372.24       557.03 o                         
   6   4  23       1859.69       1559.62       513.11 o                         
   8   4  23        141.89          1.01       483.83 o                         
  10   4  23      17421.50      16587.87       562.81 o                         
  12   4  23       4020.07       4477.73       438.28 o                         
  14   4  23       2780.76       2806.29       447.86 o                         
  16   4  23        972.49       1117.99       442.43 o                         
  18   4  23       2103.78       2449.64       541.47 o                         
 -19   5  23       1052.07       1375.32       539.07 o                         
 -17   5  23          3.45        516.60       527.63 o                         
 -15   5  23      16757.94      16772.54       747.35 o                         
 -13   5  23       4487.65       4270.71       508.47 o                         
 -11   5  23       1634.98       1536.98       491.67 o                         
  -9   5  23       2909.51       2540.37       425.72 o                         
  -7   5  23      16132.56      17853.34       463.86 o                         
  -5   5  23        440.31        210.27       394.45 o                         
  -3   5  23       1003.87        927.17       420.31 o                         
  -1   5  23       1266.41       1598.97       417.36 o                         
   1   5  23       5739.64       6275.33       530.64 o                         
   3   5  23       4804.16       6038.81       840.61 o                         
   5   5  23      12377.21      13255.38       612.58 o                         
   7   5  23      13088.29      14534.47       854.91 o                         
   9   5  23         79.12       -211.01       528.40 o                         
  11   5  23      10176.30      10478.19      1242.39 o                         
  13   5  23       4217.87       4086.63       568.15 o                         
  15   5  23       6309.43       5229.66      1159.39 o                         
 -14   6  23       1848.33       1669.60       622.24 o                         
 -12   6  23        223.28       -336.00       606.59 o                         
 -10   6  23       1786.44       1207.98       521.02 o                         
  -8   6  23        129.36        124.58       510.69 o                         
  -6   6  23       1050.51        756.49       465.86 o                         
  -4   6  23        781.93       1234.32       404.98 o                         
  -2   6  23        926.64        659.09       373.45 o                         
   0   6  23        818.60        450.73       442.96 o                         
   2   6  23        154.58        245.77       449.05 o                         
   4   6  23        313.46        173.79       418.96 o                         
   6   6  23       2444.42        735.40       987.22 o                         
   8   6  23         31.51        -88.85       536.12 o                         
  10   6  23         24.31        -88.15       546.71 o                         
 -28   0  24       1601.32       1681.48       783.05 o                         
 -26   0  24       1187.58        604.11       680.20 o                         
 -24   0  24      33264.83      29949.56      4783.37 o                         
 -22   0  24       1723.76       2315.50      1060.68 o                         
 -20   0  24      18748.12      20100.62      2306.21 o                         
 -18   0  24      18491.30      18065.23       736.28 o                         
 -16   0  24       7347.50       7664.47       618.10 o                         
 -14   0  24       9517.95       9268.61       628.30 o                         
 -12   0  24      38411.91      41478.37      1799.20 o                         
 -10   0  24       6575.17       7211.77       627.25 o                         
  -8   0  24        720.77       1249.23       465.91 o                         
  -6   0  24      32218.11      31603.18      1027.48 o                         
  -4   0  24      16786.03      16993.44       765.56 o                         
  -2   0  24      10537.90      11355.41       741.68 o                         
   0   0  24        435.50        515.04       653.64 o                         
   2   0  24      51931.68      52056.66      1595.50 o                         
   4   0  24        233.98        609.80       524.90 o                         
   6   0  24      11988.33      13979.72       676.98 o                         
   8   0  24        790.56       -605.59       605.59 o                         
  10   0  24      55069.54      60276.69      1934.26 o                         
  12   0  24       6580.11       7014.23      1005.94 o                         
  14   0  24      17700.16      19115.68      1132.02 o                         
  16   0  24       3861.46       3796.94       659.56 o                         
  18   0  24        712.52        812.95       599.26 o                         
  20   0  24       4065.03       4503.84       935.95 o                         
  22   0  24       5571.76       6148.38       725.78 o                         
 -27   1  24        621.39        682.37       449.88 o                         
 -25   1  24        710.02        829.14       443.30 o                         
 -23   1  24         74.58        686.43       423.13 o                         
 -21   1  24       1473.24       1372.01       423.47 o                         
 -19   1  24       1766.04       1002.86       440.79 o                         
 -17   1  24        655.16        604.12       409.24 o                         
 -15   1  24      12601.41      11934.52       457.87 o                         
 -13   1  24       2054.04       2055.24       412.14 o                         
 -11   1  24       7597.04       7046.21       381.08 o                         
  -9   1  24          5.02       -324.22       324.22 o                         
  -7   1  24       7958.65       7002.34       376.40 o                         
  -5   1  24       3539.23       4162.92       565.81 o                         
  -3   1  24      10261.32       9899.64       624.17 o                         
  -1   1  24       4442.15       4530.42       543.46 o                         
   1   1  24      10385.94       9262.86       840.88 o                         
   3   1  24        570.78        515.07       434.10 o                         
   5   1  24       5435.18       5039.31       450.80 o                         
   7   1  24       1068.80       1422.44       392.96 o                         
   9   1  24         38.85       -115.81       413.63 o                         
  11   1  24         59.51        339.28       426.20 o                         
  13   1  24         12.82        423.71       349.64 o                         
  15   1  24       4530.82       4606.54       487.69 o                         
  17   1  24        672.98        -66.28       481.22 o                         
  19   1  24       3136.59       3504.68       472.96 o                         
  21   1  24        190.87         28.44       412.22 o                         
 -26   2  24       1812.93       1239.08       556.78 o                         
 -24   2  24       5753.03       5128.20       915.34 o                         
 -22   2  24         50.71       -198.31       440.01 o                         
 -20   2  24         24.44        219.32       432.78 o                         
 -18   2  24       2784.79       2991.23       448.85 o                         
 -16   2  24       1724.45       1592.36       406.87 o                         
 -14   2  24         13.48        291.92       385.14 o                         
 -12   2  24       8722.25       9347.89       500.58 o                         
 -10   2  24        940.35       1570.03       411.09 o                         
  -8   2  24        687.33       1038.27       367.61 o                         
  -6   2  24      22968.99      23109.94       502.90 o                         
  -4   2  24       8458.91       8031.27       576.32 o                         
  -2   2  24        190.11       1098.67       524.89 o                         
   0   2  24       4794.43       5013.73       583.39 o                         
   2   2  24       5089.87       6339.43       436.86 o                         
   4   2  24       1449.11       1466.37       484.33 o                         
   6   2  24       2028.79       1675.04       429.15 o                         
   8   2  24          6.07         25.61       403.19 o                         
  10   2  24       4554.86       5861.12       381.91 o                         
  12   2  24       2092.85       2290.59       417.41 o                         
  14   2  24       2469.40       3908.26       843.40 o                         
  16   2  24        403.23        527.48       503.32 o                         
  18   2  24          7.34       1256.78       613.03 o                         
  20   2  24       1512.68       1255.33       441.01 o                         
 -25   3  24       1905.15       1478.61       480.61 o                         
 -23   3  24       7239.86       6624.67       593.85 o                         
 -21   3  24        143.49       -112.17       441.39 o                         
 -19   3  24      17818.10      16118.54       503.17 o                         
 -17   3  24       3199.42       2775.89       460.04 o                         
 -15   3  24      33582.54      31550.94       459.52 o                         
 -13   3  24        100.76       -312.50       407.27 o                         
 -11   3  24      16816.35      16744.06       487.74 o                         
  -9   3  24       3646.83       3742.78       429.58 o                         
  -7   3  24      28939.62      28170.25       652.53 o                         
  -5   3  24      12700.82      12649.71       450.22 o                         
  -3   3  24      22353.88      21727.63       689.49 o                         
  -1   3  24      20140.49      20968.63       559.43 o                         
   1   3  24       3124.18       3734.00       477.42 o                         
   3   3  24       2805.18       3445.86       703.27 o                         
   5   3  24       4281.00       3908.15       495.94 o                         
   7   3  24      10047.16       9945.04       921.46 o                         
   9   3  24       1925.61       2052.33       488.89 o                         
  11   3  24       7701.66       7691.38       512.30 o                         
  13   3  24       1964.02       1576.10       517.92 o                         
  15   3  24       8787.54       8984.94       761.20 o                         
  17   3  24       1614.66       1578.68       505.06 o                         
  19   3  24       3264.45       2194.41       570.29 o                         
 -22   4  24       1149.07        260.38       529.59 o                         
 -20   4  24       6851.23       6772.22       480.73 o                         
 -18   4  24       1125.82        286.97       464.00 o                         
 -16   4  24        496.86        790.10       484.37 o                         
 -14   4  24        843.16        905.89       451.03 o                         
 -12   4  24         30.32        172.69       469.09 o                         
 -10   4  24       2842.89       3631.57       464.16 o                         
  -8   4  24       4256.76       5549.39       396.54 o                         
  -6   4  24        729.40        578.79       318.67 o                         
  -4   4  24        124.67        452.95       403.68 o                         
  -2   4  24      15092.37      15872.47       841.89 o                         
   0   4  24       9082.74       9816.36       558.72 o                         
   2   4  24       2044.23       2877.54       431.81 o                         
   4   4  24        258.32       -101.74       493.47 o                         
   6   4  24       7047.81       7846.21       518.11 o                         
   8   4  24        552.38        479.10       527.74 o                         
  10   4  24       4806.21       5496.34       665.62 o                         
  12   4  24        177.30        549.49       494.10 o                         
  14   4  24       2420.18       2817.46       529.02 o                         
  16   4  24         21.05        153.58       692.03 o                         
 -19   5  24          6.35        426.10       530.25 o                         
 -17   5  24       1091.44       1044.95       498.38 o                         
 -15   5  24         20.59        183.90       492.85 o                         
 -13   5  24       4180.18       4755.97       512.27 o                         
 -11   5  24        536.00        681.47       475.54 o                         
  -9   5  24        524.48        192.75       422.85 o                         
  -7   5  24        790.97        628.12       406.99 o                         
  -5   5  24       1339.36       1428.37       384.90 o                         
  -3   5  24          4.70       -286.75       407.59 o                         
  -1   5  24         12.09        267.16       432.08 o                         
   1   5  24       1200.87        426.03       780.10 o                         
   3   5  24         17.75        512.60       458.31 o                         
   5   5  24         21.11        498.93       533.45 o                         
   7   5  24       3313.25       3296.21       518.50 o                         
   9   5  24         13.38        496.91       541.94 o                         
  11   5  24       1174.72        580.28       629.39 o                         
  13   5  24        552.03        709.60       648.55 o                         
 -14   6  24       1517.60        640.24       920.24 o                         
 -12   6  24       3783.45       4740.76       910.37 o                         
 -10   6  24      15430.65      17254.08       581.73 o                         
  -8   6  24       5716.88       5006.16       525.70 o                         
  -6   6  24       2168.45       2055.30       443.18 o                         
  -4   6  24        624.46        194.52       408.74 o                         
  -2   6  24      11387.83      12598.32       459.51 o                         
   0   6  24       1110.94       1124.80       453.15 o                         
   2   6  24       2403.31       2750.09       481.52 o                         
   4   6  24       1345.16        863.42       456.10 o                         
   6   6  24       5446.85       5150.37      1899.25 o                         
   8   6  24        114.34        -66.04       534.54 o                         
 -27   1  25       3470.83       2565.32       610.31 o                         
 -25   1  25       3202.83       2958.78       780.82 o                         
 -23   1  25          7.72       -235.47       445.56 o                         
 -21   1  25         18.68        205.06       395.60 o                         
 -19   1  25       4479.87       4487.53       444.99 o                         
 -17   1  25       2939.52       2645.25       427.95 o                         
 -15   1  25       1400.69       1251.77       409.91 o                         
 -13   1  25       1325.59       1384.14       410.90 o                         
 -11   1  25       8564.99       8426.03       385.35 o                         
  -9   1  25        521.83        220.10       349.61 o                         
  -7   1  25        362.04        637.27       350.87 o                         
  -5   1  25       1445.67        919.47       498.20 o                         
  -3   1  25        334.10        123.05       514.78 o                         
  -1   1  25        963.26       1122.90       498.52 o                         
   1   1  25       8337.33      10505.37       547.74 o                         
   3   1  25        884.80       1139.14       408.52 o                         
   5   1  25       1296.71       1517.51       439.63 o                         
   7   1  25        793.59        818.33       406.15 o                         
   9   1  25       4565.45       4839.43       382.67 o                         
  11   1  25          8.08        203.81       390.70 o                         
  13   1  25         93.37        432.01       410.96 o                         
  15   1  25        366.99        680.38       394.67 o                         
  17   1  25         15.15       -175.41       454.15 o                         
  19   1  25          4.33         92.30       487.26 o                         
  21   1  25        341.69       2497.99       525.16 o                         
 -26   2  25          0.98       -146.07       559.38 o                         
 -24   2  25       2002.83       2017.64       617.15 o                         
 -22   2  25          0.03          9.02       417.38 o                         
 -20   2  25       2593.54       2136.83       437.57 o                         
 -18   2  25        202.86         15.90       409.31 o                         
 -16   2  25       6134.41       6240.96       455.46 o                         
 -14   2  25        173.91        282.46       402.91 o                         
 -12   2  25       2104.02       2244.22       336.14 o                         
 -10   2  25        819.88       1080.22       360.17 o                         
  -8   2  25       1348.63       1042.62       356.52 o                         
  -6   2  25       1219.98       1041.10       403.37 o                         
  -4   2  25       2807.59       1910.26       575.46 o                         
  -2   2  25       3297.45       4392.77       549.24 o                         
   0   2  25          5.72       -139.79       511.32 o                         
   2   2  25       2803.85       2698.52       453.53 o                         
   4   2  25        525.41       1250.54       476.15 o                         
   6   2  25         18.36        662.71       484.94 o                         
   8   2  25        106.33       -305.37       387.82 o                         
  10   2  25        832.22        809.76       366.15 o                         
  12   2  25        123.60        243.33       401.13 o                         
  14   2  25       1251.89       1275.72       488.42 o                         
  16   2  25       1274.16       1433.95       481.42 o                         
  18   2  25        561.12        850.25       464.29 o                         
  20   2  25         64.01         83.96       485.48 o                         
 -23   3  25       1448.87        345.63       593.20 o                         
 -21   3  25       7325.96       7568.00       508.99 o                         
 -19   3  25        322.59        126.33       448.81 o                         
 -17   3  25         25.61       -102.91       384.01 o                         
 -15   3  25       3440.69       3106.60       404.40 o                         
 -13   3  25       1635.43       2385.52       389.60 o                         
 -11   3  25       5071.46       5400.95       606.72 o                         
  -9   3  25         10.68       -214.40       343.73 o                         
  -7   3  25          3.77        363.45       366.76 o                         
  -5   3  25       5443.06       6072.83       562.78 o                         
  -3   3  25       4091.47       4829.53       501.83 o                         
  -1   3  25       3971.30       4708.67       495.11 o                         
   1   3  25        692.17        444.68       460.28 o                         
   3   3  25       1178.13       1252.33       415.99 o                         
   5   3  25       2012.38       2088.34       627.72 o                         
   7   3  25       1099.77       1096.16       497.95 o                         
   9   3  25        891.38        735.67       525.60 o                         
  11   3  25        133.56        -76.91       414.06 o                         
  13   3  25       3055.61       3144.94       551.08 o                         
  15   3  25       1328.32       1265.54       498.26 o                         
  17   3  25        504.22        390.29       474.11 o                         
  19   3  25         18.76        161.38       494.66 o                         
 -22   4  25          4.39       -465.48       465.48 o                         
 -20   4  25         78.96       -413.21       413.21 o                         
 -18   4  25        127.25         34.68       433.92 o                         
 -16   4  25       2520.93       2560.65       463.52 o                         
 -14   4  25        221.27        358.73       484.67 o                         
 -12   4  25       1572.74       1350.30       471.12 o                         
 -10   4  25       3515.04       3155.94       428.75 o                         
  -8   4  25        390.86        -17.89       363.58 o                         
  -6   4  25       5993.63       5348.83       753.86 o                         
  -4   4  25        579.25        427.68       496.59 o                         
  -2   4  25        248.83        100.21       427.71 o                         
   0   4  25       1968.85       2293.29       487.30 o                         
   2   4  25         11.46       -482.06       509.76 o                         
   4   4  25        903.94        861.73       502.27 o                         
   6   4  25       1922.96       1450.67       502.91 o                         
   8   4  25        531.12       1364.26       702.36 o                         
  10   4  25        177.58        176.12       627.42 o                         
  12   4  25        933.07       1100.80       607.21 o                         
  14   4  25         27.67        -80.15       524.91 o                         
  16   4  25         71.40        263.81       517.41 o                         
 -17   5  25         87.12        -92.37       511.04 o                         
 -15   5  25       6654.11       5525.70       558.30 o                         
 -13   5  25       2123.83       2370.34       522.95 o                         
 -11   5  25       3226.98       3049.13       500.32 o                         
  -9   5  25         11.68        205.81       412.04 o                         
  -7   5  25       1334.32       1212.93       406.52 o                         
  -5   5  25         38.05         65.48       393.62 o                         
  -3   5  25         58.55          5.00       447.61 o                         
  -1   5  25          0.68        197.25       440.23 o                         
   1   5  25        536.39        133.43       481.90 o                         
   3   5  25       1956.15       1840.75       514.14 o                         
   5   5  25       4104.88       2110.02      1138.69 o                         
   7   5  25       1001.22       1310.54       529.13 o                         
   9   5  25         15.84         10.20       508.59 o                         
  11   5  25        328.14        993.75       634.02 o                         
  13   5  25        588.16        718.16       755.58 o                         
 -12   6  25       2621.24       2220.61       617.08 o                         
 -10   6  25        639.50        517.19       473.31 o                         
  -8   6  25       2003.35       1749.26       471.02 o                         
  -6   6  25       1347.84        929.47       423.81 o                         
  -4   6  25         60.94        -38.97       404.67 o                         
  -2   6  25         43.02        271.44       431.70 o                         
   0   6  25       3703.10       2642.11       494.41 o                         
   2   6  25         59.92       -111.75       468.38 o                         
   4   6  25       1980.88        685.59       479.83 o                         
   6   6  25         55.67        267.38       568.98 o                         
 -26   0  26       1288.66       1318.22       971.84 o                         
 -24   0  26         57.37        -25.13       912.61 o                         
 -22   0  26        137.03        353.48       599.68 o                         
 -20   0  26       7834.75       8367.98       630.97 o                         
 -18   0  26       4468.61       4231.83       564.94 o                         
 -16   0  26        727.80        497.62       524.45 o                         
 -14   0  26       1349.42       1612.91       561.38 o                         
 -12   0  26       2322.47       2528.63       581.18 o                         
 -10   0  26         34.47        832.80       488.61 o                         
  -8   0  26      22071.73      24380.69       699.08 o                         
  -6   0  26       3051.94       2914.62       813.01 o                         
  -4   0  26        533.95       1109.14       805.83 o                         
  -2   0  26         22.63        774.99       670.03 o                         
   0   0  26       2655.47       2957.17       687.77 o                         
   2   0  26      33969.86      36026.70       882.59 o                         
   4   0  26       2597.93       2648.98       503.74 o                         
   6   0  26      11312.41      12641.05       532.53 o                         
   8   0  26          2.45         60.97       595.18 o                         
  10   0  26      23075.04      22237.58       656.31 o                         
  12   0  26        673.49       1582.25       623.42 o                         
  14   0  26      13251.85      12933.15       681.64 o                         
  16   0  26        968.87        869.77      1122.15 o                         
  18   0  26       1399.81       1346.41       605.87 o                         
  20   0  26          9.72        264.85       665.61 o                         
 -25   1  26        916.73        928.02       452.72 o                         
 -23   1  26        739.48        446.40       451.92 o                         
 -21   1  26        157.98       -290.89       434.94 o                         
 -19   1  26         16.93        128.77       405.94 o                         
 -17   1  26          9.76       -204.14       440.44 o                         
 -15   1  26       2349.98       2038.04       429.22 o                         
 -13   1  26        473.30        388.84       428.59 o                         
 -11   1  26       1686.83       1592.99       379.45 o                         
  -9   1  26        427.50        364.12       350.05 o                         
  -7   1  26       2769.30       2721.89       379.15 o                         
  -5   1  26        133.13        524.16       506.67 o                         
  -3   1  26       9581.15       9669.01       751.06 o                         
  -1   1  26        353.26        664.89       503.64 o                         
   1   1  26         81.68        690.56       508.35 o                         
   3   1  26       4138.97       4190.98       439.79 o                         
   5   1  26         36.76       -221.64       384.82 o                         
   7   1  26        924.42       1299.60       424.33 o                         
   9   1  26        450.17        703.36       378.30 o                         
  11   1  26       2330.12       1881.22       361.85 o                         
  13   1  26       1416.69       1630.20       400.51 o                         
  15   1  26        561.49        791.33       386.39 o                         
  17   1  26        698.23        635.53       434.91 o                         
  19   1  26       1719.34       1311.15       457.58 o                         
 -24   2  26        739.70        642.68       534.93 o                         
 -22   2  26       1043.62        513.47       468.56 o                         
 -20   2  26       2590.16       1918.03       469.66 o                         
 -18   2  26       1228.56        759.40       421.69 o                         
 -16   2  26       1608.03       1208.36       452.99 o                         
 -14   2  26       1130.78        463.76       355.30 o                         
 -12   2  26        158.31       -163.34       389.99 o                         
 -10   2  26        494.24        484.25       381.07 o                         
  -8   2  26       4874.18       5592.63       371.34 o                         
  -6   2  26         13.54        -83.70       397.71 o                         
  -4   2  26        731.79        857.92       515.41 o                         
  -2   2  26       3142.59       2462.74       523.70 o                         
   0   2  26       6688.38       7602.19       567.65 o                         
   2   2  26       2368.14       1896.69       464.78 o                         
   4   2  26        100.34        194.21       405.67 o                         
   6   2  26          3.77        -53.27       473.73 o                         
   8   2  26        255.59        172.91       408.82 o                         
  10   2  26       1205.25       1571.53       409.48 o                         
  12   2  26        913.61       1103.45       441.81 o                         
  14   2  26        820.62        939.18       409.20 o                         
  16   2  26        540.57        654.63       437.15 o                         
  18   2  26        966.69        946.04       463.33 o                         
 -23   3  26       5357.96       3090.98       506.45 o                         
 -21   3  26         28.96        681.01       415.70 o                         
 -19   3  26        881.69        726.28       420.39 o                         
 -17   3  26       1607.56       1383.95       343.20 o                         
 -15   3  26       8094.13       8274.35       442.77 o                         
 -13   3  26         97.54        244.10       407.16 o                         
 -11   3  26       1640.71       1394.13       422.80 o                         
  -9   3  26        435.15        724.81       365.43 o                         
  -7   3  26         23.74        -72.16       363.43 o                         
  -5   3  26       1032.45        651.44       431.24 o                         
  -3   3  26      11700.24      12678.36       538.43 o                         
  -1   3  26       6262.79       6028.98       486.75 o                         
   1   3  26        702.52        871.23       505.13 o                         
   3   3  26        428.20        600.99       427.18 o                         
   5   3  26       9930.37      10687.68       570.97 o                         
   7   3  26       2553.52       3307.19       568.64 o                         
   9   3  26       5447.25       5048.24       615.63 o                         
  11   3  26       4285.43       4169.70       448.63 o                         
  13   3  26       2528.94       2564.68       702.64 o                         
  15   3  26       1687.00       1560.54       464.00 o                         
  17   3  26       1785.21       1847.92       489.31 o                         
 -20   4  26        204.47        487.17       429.20 o                         
 -18   4  26       1482.42       1254.16       409.15 o                         
 -16   4  26        227.84        204.90       384.66 o                         
 -14   4  26        930.39        854.07       395.48 o                         
 -12   4  26        420.54        390.09       380.63 o                         
 -10   4  26        400.05        360.58       365.15 o                         
  -8   4  26         35.81       -168.33       383.33 o                         
  -6   4  26       3103.00       3590.11       420.69 o
[truncated: 59,941 more chars]
